# Supplementary material for: Metabolic Analysis of Vitreous/Lens and Retina in Wild Type and Retinal Degeneration Mice
Source: Int J Mol Sci. 2021 Feb 26;22(5):2345. doi: 10.3390/ijms22052345 (PMC7956175; doi:10.3390/ijms22052345)
Supplement: Supplementary file 1 [file ijms-22-02345-s001.zip › Table S1.xlsx]

## Sheet: Protein_Groups
Protein IDs	Majority protein IDs	Peptide counts (all)	Peptide counts (razor+unique)	Peptide counts (unique)	Protein names	Gene names	Fasta headers	Number of proteins	Peptides	Razor + unique peptides	Unique peptides	Peptides KO_1	Peptides KO_5	Peptides KO_OD1	Peptides KO_OS2	Peptides WT_100	Peptides WT_3	Peptides WT_OD5	Peptides WT_OS4	Razor + unique peptides KO_1	Razor + unique peptides KO_5	Razor + unique peptides KO_OD1	Razor + unique peptides KO_OS2	Razor + unique peptides WT_100	Razor + unique peptides WT_3	Razor + unique peptides WT_OD5	Razor + unique peptides WT_OS4	Unique peptides KO_1	Unique peptides KO_5	Unique peptides KO_OD1	Unique peptides KO_OS2	Unique peptides WT_100	Unique peptides WT_3	Unique peptides WT_OD5	Unique peptides WT_OS4	Sequence coverage [%]	Unique + razor sequence coverage [%]	Unique sequence coverage [%]	Mol. weight [kDa]	Sequence length	Sequence lengths	Q-value	Score	Identification type KO_1	Identification type KO_5	Identification type KO_OD1	Identification type KO_OS2	Identification type WT_100	Identification type WT_3
P0DPB4;A0A088MLT8	P0DPB4;A0A088MLT8	1;1	1;1	1;1		Schip1	sp|P0DPB4|SCHI1_MOUSE Schwannomin-interacting protein 1 OS=Mus musculus OX=10090 GN=Schip1 PE=1 SV=1;sp|A0A088MLT8|IQIP1_MOUSE IQCJ-SCHIP1 readthrough transcript protein OS=Mus musculus OX=10090 GN=Iqcj-Schip1 PE=1 SV=2	2	1	1	1	0	0	0	1	0	0	1	1	0	0	0	1	0	0	1	1	0	0	0	1	0	0	1	1	3.3	3.3	3.3	53.305	484	484;559	0.023325	1.2698				By MS/MS
A0A0A6YY25	A0A0A6YY25	1	1	1		Btbd18	sp|A0A0A6YY25|BTBDI_MOUSE BTB/POZ domain-containing protein 18 OS=Mus musculus OX=10090 GN=Btbd18 PE=1 SV=1	1	1	1	1	0	0	1	1	0	0	1	0	0	0	1	1	0	0	1	0	0	0	1	1	0	0	1	0	1.5	1.5	1.5	79.463	723	723	1	-2			By MS/MS	By MS/MS
A0A0B4J1L0	A0A0B4J1L0	1	1	1		Ceacam15	sp|A0A0B4J1L0|CEA15_MOUSE Carcinoembryonic antigen-related cell adhesion molecule 15 OS=Mus musculus OX=10090 GN=Ceacam15 PE=1 SV=1	1	1	1	1	1	1	0	0	1	1	0	0	1	1	0	0	1	1	0	0	1	1	0	0	1	1	0	0	6.8	6.8	6.8	26.408	234	234	1	-2	By MS/MS	By MS/MS			By MS/MS	By MS/MS
A0A0U1RPR8;Q6VVW5	A0A0U1RPR8;Q6VVW5	2;1	1;0	1;0	Atrial natriuretic peptide receptor 2	Npr2	sp|A0A0U1RPR8|GUC2D_MOUSE Guanylate cyclase D OS=Mus musculus OX=10090 GN=Gucy2d PE=2 SV=1;sp|Q6VVW5|ANPRB_MOUSE Atrial natriuretic peptide receptor 2 OS=Mus musculus OX=10090 GN=Npr2 PE=1 SV=2	2	2	1	1	1	1	0	1	1	1	1	2	1	1	0	1	1	1	1	1	1	1	0	1	1	1	1	1	2.1	1	1	122.53	1117	1117;1047	0.030706	1.1465	By MS/MS	By MS/MS		By MS/MS	By MS/MS	By MS/MS
A0A140LI88	A0A140LI88	1	1	1			sp|A0A140LI88|ANR31_MOUSE Ankyrin repeat domain-containing protein 31 OS=Mus musculus OX=10090 GN=Ankrd31 PE=1 SV=2	1	1	1	1	0	0	0	0	0	0	1	0	0	0	0	0	0	0	1	0	0	0	0	0	0	0	1	0	0.4	0.4	0.4	206.17	1857	1857	1	-2
A0JP43	A0JP43	2	2	2	EF-hand calcium-binding domain-containing protein 5	Efcab5	sp|A0JP43|EFCB5_MOUSE EF-hand calcium-binding domain-containing protein 5 OS=Mus musculus OX=10090 GN=Efcab5 PE=1 SV=2	1	2	2	2	2	2	1	1	2	1	1	0	2	2	1	1	2	1	1	0	2	2	1	1	2	1	1	0	2.1	2.1	2.1	159.93	1406	1406	0.018769	1.3776	By MS/MS	By MS/MS	By MS/MS	By MS/MS	By MS/MS	By MS/MS
A1A535	A1A535	1	1	1	Ventricular zone-expressed PH domain-containing protein 1	Veph1	sp|A1A535|MELT_MOUSE Ventricular zone-expressed PH domain-containing protein 1 OS=Mus musculus OX=10090 GN=Veph1 PE=2 SV=2	1	1	1	1	0	0	0	0	0	0	0	1	0	0	0	0	0	0	0	1	0	0	0	0	0	0	0	1	1.1	1.1	1.1	94.501	833	833	1	-2
A1L3C1	A1L3C1	1	1	1	Protein FAM71E1	Fam71e1	sp|A1L3C1|F71E1_MOUSE Protein FAM71E1 OS=Mus musculus OX=10090 GN=Fam71e1 PE=2 SV=2	1	1	1	1	1	1	0	0	1	1	0	0	1	1	0	0	1	1	0	0	1	1	0	0	1	1	0	0	3.8	3.8	3.8	24.172	212	212	1	-2	By matching	By matching			By MS/MS	By matching
A2A3V1	A2A3V1	1	1	1	A-kinase anchor protein 17B	Akap17b	sp|A2A3V1|AK17B_MOUSE A-kinase anchor protein 17B OS=Mus musculus OX=10090 GN=Akap17b PE=1 SV=2	1	1	1	1	0	0	0	1	0	0	1	1	0	0	0	1	0	0	1	1	0	0	0	1	0	0	1	1	1	1	1	111.06	959	959	1	-2				By MS/MS
A2A432	A2A432	16	10	10	Cullin-4B	Cul4b	sp|A2A432|CUL4B_MOUSE Cullin-4B OS=Mus musculus OX=10090 GN=Cul4b PE=1 SV=1	1	16	10	10	8	8	5	5	6	10	9	8	3	3	2	1	1	5	4	3	3	3	2	1	1	5	4	3	18.1	11.4	11.4	110.7	970	970	0	21.589	By MS/MS	By MS/MS	By MS/MS	By MS/MS	By matching	By MS/MS
A2A4P0	A2A4P0	3	2	2	ATP-dependent RNA helicase DHX8	Dhx8	sp|A2A4P0|DHX8_MOUSE ATP-dependent RNA helicase DHX8 OS=Mus musculus OX=10090 GN=Dhx8 PE=2 SV=1	1	3	2	2	1	1	1	1	2	2	1	1	0	0	0	1	1	1	1	1	0	0	0	1	1	1	1	1	2.6	1.8	1.8	142.57	1244	1244	0.00048403	3.3734	By matching	By matching	By matching	By matching	By matching	By MS/MS
A2A5R2	A2A5R2	15	15	8	Brefeldin A-inhibited guanine nucleotide-exchange protein 2	Arfgef2	sp|A2A5R2|BIG2_MOUSE Brefeldin A-inhibited guanine nucleotide-exchange protein 2 OS=Mus musculus OX=10090 GN=Arfgef2 PE=1 SV=1	1	15	15	8	5	6	5	4	7	7	4	3	5	6	5	4	7	7	4	3	3	2	3	2	2	4	2	2	11.2	11.2	6.3	202.24	1792	1792	0	27.26	By MS/MS	By MS/MS	By MS/MS	By MS/MS	By MS/MS	By MS/MS
A2A791	A2A791	1	1	1	Zinc finger MYM-type protein 4	Zmym4	sp|A2A791|ZMYM4_MOUSE Zinc finger MYM-type protein 4 OS=Mus musculus OX=10090 GN=Zmym4 PE=1 SV=1	1	1	1	1	0	1	0	0	1	1	0	0	0	1	0	0	1	1	0	0	0	1	0	0	1	1	0	0	1.5	1.5	1.5	172.44	1549	1549	0	4.9081		By matching			By MS/MS	By MS/MS
A2A863	A2A863	7	7	7	Integrin beta-4	Itgb4	sp|A2A863|ITB4_MOUSE Integrin beta-4 OS=Mus musculus OX=10090 GN=Itgb4 PE=1 SV=1	1	7	7	7	3	6	3	4	3	1	4	3	3	6	3	4	3	1	4	3	3	6	3	4	3	1	4	3	3.8	3.8	3.8	201.65	1818	1818	0	12.432	By MS/MS	By MS/MS	By MS/MS	By MS/MS	By MS/MS	By matching
A2A884	A2A884	1	1	1	Transcription factor HIVEP3	Hivep3	sp|A2A884|ZEP3_MOUSE Transcription factor HIVEP3 OS=Mus musculus OX=10090 GN=Hivep3 PE=1 SV=1	1	1	1	1	0	0	0	0	0	1	0	0	0	0	0	0	0	1	0	0	0	0	0	0	0	1	0	0	0.3	0.3	0.3	253.41	2348	2348	0.026118	1.2202						By MS/MS
A2A8L5	A2A8L5	5	2	2	Receptor-type tyrosine-protein phosphatase F	Ptprf	sp|A2A8L5|PTPRF_MOUSE Receptor-type tyrosine-protein phosphatase F OS=Mus musculus OX=10090 GN=Ptprf PE=1 SV=1	1	5	2	2	5	5	2	1	5	5	1	1	2	2	1	0	2	2	0	0	2	2	1	0	2	2	0	0	3.5	1.5	1.5	211.49	1898	1898	0.0043384	2.0382	By MS/MS	By matching	By matching	By matching	By matching	By MS/MS
A2A8U2	A2A8U2	2	2	2	Transmembrane protein 201	Tmem201	sp|A2A8U2|TM201_MOUSE Transmembrane protein 201 OS=Mus musculus OX=10090 GN=Tmem201 PE=1 SV=1	1	2	2	2	2	2	0	0	2	2	0	0	2	2	0	0	2	2	0	0	2	2	0	0	2	2	0	0	3.6	3.6	3.6	72.499	664	664	0	40.144	By MS/MS	By MS/MS			By MS/MS	By MS/MS
A2A9C3	A2A9C3	2	2	2	Protein SZT2	Szt2	sp|A2A9C3|SZT2_MOUSE KICSTOR complex protein SZT2 OS=Mus musculus OX=10090 GN=Szt2 PE=1 SV=1	1	2	2	2	1	1	1	1	1	1	1	1	1	1	1	1	1	1	1	1	1	1	1	1	1	1	1	1	0.8	0.8	0.8	377.62	3431	3431	1	-2	By MS/MS	By matching	By MS/MS	By MS/MS	By matching	By MS/MS
A2AAE1	A2AAE1	2	2	2	Uncharacterized protein KIAA1109	Kiaa1109	sp|A2AAE1|K1109_MOUSE Transmembrane protein KIAA1109 OS=Mus musculus OX=10090 GN=Kiaa1109 PE=1 SV=4	1	2	2	2	1	2	1	0	2	2	1	0	1	2	1	0	2	2	1	0	1	2	1	0	2	2	1	0	0.4	0.4	0.4	555.36	5005	5005	0.015734	1.4756	By matching	By MS/MS	By MS/MS		By MS/MS	By MS/MS
A2AAJ9	A2AAJ9	9	9	9	Obscurin	Obscn	sp|A2AAJ9|OBSCN_MOUSE Obscurin OS=Mus musculus OX=10090 GN=Obscn PE=1 SV=3	1	9	9	9	1	3	3	7	3	3	3	3	1	3	3	7	3	3	3	3	1	3	3	7	3	3	3	3	2.9	2.9	2.9	966.58	8886	8886	0	9.453	By MS/MS	By MS/MS	By matching	By MS/MS	By MS/MS	By MS/MS
A2AAY5;O89032	A2AAY5	5;1	5;1	5;1	SH3 and PX domain-containing protein 2B	Sh3pxd2b	sp|A2AAY5|SPD2B_MOUSE SH3 and PX domain-containing protein 2B OS=Mus musculus OX=10090 GN=Sh3pxd2b PE=1 SV=1	2	5	5	5	3	0	3	2	1	2	3	2	3	0	3	2	1	2	3	2	3	0	3	2	1	2	3	2	6.5	6.5	6.5	101.52	908	908;1124	0	9.5815	By MS/MS		By MS/MS	By MS/MS	By MS/MS	By MS/MS
A2ABU4	A2ABU4	10	10	10	Myomesin-3	Myom3	sp|A2ABU4|MYOM3_MOUSE Myomesin-3 OS=Mus musculus OX=10090 GN=Myom3 PE=1 SV=1	1	10	10	10	3	3	2	6	3	5	2	3	3	3	2	6	3	5	2	3	3	3	2	6	3	5	2	3	10.6	10.6	10.6	161.78	1439	1439	0	64.338	By MS/MS	By MS/MS	By MS/MS	By MS/MS	By MS/MS	By MS/MS
A2ADY9	A2ADY9	7	7	7	Protein DDI1 homolog 2	Ddi2	sp|A2ADY9|DDI2_MOUSE Protein DDI1 homolog 2 OS=Mus musculus OX=10090 GN=Ddi2 PE=1 SV=1	1	7	7	7	5	4	3	4	5	5	3	3	5	4	3	4	5	5	3	3	5	4	3	4	5	5	3	3	28.8	28.8	28.8	44.59	399	399	0	29.925	By MS/MS	By MS/MS	By MS/MS	By MS/MS	By MS/MS	By MS/MS
A2AEP0	A2AEP0	14	14	14		Obp1b	sp|A2AEP0|OBP1B_MOUSE Odorant-binding protein 1b OS=Mus musculus OX=10090 GN=Obp1b PE=1 SV=1	1	14	14	14	10	11	11	13	8	8	13	12	10	11	11	13	8	8	13	12	10	11	11	13	8	8	13	12	67.3	67.3	67.3	19.394	171	171	0	47.986	By MS/MS	By MS/MS	By MS/MS	By MS/MS	By MS/MS	By MS/MS
A2AG06	A2AG06	2	2	2	Uncharacterized protein C17orf104 homolog	Gm1564	sp|A2AG06|MEIOC_MOUSE Meiosis-specific coiled-coil domain-containing protein MEIOC OS=Mus musculus OX=10090 GN=Meioc PE=1 SV=1	1	2	2	2	2	0	0	2	2	2	2	2	2	0	0	2	2	2	2	2	2	0	0	2	2	2	2	2	1.8	1.8	1.8	108.83	965	965	0.01264	1.6184	By MS/MS			By MS/MS	By MS/MS	By MS/MS
A2AG50	A2AG50	1	1	1	MAP7 domain-containing protein 2	Map7d2	sp|A2AG50|MA7D2_MOUSE MAP7 domain-containing protein 2 OS=Mus musculus OX=10090 GN=Map7d2 PE=1 SV=1	1	1	1	1	1	1	0	0	0	1	0	0	1	1	0	0	0	1	0	0	1	1	0	0	0	1	0	0	2	2	2	86.049	781	781	0.0011721	2.9404	By matching	By MS/MS				By matching
A2AGL3	A2AGL3	3	2	2	Ryanodine receptor 3	Ryr3	sp|A2AGL3|RYR3_MOUSE Ryanodine receptor 3 OS=Mus musculus OX=10090 GN=Ryr3 PE=1 SV=1	1	3	2	2	0	1	1	2	0	0	1	1	0	1	1	1	0	0	1	1	0	1	1	1	0	0	1	1	0.7	0.3	0.3	551.32	4863	4863	0.021796	1.294		By MS/MS	By matching	By MS/MS
A2AGT5	A2AGT5	46	46	46	Cytoskeleton-associated protein 5	Ckap5	sp|A2AGT5|CKAP5_MOUSE Cytoskeleton-associated protein 5 OS=Mus musculus OX=10090 GN=Ckap5 PE=1 SV=1	1	46	46	46	32	33	21	25	32	31	23	25	32	33	21	25	32	31	23	25	32	33	21	25	32	31	23	25	27.8	27.8	27.8	225.63	2032	2032	0	117.11	By MS/MS	By MS/MS	By MS/MS	By MS/MS	By MS/MS	By MS/MS
A2AHC3	A2AHC3	2	2	2	Calmodulin-regulated spectrin-associated protein 1	Camsap1	sp|A2AHC3|CAMP1_MOUSE Calmodulin-regulated spectrin-associated protein 1 OS=Mus musculus OX=10090 GN=Camsap1 PE=1 SV=1	1	2	2	2	1	1	1	0	1	2	0	0	1	1	1	0	1	2	0	0	1	1	1	0	1	2	0	0	1.7	1.7	1.7	175.89	1581	1581	0.00071225	3.147	By matching	By matching	By matching		By matching	By MS/MS
A2AIV2	A2AIV2	4	4	4	Protein virilizer homolog	Kiaa1429	sp|A2AIV2|VIR_MOUSE Protein virilizer homolog OS=Mus musculus OX=10090 GN=Virma PE=1 SV=1	1	4	4	4	4	2	0	0	3	4	0	0	4	2	0	0	3	4	0	0	4	2	0	0	3	4	0	0	4	4	4	201.44	1811	1811	0	5.9955	By MS/MS	By MS/MS			By MS/MS	By MS/MS
A2AJI0	A2AJI0	3	3	3	MAP7 domain-containing protein 1	Map7d1	sp|A2AJI0|MA7D1_MOUSE MAP7 domain-containing protein 1 OS=Mus musculus OX=10090 GN=Map7d1 PE=1 SV=1	1	3	3	3	3	1	3	1	2	2	1	1	3	1	3	1	2	2	1	1	3	1	3	1	2	2	1	1	4.8	4.8	4.8	93.275	846	846	0	7.7537	By MS/MS	By MS/MS	By MS/MS	By matching	By MS/MS	By MS/MS
Q09XV5;A3KFM7;A2AJK6;Q8BYH8	Q09XV5;A3KFM7;A2AJK6;Q8BYH8	2;2;2;1	2;2;2;1	2;2;2;1	Chromodomain-helicase-DNA-binding protein 8;Chromodomain-helicase-DNA-binding protein 6;Chromodomain-helicase-DNA-binding protein 7;Chromodomain-helicase-DNA-binding protein 9	Chd8;Chd6;Chd7;Chd9	sp|Q09XV5|CHD8_MOUSE Chromodomain-helicase-DNA-binding protein 8 OS=Mus musculus OX=10090 GN=Chd8 PE=1 SV=1;sp|A3KFM7|CHD6_MOUSE Chromodomain-helicase-DNA-binding protein 6 OS=Mus musculus OX=10090 GN=Chd6 PE=1 SV=1;sp|A2AJK6|CHD7_MOUSE Chromodomain-helica	4	2	2	2	1	0	0	0	0	1	1	1	1	0	0	0	0	1	1	1	1	0	0	0	0	1	1	1	0.7	0.7	0.7	290.84	2582	2582;2711;2986;2885	0.018575	1.3843	By MS/MS					By MS/MS
A2AKB4	A2AKB4	2	2	2	FERM and PDZ domain-containing protein 1	Frmpd1	sp|A2AKB4|FRPD1_MOUSE FERM and PDZ domain-containing protein 1 OS=Mus musculus OX=10090 GN=Frmpd1 PE=1 SV=1	1	2	2	2	1	2	0	1	2	1	0	0	1	2	0	1	2	1	0	0	1	2	0	1	2	1	0	0	1	1	1	169.21	1549	1549	0.035179	1.0621	By matching	By MS/MS		By matching	By MS/MS	By matching
A2AKG8	A2AKG8	3	3	3	Focadhesin	Focad	sp|A2AKG8|FOCAD_MOUSE Focadhesin OS=Mus musculus OX=10090 GN=Focad PE=1 SV=1	1	3	3	3	2	1	0	1	1	1	0	0	2	1	0	1	1	1	0	0	2	1	0	1	1	1	0	0	3	3	3	198.95	1798	1798	0.00049788	3.7534	By MS/MS	By MS/MS		By MS/MS	By MS/MS	By matching
A2AKX3	A2AKX3	4	4	4	Probable helicase senataxin	Setx	sp|A2AKX3|SETX_MOUSE Probable helicase senataxin OS=Mus musculus OX=10090 GN=Setx PE=1 SV=1	1	4	4	4	1	0	0	1	0	0	2	2	1	0	0	1	0	0	2	2	1	0	0	1	0	0	2	2	1.9	1.9	1.9	297.59	2646	2646	0.019659	1.3312	By MS/MS			By MS/MS
A2ALS5	A2ALS5	4	4	4	Rap1 GTPase-activating protein 1	Rap1gap	sp|A2ALS5|RPGP1_MOUSE Rap1 GTPase-activating protein 1 OS=Mus musculus OX=10090 GN=Rap1gap PE=1 SV=2	1	4	4	4	3	2	1	1	2	4	1	1	3	2	1	1	2	4	1	1	3	2	1	1	2	4	1	1	8.3	8.3	8.3	73.432	663	663	0	10.509	By MS/MS	By MS/MS	By MS/MS	By matching	By MS/MS	By MS/MS
A2ALU4	A2ALU4	2	2	2	Protein Shroom2	Shroom2	sp|A2ALU4|SHRM2_MOUSE Protein Shroom2 OS=Mus musculus OX=10090 GN=Shroom2 PE=1 SV=1	1	2	2	2	1	1	1	1	0	0	1	1	1	1	1	1	0	0	1	1	1	1	1	1	0	0	1	1	1.4	1.4	1.4	164.7	1481	1481	0.0078125	1.7842	By MS/MS	By MS/MS	By MS/MS	By matching
A2AMM0	A2AMM0	2	2	2	Muscle-related coiled-coil protein	Murc	sp|A2AMM0|CAVN4_MOUSE Caveolae-associated protein 4 OS=Mus musculus OX=10090 GN=Cavin4 PE=1 SV=1	1	2	2	2	0	1	1	1	2	2	1	1	0	1	1	1	2	2	1	1	0	1	1	1	2	2	1	1	8.6	8.6	8.6	41.008	362	362	0.00049285	3.589		By matching	By MS/MS	By MS/MS	By MS/MS	By MS/MS
A2AMT1	A2AMT1	59	59	58	Filensin	Bfsp1	sp|A2AMT1|BFSP1_MOUSE Filensin OS=Mus musculus OX=10090 GN=Bfsp1 PE=1 SV=1	1	59	59	58	39	36	54	52	36	43	54	51	39	36	54	52	36	43	54	51	38	35	54	52	35	42	54	51	86.8	86.8	86.8	73.668	669	669	0	323.31	By MS/MS	By MS/MS	By MS/MS	By MS/MS	By MS/MS	By MS/MS
A2AN08	A2AN08	47	47	47	E3 ubiquitin-protein ligase UBR4	Ubr4	sp|A2AN08|UBR4_MOUSE E3 ubiquitin-protein ligase UBR4 OS=Mus musculus OX=10090 GN=Ubr4 PE=1 SV=1	1	47	47	47	33	32	15	7	30	29	11	11	33	32	15	7	30	29	11	11	33	32	15	7	30	29	11	11	13.2	13.2	13.2	572.28	5180	5180	0	119.33	By MS/MS	By MS/MS	By MS/MS	By MS/MS	By MS/MS	By MS/MS
A2AP18	A2AP18	3	3	3	1-phosphatidylinositol 4,5-bisphosphate phosphodiesterase eta-2	Plch2	sp|A2AP18|PLCH2_MOUSE 1-phosphatidylinositol 4,5-bisphosphate phosphodiesterase eta-2 OS=Mus musculus OX=10090 GN=Plch2 PE=1 SV=2	1	3	3	3	3	3	0	1	3	3	1	1	3	3	0	1	3	3	1	1	3	3	0	1	3	3	1	1	3.5	3.5	3.5	164.3	1501	1501	0	7.4296	By MS/MS	By MS/MS		By MS/MS	By MS/MS	By MS/MS
CON__ENSEMBL:ENSBTAP00000025008;A2AQ07	CON__ENSEMBL:ENSBTAP00000025008;A2AQ07	8;8	1;1	1;1	Tubulin beta-1 chain	Tubb1	;sp|A2AQ07|TBB1_MOUSE Tubulin beta-1 chain OS=Mus musculus OX=10090 GN=Tubb1 PE=1 SV=1	2	8	1	1	5	6	5	6	5	6	6	6	1	1	0	0	0	1	0	0	1	1	0	0	0	1	0	0	9.9	2.8	2.8	59.299	536	536;451	1	-2	By MS/MS	By MS/MS	By matching	By matching	By matching	By MS/MS
A2AQ19	A2AQ19	1	1	1	RNA polymerase-associated protein RTF1 homolog	Rtf1	sp|A2AQ19|RTF1_MOUSE RNA polymerase-associated protein RTF1 homolog OS=Mus musculus OX=10090 GN=Rtf1 PE=1 SV=1	1	1	1	1	1	1	0	0	1	1	1	0	1	1	0	0	1	1	1	0	1	1	0	0	1	1	1	0	1.5	1.5	1.5	80.796	715	715	0.012836	1.6142	By MS/MS	By matching			By MS/MS	By MS/MS
A2AQ25	A2AQ25	6	6	6	Sickle tail protein	Skt	sp|A2AQ25|SKT_MOUSE Sickle tail protein OS=Mus musculus OX=10090 GN=Skt PE=1 SV=1	1	6	6	6	1	0	4	2	1	0	4	2	1	0	4	2	1	0	4	2	1	0	4	2	1	0	4	2	2.8	2.8	2.8	213.03	1946	1946	0.00025733	4.232	By MS/MS		By MS/MS	By MS/MS	By matching
A2AQP0	A2AQP0	19	3	3	Myosin-7B	Myh7b	sp|A2AQP0|MYH7B_MOUSE Myosin-7B OS=Mus musculus OX=10090 GN=Myh7b PE=3 SV=1	1	19	3	3	13	13	13	16	13	13	12	15	1	1	1	1	1	1	0	1	1	1	1	1	1	1	0	1	7	1.9	1.9	221.49	1941	1941	0.032952	1.0955	By MS/MS	By MS/MS	By MS/MS	By MS/MS	By MS/MS	By matching
A2AQW0	A2AQW0	1	1	1	Mitogen-activated protein kinase kinase kinase 15	Map3k15	sp|A2AQW0|M3K15_MOUSE Mitogen-activated protein kinase kinase kinase 15 OS=Mus musculus OX=10090 GN=Map3k15 PE=1 SV=1	1	1	1	1	0	0	0	1	0	0	1	1	0	0	0	1	0	0	1	1	0	0	0	1	0	0	1	1	0.7	0.7	0.7	149.33	1331	1331	1	-2				By matching
A2AR02	A2AR02	8	8	8	Peptidyl-prolyl cis-trans isomerase G	Ppig	sp|A2AR02|PPIG_MOUSE Peptidyl-prolyl cis-trans isomerase G OS=Mus musculus OX=10090 GN=Ppig PE=1 SV=1	1	8	8	8	4	5	3	3	5	6	1	3	4	5	3	3	5	6	1	3	4	5	3	3	5	6	1	3	10	10	10	88.324	752	752	0	9.1657	By MS/MS	By MS/MS	By MS/MS	By matching	By MS/MS	By MS/MS
A2ASQ1	A2ASQ1	8	8	8	Agrin;Agrin N-terminal 110 kDa subunit;Agrin C-terminal 110 kDa subunit;Agrin C-terminal 90 kDa fragment;Agrin C-terminal 22 kDa fragment	Agrn	sp|A2ASQ1|AGRIN_MOUSE Agrin OS=Mus musculus OX=10090 GN=Agrn PE=1 SV=1	1	8	8	8	7	4	4	3	5	4	4	4	7	4	4	3	5	4	4	4	7	4	4	3	5	4	4	4	4.9	4.9	4.9	207.54	1950	1950	0	20.094	By MS/MS	By MS/MS	By MS/MS	By MS/MS	By MS/MS	By MS/MS
A2ASS6	A2ASS6	612	612	611	Titin	Ttn	sp|A2ASS6|TITIN_MOUSE Titin OS=Mus musculus OX=10090 GN=Ttn PE=1 SV=1	1	612	612	611	286	318	223	313	354	352	253	256	286	318	223	313	354	352	253	256	286	318	223	313	354	352	253	255	21.6	21.6	21.6	3906.4	35213	35213	0	323.31	By MS/MS	By MS/MS	By MS/MS	By MS/MS	By MS/MS	By MS/MS
A2AT37	A2AT37	4	4	4		Upf2	sp|A2AT37|RENT2_MOUSE Regulator of nonsense transcripts 2 OS=Mus musculus OX=10090 GN=Upf2 PE=1 SV=1	1	4	4	4	1	1	2	2	1	2	2	3	1	1	2	2	1	2	2	3	1	1	2	2	1	2	2	3	4	4	4	147.55	1269	1269	0.0004896	3.5197	By MS/MS	By MS/MS	By MS/MS	By MS/MS	By MS/MS	By MS/MS
A2AUC9;REV__Q80VM7	A2AUC9	13;1	13;1	13;1	Kelch-like protein 41	Klhl41	sp|A2AUC9|KLH41_MOUSE Kelch-like protein 41 OS=Mus musculus OX=10090 GN=Klhl41 PE=1 SV=1	2	13	13	13	6	6	8	9	8	7	9	6	6	6	8	9	8	7	9	6	6	6	8	9	8	7	9	6	24.6	24.6	24.6	68.189	606	606;985	0	27.543	By MS/MS	By MS/MS	By MS/MS	By MS/MS	By MS/MS	By MS/MS
A2AUM9	A2AUM9	1	1	1	Centrosomal protein of 152 kDa	Cep152	sp|A2AUM9|CE152_MOUSE Centrosomal protein of 152 kDa OS=Mus musculus OX=10090 GN=Cep152 PE=1 SV=1	1	1	1	1	0	0	1	1	1	0	1	1	0	0	1	1	1	0	1	1	0	0	1	1	1	0	1	1	0.5	0.5	0.5	196.53	1736	1736	0.0080135	1.7729			By MS/MS	By MS/MS	By MS/MS
A2AV25	A2AV25	1	1	1	Fibrinogen C domain-containing protein 1	Fibcd1	sp|A2AV25|FBCD1_MOUSE Fibrinogen C domain-containing protein 1 OS=Mus musculus OX=10090 GN=Fibcd1 PE=2 SV=1	1	1	1	1	0	0	0	0	1	0	0	0	0	0	0	0	1	0	0	0	0	0	0	0	1	0	0	0	3.5	3.5	3.5	50.601	459	459	1	-2					By MS/MS
A2AWA9;A6H6A9	A2AWA9	11;1	11;1	11;1	Rab GTPase-activating protein 1	Rabgap1	sp|A2AWA9|RBGP1_MOUSE Rab GTPase-activating protein 1 OS=Mus musculus OX=10090 GN=Rabgap1 PE=1 SV=1	2	11	11	11	3	3	4	4	5	4	3	7	3	3	4	4	5	4	3	7	3	3	4	4	5	4	3	7	12.8	12.8	12.8	120.8	1064	1064;815	0	27.527	By MS/MS	By MS/MS	By MS/MS	By MS/MS	By MS/MS	By MS/MS
A2AWL7	A2AWL7	3	3	3	MAX gene-associated protein	Mga	sp|A2AWL7|MGAP_MOUSE MAX gene-associated protein OS=Mus musculus OX=10090 GN=Mga PE=2 SV=1	1	3	3	3	1	1	2	0	2	1	1	0	1	1	2	0	2	1	1	0	1	1	2	0	2	1	1	0	0.7	0.7	0.7	328.8	3003	3003	0.0237	1.26	By MS/MS	By MS/MS	By MS/MS		By MS/MS	By MS/MS
A2AWP0	A2AWP0	8	8	8	Baculoviral IAP repeat-containing protein 7;Baculoviral IAP repeat-containing protein 7 30 kDa subunit	Birc7	sp|A2AWP0|BIRC7_MOUSE Baculoviral IAP repeat-containing protein 7 OS=Mus musculus OX=10090 GN=Birc7 PE=2 SV=1	1	8	8	8	5	5	4	3	5	3	4	4	5	5	4	3	5	3	4	4	5	5	4	3	5	3	4	4	33	33	33	31.992	285	285	0	35.756	By MS/MS	By MS/MS	By MS/MS	By MS/MS	By MS/MS	By MS/MS
A2AWP8;Q8C033	A2AWP8;Q8C033	2;2	2;2	2;2	Rho guanine nucleotide exchange factor 10-like protein;Rho guanine nucleotide exchange factor 10	Arhgef10l;Arhgef10	sp|A2AWP8|ARGAL_MOUSE Rho guanine nucleotide exchange factor 10-like protein OS=Mus musculus OX=10090 GN=Arhgef10l PE=1 SV=1;sp|Q8C033|ARHGA_MOUSE Rho guanine nucleotide exchange factor 10 OS=Mus musculus OX=10090 GN=Arhgef10 PE=1 SV=2	2	2	2	2	1	2	0	0	2	2	0	0	1	2	0	0	2	2	0	0	1	2	0	0	2	2	0	0	1.6	1.6	1.6	139.99	1280	1280;1345	0.00051164	4.1313	By matching	By MS/MS			By matching	By MS/MS
A2BDX3	A2BDX3	4	4	4	Adenylyltransferase and sulfurtransferase MOCS3;Molybdopterin-synthase adenylyltransferase;Molybdopterin-synthase sulfurtransferase	Mocs3	sp|A2BDX3|MOCS3_MOUSE Adenylyltransferase and sulfurtransferase MOCS3 OS=Mus musculus OX=10090 GN=Mocs3 PE=1 SV=1	1	4	4	4	1	0	1	3	0	0	3	2	1	0	1	3	0	0	3	2	1	0	1	3	0	0	3	2	13.5	13.5	13.5	49.374	460	460	0	5.7975	By MS/MS		By MS/MS	By MS/MS
A2BH40	A2BH40	4	4	4	AT-rich interactive domain-containing protein 1A	Arid1a	sp|A2BH40|ARI1A_MOUSE AT-rich interactive domain-containing protein 1A OS=Mus musculus OX=10090 GN=Arid1a PE=1 SV=1	1	4	4	4	2	2	2	2	2	2	3	4	2	2	2	2	2	2	3	4	2	2	2	2	2	2	3	4	1.9	1.9	1.9	242.09	2283	2283	0	8.5746	By MS/MS	By MS/MS	By MS/MS	By MS/MS	By MS/MS	By MS/MS
A2RSY6	A2RSY6	1	1	1	TRMT1-like protein	Trmt1l	sp|A2RSY6|TRM1L_MOUSE TRMT1-like protein OS=Mus musculus OX=10090 GN=Trmt1l PE=1 SV=1	1	1	1	1	0	0	1	1	0	0	1	1	0	0	1	1	0	0	1	1	0	0	1	1	0	0	1	1	2.2	2.2	2.2	80.86	728	728	0.0080067	1.7676			By matching	By matching
A2RTF1	A2RTF1	1	1	1	Cation channel sperm-associated protein subunit beta	Catsperb	sp|A2RTF1|CTSRB_MOUSE Cation channel sperm-associated protein subunit beta OS=Mus musculus OX=10090 GN=Catsperb PE=1 SV=1	1	1	1	1	1	0	1	1	0	0	1	1	1	0	1	1	0	0	1	1	1	0	1	1	0	0	1	1	1	1	1	126.11	1109	1109	0.049235	0.91797	By MS/MS		By MS/MS	By MS/MS
A2RTL5	A2RTL5	2	2	2	Arginine/serine-rich coiled-coil protein 2	Rsrc2	sp|A2RTL5|RSRC2_MOUSE Arginine/serine-rich coiled-coil protein 2 OS=Mus musculus OX=10090 GN=Rsrc2 PE=2 SV=1	1	2	2	2	2	1	0	0	1	1	0	0	2	1	0	0	1	1	0	0	2	1	0	0	1	1	0	0	4.3	4.3	4.3	43.876	376	376	0.028532	1.1856	By MS/MS	By MS/MS			By matching	By MS/MS
A3KGB4	A3KGB4	3	3	3	TBC1 domain family member 8B	Tbc1d8b	sp|A3KGB4|TBC8B_MOUSE TBC1 domain family member 8B OS=Mus musculus OX=10090 GN=Tbc1d8b PE=1 SV=1	1	3	3	3	1	0	1	0	2	3	0	0	1	0	1	0	2	3	0	0	1	0	1	0	2	3	0	0	5.3	5.3	5.3	127.89	1114	1114	0.00048344	3.3489	By matching		By matching		By MS/MS	By MS/MS
A3KGS3	A3KGS3	2	1	1	Ral GTPase-activating protein subunit alpha-2	Ralgapa2	sp|A3KGS3|RGPA2_MOUSE Ral GTPase-activating protein subunit alpha-2 OS=Mus musculus OX=10090 GN=Ralgapa2 PE=1 SV=2	1	2	1	1	2	2	1	1	2	2	1	2	1	1	1	1	1	1	1	1	1	1	1	1	1	1	1	1	1	0.6	0.6	210.29	1872	1872	1	-2	By MS/MS	By MS/MS	By MS/MS	By MS/MS	By MS/MS	By MS/MS
A3KGV1	A3KGV1	1	1	1	Outer dense fiber protein 2	Odf2	sp|A3KGV1|ODFP2_MOUSE Outer dense fiber protein 2 OS=Mus musculus OX=10090 GN=Odf2 PE=1 SV=1	1	1	1	1	0	0	0	0	0	1	0	0	0	0	0	0	0	1	0	0	0	0	0	0	0	1	0	0	1.4	1.4	1.4	95.54	830	830	0.03332	1.0937						By MS/MS
A3KMP2	A3KMP2	5	5	5	Tetratricopeptide repeat protein 38	Ttc38	sp|A3KMP2|TTC38_MOUSE Tetratricopeptide repeat protein 38 OS=Mus musculus OX=10090 GN=Ttc38 PE=1 SV=2	1	5	5	5	4	2	2	0	2	4	0	0	4	2	2	0	2	4	0	0	4	2	2	0	2	4	0	0	13.5	13.5	13.5	52.223	465	465	0	13.525	By MS/MS	By MS/MS	By MS/MS		By MS/MS	By MS/MS
A4Q9F4	A4Q9F4	1	1	1	Tubulin polyglutamylase TTLL11	Ttll11	sp|A4Q9F4|TTL11_MOUSE Tubulin polyglutamylase TTLL11 OS=Mus musculus OX=10090 GN=Ttll11 PE=1 SV=1	1	1	1	1	1	1	0	0	1	1	0	0	1	1	0	0	1	1	0	0	1	1	0	0	1	1	0	0	1.9	1.9	1.9	82.36	727	727	1	-2	By MS/MS	By MS/MS			By MS/MS	By MS/MS
A6H5Y3	A6H5Y3	1	1	1	Methionine synthase	Mtr	sp|A6H5Y3|METH_MOUSE Methionine synthase OS=Mus musculus OX=10090 GN=Mtr PE=1 SV=1	1	1	1	1	1	1	1	0	1	0	0	0	1	1	1	0	1	0	0	0	1	1	1	0	1	0	0	0	1.7	1.7	1.7	139.07	1253	1253	0.0090147	1.7287	By MS/MS	By MS/MS	By MS/MS		By MS/MS
A6H5Z3	A6H5Z3	2	2	2	Exocyst complex component 6B	Exoc6b	sp|A6H5Z3|EXC6B_MOUSE Exocyst complex component 6B OS=Mus musculus OX=10090 GN=Exoc6b PE=1 SV=1	1	2	2	2	1	2	1	0	2	2	0	0	1	2	1	0	2	2	0	0	1	2	1	0	2	2	0	0	3.8	3.8	3.8	94.128	810	810	0	5.4884	By MS/MS	By MS/MS	By matching		By MS/MS	By MS/MS
A6H611	A6H611	1	1	1	Mitochondrial intermediate peptidase	Mipep	sp|A6H611|MIPEP_MOUSE Mitochondrial intermediate peptidase OS=Mus musculus OX=10090 GN=Mipep PE=1 SV=1	1	1	1	1	0	1	1	0	0	0	0	0	0	1	1	0	0	0	0	0	0	1	1	0	0	0	0	0	1.3	1.3	1.3	80.851	711	711	0.028684	1.1791		By MS/MS	By MS/MS
A6H630	A6H630	1	1	1	Protein-glutamate O-methyltransferase	Armt1	sp|A6H630|ARMT1_MOUSE Damage-control phosphatase ARMT1 OS=Mus musculus OX=10090 GN=Armt1 PE=1 SV=1	1	1	1	1	0	1	1	0	1	1	0	0	0	1	1	0	1	1	0	0	0	1	1	0	1	1	0	0	2.3	2.3	2.3	50.548	439	439	0.00048391	3.3623		By MS/MS	By matching		By matching	By matching
A6H687	A6H687	1	1	1	SAC3 domain-containing protein 1	Sac3d1	sp|A6H687|SAC31_MOUSE SAC3 domain-containing protein 1 OS=Mus musculus OX=10090 GN=Sac3d1 PE=1 SV=1	1	1	1	1	1	1	0	0	0	1	0	0	1	1	0	0	0	1	0	0	1	1	0	0	0	1	0	0	5.2	5.2	5.2	46.384	427	427	0.049413	0.91619	By matching	By MS/MS				By matching
A6H6E2	A6H6E2	4	4	4	Multimerin-2	Mmrn2	sp|A6H6E2|MMRN2_MOUSE Multimerin-2 OS=Mus musculus OX=10090 GN=Mmrn2 PE=1 SV=1	1	4	4	4	1	1	1	1	1	2	0	0	1	1	1	1	1	2	0	0	1	1	1	1	1	2	0	0	5.1	5.1	5.1	105.21	943	943	0	8.1331	By MS/MS	By matching	By MS/MS	By MS/MS	By matching	By MS/MS
A6X935;CON__Q3T052	A6X935	8;1	8;1	8;1	Inter alpha-trypsin inhibitor, heavy chain 4	Itih4	sp|A6X935|ITIH4_MOUSE Inter alpha-trypsin inhibitor, heavy chain 4 OS=Mus musculus OX=10090 GN=Itih4 PE=1 SV=2	2	8	8	8	7	5	2	3	2	5	5	3	7	5	2	3	2	5	5	3	7	5	2	3	2	5	5	3	12.3	12.3	12.3	104.66	942	942;916	0	16.124	By MS/MS	By MS/MS	By MS/MS	By MS/MS	By MS/MS	By MS/MS
B0V2N1	B0V2N1	7	7	3	Receptor-type tyrosine-protein phosphatase S	Ptprs	sp|B0V2N1|PTPRS_MOUSE Receptor-type tyrosine-protein phosphatase S OS=Mus musculus OX=10090 GN=Ptprs PE=1 SV=1	1	7	7	3	6	5	2	2	7	7	2	2	6	5	2	2	7	7	2	2	2	1	0	0	3	3	0	0	6.2	6.2	3.5	211.9	1907	1907	0	18.348	By MS/MS	By MS/MS	By MS/MS	By MS/MS	By MS/MS	By MS/MS
B1AR13	B1AR13	1	1	1	CDGSH iron-sulfur domain-containing protein 3, mitochondrial	Cisd3	sp|B1AR13|CISD3_MOUSE CDGSH iron-sulfur domain-containing protein 3, mitochondrial OS=Mus musculus OX=10090 GN=Cisd3 PE=1 SV=1	1	1	1	1	0	0	0	1	0	0	0	1	0	0	0	1	0	0	0	1	0	0	0	1	0	0	0	1	7.3	7.3	7.3	15.676	137	137	0.040731	1.0245				By matching
B1ARD8;B1ARD6	B1ARD8;B1ARD6	1;1	1;1	1;1		Slfn8;Slfn9	sp|B1ARD8|SLFN8_MOUSE Schlafen family member 8 OS=Mus musculus OX=10090 GN=Slfn8 PE=2 SV=1;sp|B1ARD6|SLFN9_MOUSE Schlafen family member 9 OS=Mus musculus OX=10090 GN=Slfn9 PE=2 SV=1	2	1	1	1	0	0	0	1	0	0	0	0	0	0	0	1	0	0	0	0	0	0	0	1	0	0	0	0	1.1	1.1	1.1	104.26	910	910;910	1	-2				By MS/MS
B1AUH1	B1AUH1	4	4	4	Receptor-type tyrosine-protein phosphatase U	Ptpru	sp|B1AUH1|PTPRU_MOUSE Receptor-type tyrosine-protein phosphatase U OS=Mus musculus OX=10090 GN=Ptpru PE=1 SV=1	1	4	4	4	0	0	2	2	0	0	3	2	0	0	2	2	0	0	3	2	0	0	2	2	0	0	3	2	4.1	4.1	4.1	162.49	1446	1446	0	10.669			By MS/MS	By MS/MS
B1AVZ0	B1AVZ0	4	4	4	Uracil phosphoribosyltransferase homolog	Uprt	sp|B1AVZ0|UPP_MOUSE Uracil phosphoribosyltransferase homolog OS=Mus musculus OX=10090 GN=Uprt PE=1 SV=1	1	4	4	4	3	3	2	2	3	3	2	2	3	3	2	2	3	3	2	2	3	3	2	2	3	3	2	2	21.9	21.9	21.9	34.278	310	310	0	12.296	By MS/MS	By MS/MS	By MS/MS	By MS/MS	By MS/MS	By MS/MS
B1AXP6	B1AXP6	2	2	2	Mitochondrial import receptor subunit TOM5 homolog	Tomm5	sp|B1AXP6|TOM5_MOUSE Mitochondrial import receptor subunit TOM5 homolog OS=Mus musculus OX=10090 GN=Tomm5 PE=3 SV=1	1	2	2	2	1	1	1	1	1	1	1	1	1	1	1	1	1	1	1	1	1	1	1	1	1	1	1	1	41.2	41.2	41.2	6.0372	51	51	0.028857	1.172	By MS/MS	By MS/MS	By MS/MS	By MS/MS	By MS/MS	By MS/MS
B1AY13	B1AY13	10	10	10	Ubiquitin carboxyl-terminal hydrolase 24	Usp24	sp|B1AY13|UBP24_MOUSE Ubiquitin carboxyl-terminal hydrolase 24 OS=Mus musculus OX=10090 GN=Usp24 PE=1 SV=1	1	10	10	10	9	9	1	4	7	6	3	3	9	9	1	4	7	6	3	3	9	9	1	4	7	6	3	3	6.1	6.1	6.1	294	2617	2617	0	13.963	By MS/MS	By MS/MS	By MS/MS	By MS/MS	By MS/MS	By MS/MS
B1AZI6	B1AZI6	13	13	13	THO complex subunit 2	Thoc2	sp|B1AZI6|THOC2_MOUSE THO complex subunit 2 OS=Mus musculus OX=10090 GN=Thoc2 PE=1 SV=1	1	13	13	13	9	8	5	3	11	10	3	3	9	8	5	3	11	10	3	3	9	8	5	3	11	10	3	3	11.8	11.8	11.8	182.77	1594	1594	0	30.328	By MS/MS	By MS/MS	By MS/MS	By MS/MS	By MS/MS	By MS/MS
B1AZP2	B1AZP2	5	5	5	Disks large-associated protein 4	Dlgap4	sp|B1AZP2|DLGP4_MOUSE Disks large-associated protein 4 OS=Mus musculus OX=10090 GN=Dlgap4 PE=1 SV=1	1	5	5	5	3	3	2	3	3	3	4	4	3	3	2	3	3	3	4	4	3	3	2	3	3	3	4	4	6.8	6.8	6.8	108.04	992	992	0	12.264	By MS/MS	By MS/MS	By MS/MS	By MS/MS	By MS/MS	By MS/MS
B2RPV6	B2RPV6	1	1	1	Multimerin-1	Mmrn1	sp|B2RPV6|MMRN1_MOUSE Multimerin-1 OS=Mus musculus OX=10090 GN=Mmrn1 PE=1 SV=2	1	1	1	1	0	1	1	0	1	1	0	0	0	1	1	0	1	1	0	0	0	1	1	0	1	1	0	0	1.4	1.4	1.4	136.1	1210	1210	1	-2		By MS/MS	By MS/MS		By MS/MS	By MS/MS
B2RQC6	B2RQC6	25	25	25	CAD protein;Glutamine-dependent carbamoyl-phosphate synthase;Aspartate carbamoyltransferase;Dihydroorotase	Cad	sp|B2RQC6|PYR1_MOUSE CAD protein OS=Mus musculus OX=10090 GN=Cad PE=1 SV=1	1	25	25	25	21	19	8	9	17	20	10	10	21	19	8	9	17	20	10	10	21	19	8	9	17	20	10	10	14.7	14.7	14.7	243.24	2225	2225	0	69.242	By MS/MS	By MS/MS	By MS/MS	By MS/MS	By MS/MS	By MS/MS
B2RRD7	B2RRD7	1	1	1		Brpf1	sp|B2RRD7|BRPF1_MOUSE Peregrin OS=Mus musculus OX=10090 GN=Brpf1 PE=1 SV=1	1	1	1	1	0	0	1	0	0	0	0	0	0	0	1	0	0	0	0	0	0	0	1	0	0	0	0	0	0.7	0.7	0.7	137.31	1212	1212	0.017262	1.4292			By MS/MS
B2RRE4	B2RRE4	1	1	1	Zinc finger protein 518B	Znf518b	sp|B2RRE4|Z518B_MOUSE Zinc finger protein 518B OS=Mus musculus OX=10090 GN=Znf518b PE=2 SV=1	1	1	1	1	1	1	0	0	1	0	1	0	1	1	0	0	1	0	1	0	1	1	0	0	1	0	1	0	1.5	1.5	1.5	119	1077	1077	1	-2	By MS/MS	By matching			By MS/MS
B2RRE7	B2RRE7	1	1	1	OTU domain-containing protein 4	Otud4	sp|B2RRE7|OTUD4_MOUSE OTU domain-containing protein 4 OS=Mus musculus OX=10090 GN=Otud4 PE=1 SV=1	1	1	1	1	0	0	0	0	0	0	1	1	0	0	0	0	0	0	1	1	0	0	0	0	0	0	1	1	0.7	0.7	0.7	123.05	1107	1107	0.023857	1.2521
B2RSH2	B2RSH2	12	2	2	Guanine nucleotide-binding protein G(i) subunit alpha-1	Gnai1	sp|B2RSH2|GNAI1_MOUSE Guanine nucleotide-binding protein G(i) subunit alpha-1 OS=Mus musculus OX=10090 GN=Gnai1 PE=1 SV=1	1	12	2	2	9	8	8	10	9	10	9	9	2	1	0	0	2	2	0	0	2	1	0	0	2	2	0	0	36.7	7.9	7.9	40.361	354	354	0	4.4903	By MS/MS	By MS/MS	By matching	By matching	By MS/MS	By MS/MS
B2RUJ5;P98084	B2RUJ5	3;1	3;1	3;1	Amyloid beta A4 precursor protein-binding family A member 1	Apba1	sp|B2RUJ5|APBA1_MOUSE Amyloid-beta A4 precursor protein-binding family A member 1 OS=Mus musculus OX=10090 GN=Apba1 PE=1 SV=2	2	3	3	3	2	2	1	0	2	2	0	0	2	2	1	0	2	2	0	0	2	2	1	0	2	2	0	0	7.7	7.7	7.7	92.908	842	842;750	0.00050429	3.9152	By matching	By MS/MS	By matching		By MS/MS	By MS/MS
B2RUR8;Q8R554	B2RUR8	5;2	5;2	5;2	OTU domain-containing protein 7B	Otud7b	sp|B2RUR8|OTU7B_MOUSE OTU domain-containing protein 7B OS=Mus musculus OX=10090 GN=Otud7b PE=1 SV=1	2	5	5	5	2	2	0	1	2	3	3	4	2	2	0	1	2	3	3	4	2	2	0	1	2	3	3	4	6.7	6.7	6.7	91.982	840	840;926	0	82.432	By MS/MS	By MS/MS		By MS/MS	By MS/MS	By MS/MS
B2RWS6;P45481	B2RWS6;P45481	3;3	3;3	3;3	Histone acetyltransferase p300;CREB-binding protein	Ep300;Crebbp	sp|B2RWS6|EP300_MOUSE Histone acetyltransferase p300 OS=Mus musculus OX=10090 GN=Ep300 PE=1 SV=2;sp|P45481|CBP_MOUSE Histone lysine acetyltransferase CREBBP OS=Mus musculus OX=10090 GN=Crebbp PE=1 SV=3	2	3	3	3	1	1	1	0	2	2	0	1	1	1	1	0	2	2	0	1	1	1	1	0	2	2	0	1	1.5	1.5	1.5	263.3	2412	2412;2441	0.0080169	1.7743	By matching	By MS/MS	By matching		By MS/MS	By MS/MS
B2RX14	B2RX14	1	1	1	Terminal uridylyltransferase 4	Zcchc11	sp|B2RX14|TUT4_MOUSE Terminal uridylyltransferase 4 OS=Mus musculus OX=10090 GN=Tut4 PE=1 SV=2	1	1	1	1	0	0	1	0	0	0	0	0	0	0	1	0	0	0	0	0	0	0	1	0	0	0	0	0	0.4	0.4	0.4	184.65	1644	1644	0.027432	1.2006			By MS/MS
B2RXC1	B2RXC1	5	5	5	Trafficking protein particle complex subunit 11	Trappc11	sp|B2RXC1|TPC11_MOUSE Trafficking protein particle complex subunit 11 OS=Mus musculus OX=10090 GN=Trappc11 PE=1 SV=1	1	5	5	5	2	3	0	1	3	3	0	1	2	3	0	1	3	3	0	1	2	3	0	1	3	3	0	1	6.7	6.7	6.7	128.39	1133	1133	0	6.1464	By MS/MS	By MS/MS		By MS/MS	By MS/MS	By MS/MS
B2RXC5	B2RXC5	1	1	1	Zinc finger protein 382	Znf382	sp|B2RXC5|ZN382_MOUSE Zinc finger protein 382 OS=Mus musculus OX=10090 GN=Znf382 PE=1 SV=1	1	1	1	1	0	0	0	1	0	0	0	0	0	0	0	1	0	0	0	0	0	0	0	1	0	0	0	0	1.4	1.4	1.4	66.546	579	579	0.035027	1.0665				By MS/MS
B2RXS4;Q9QZC2;Q3UH93	B2RXS4	32;2;2	32;2;2	31;1;1	Plexin-B2	Plxnb2	sp|B2RXS4|PLXB2_MOUSE Plexin-B2 OS=Mus musculus OX=10090 GN=Plxnb2 PE=1 SV=1	3	32	32	31	12	14	12	19	12	15	20	14	12	14	12	19	12	15	20	14	12	13	12	19	11	14	20	14	23.2	23.2	22.8	206.23	1842	1842;1574;1925	0	101.74	By MS/MS	By MS/MS	By MS/MS	By MS/MS	By MS/MS	By MS/MS
B2RY04	B2RY04	4	4	4	Dedicator of cytokinesis protein 5	Dock5	sp|B2RY04|DOCK5_MOUSE Dedicator of cytokinesis protein 5 OS=Mus musculus OX=10090 GN=Dock5 PE=1 SV=2	1	4	4	4	3	2	1	0	3	2	0	1	3	2	1	0	3	2	0	1	3	2	1	0	3	2	0	1	2.6	2.6	2.6	214.43	1868	1868	0.00050582	3.9764	By MS/MS	By MS/MS	By MS/MS		By MS/MS	By MS/MS
B2RY56	B2RY56	12	12	12	RNA-binding protein 25	Rbm25	sp|B2RY56|RBM25_MOUSE RNA-binding protein 25 OS=Mus musculus OX=10090 GN=Rbm25 PE=1 SV=2	1	12	12	12	10	9	3	4	10	9	3	4	10	9	3	4	10	9	3	4	10	9	3	4	10	9	3	4	18.7	18.7	18.7	99.551	838	838	0	37.179	By MS/MS	By MS/MS	By MS/MS	By MS/MS	By MS/MS	By MS/MS
B8JK39	B8JK39	2	2	2	Integrin alpha-9	Itga9	sp|B8JK39|ITA9_MOUSE Integrin alpha-9 OS=Mus musculus OX=10090 GN=Itga9 PE=1 SV=1	1	2	2	2	2	2	0	0	1	2	0	0	2	2	0	0	1	2	0	0	2	2	0	0	1	2	0	0	4.2	4.2	4.2	114.41	1036	1036	0.03929	1.0321	By MS/MS	By MS/MS			By MS/MS	By MS/MS
B8ZXI1	B8ZXI1	2	2	2	Queuine tRNA-ribosyltransferase subunit QTRTD1	Qtrtd1	sp|B8ZXI1|QTRT2_MOUSE Queuine tRNA-ribosyltransferase accessory subunit 2 OS=Mus musculus OX=10090 GN=Qtrt2 PE=1 SV=2	1	2	2	2	1	1	1	1	1	1	1	1	1	1	1	1	1	1	1	1	1	1	1	1	1	1	1	1	7.7	7.7	7.7	46.288	415	415	0.007619	1.799	By matching	By matching	By MS/MS	By MS/MS	By MS/MS	By matching
B9EJ86	B9EJ86	3	3	3	Oxysterol-binding protein	Osbpl8	sp|B9EJ86|OSBL8_MOUSE Oxysterol-binding protein-related protein 8 OS=Mus musculus OX=10090 GN=Osbpl8 PE=1 SV=1	1	3	3	3	3	3	1	1	3	2	1	1	3	3	1	1	3	2	1	1	3	3	1	1	3	2	1	1	4.5	4.5	4.5	101.27	889	889	0	6.0488	By MS/MS	By MS/MS	By MS/MS	By MS/MS	By MS/MS	By MS/MS
B9EJA2	B9EJA2	3	3	3	Cortactin-binding protein 2	Cttnbp2	sp|B9EJA2|CTTB2_MOUSE Cortactin-binding protein 2 OS=Mus musculus OX=10090 GN=Cttnbp2 PE=1 SV=2	1	3	3	3	1	2	0	1	1	1	1	0	1	2	0	1	1	1	1	0	1	2	0	1	1	1	1	0	2.9	2.9	2.9	178.77	1648	1648	0.011444	1.6521	By MS/MS	By MS/MS		By MS/MS	By matching	By matching
B9EJR8	B9EJR8	2	2	2	Dynein assembly factor 5, axonemal	Dnaaf5	sp|B9EJR8|DAAF5_MOUSE Dynein assembly factor 5, axonemal OS=Mus musculus OX=10090 GN=Dnaaf5 PE=1 SV=1	1	2	2	2	2	2	0	0	2	1	0	0	2	2	0	0	2	1	0	0	2	2	0	0	2	1	0	0	3.8	3.8	3.8	93.85	853	853	0	4.5509	By MS/MS	By MS/MS			By MS/MS	By MS/MS
B9EKI3	B9EKI3	1	1	1	TATA element modulatory factor	Tmf1	sp|B9EKI3|TMF1_MOUSE TATA element modulatory factor OS=Mus musculus OX=10090 GN=Tmf1 PE=1 SV=2	1	1	1	1	1	1	1	1	0	1	1	1	1	1	1	1	0	1	1	1	1	1	1	1	0	1	1	1	1.2	1.2	1.2	121.8	1091	1091	0.019277	1.3377	By MS/MS	By MS/MS	By MS/MS	By MS/MS		By MS/MS
B9EKR1	B9EKR1	6	6	6	Receptor-type tyrosine-protein phosphatase zeta	Ptprz1	sp|B9EKR1|PTPRZ_MOUSE Receptor-type tyrosine-protein phosphatase zeta OS=Mus musculus OX=10090 GN=Ptprz1 PE=1 SV=1	1	6	6	6	3	4	4	4	2	3	3	5	3	4	4	4	2	3	3	5	3	4	4	4	2	3	3	5	4.3	4.3	4.3	254.4	2312	2312	0	49.941	By MS/MS	By MS/MS	By MS/MS	By MS/MS	By MS/MS	By MS/MS
C0HK80;C0HK79	C0HK80;C0HK79	1;1	1;1	1;1			sp|C0HK80|ARXS2_MOUSE Adipocyte-related X-chromosome expressed sequence 2 OS=Mus musculus OX=10090 GN=Arxes2 PE=1 SV=1;sp|C0HK79|ARXS1_MOUSE Adipocyte-related X-chromosome expressed sequence 1 OS=Mus musculus OX=10090 GN=Arxes1 PE=1 SV=1	2	1	1	1	1	0	1	1	1	1	1	1	1	0	1	1	1	1	1	1	1	0	1	1	1	1	1	1	6.1	6.1	6.1	20.146	180	180;180	0.0016055	2.6597	By MS/MS		By MS/MS	By MS/MS	By MS/MS	By MS/MS
C0HKD9;C0HKD8	C0HKD9;C0HKD8	5;5	5;5	4;4			sp|C0HKD9|MFA1B_MOUSE Microfibrillar-associated protein 1B OS=Mus musculus OX=10090 GN=Mfap1b PE=1 SV=1;sp|C0HKD8|MFA1A_MOUSE Microfibrillar-associated protein 1A OS=Mus musculus OX=10090 GN=Mfap1a PE=1 SV=1	2	5	5	4	2	1	0	2	2	2	1	1	2	1	0	2	2	2	1	1	2	1	0	2	1	1	1	1	14.4	14.4	12.8	51.954	439	439;439	0	9.1926	By MS/MS	By matching		By MS/MS	By MS/MS	By MS/MS
C0HKE9;C0HKE8;C0HKE7;C0HKE6;C0HKE5;C0HKE4;C0HKE3;C0HKE2;C0HKE1;Q8CGP6;Q8CGP5;Q8BFU2;Q8CGP7	C0HKE9;C0HKE8;C0HKE7;C0HKE6;C0HKE5;C0HKE4;C0HKE3;C0HKE2;C0HKE1;Q8CGP6;Q8CGP5;Q8BFU2;Q8CGP7	11;11;11;11;11;11;11;11;11;11;11;11;10	11;11;11;11;11;11;11;11;11;11;11;11;10	1;1;1;1;1;1;1;1;1;1;1;1;1	Histone H2A type 1-H;Histone H2A type 1-F;Histone H2A type 3;Histone H2A type 1-K	Hist1h2ah;Hist1h2af;Hist3h2a;Hist1h2ak	sp|C0HKE9|H2A1P_MOUSE Histone H2A type 1-P OS=Mus musculus OX=10090 GN=Hist1h2ap PE=1 SV=1;sp|C0HKE8|H2A1O_MOUSE Histone H2A type 1-O OS=Mus musculus OX=10090 GN=Hist1h2ao PE=1 SV=1;sp|C0HKE7|H2A1N_MOUSE Histone H2A type 1-N OS=Mus musculus OX=10090 GN=His	13	11	11	1	6	6	8	10	6	6	11	10	6	6	8	10	6	6	11	10	0	0	1	1	0	0	1	1	68.5	68.5	5.4	14.135	130	130;130;130;130;130;130;130;130;130;128;130;130;130	0	258.76	By MS/MS	By MS/MS	By MS/MS	By MS/MS	By MS/MS	By MS/MS
C0HKG6;C0HKG5	C0HKG6;C0HKG5	4;4	4;4	4;4			sp|C0HKG6|RNT2B_MOUSE Ribonuclease T2-B OS=Mus musculus OX=10090 GN=Rnaset2b PE=1 SV=1;sp|C0HKG5|RNT2A_MOUSE Ribonuclease T2-A OS=Mus musculus OX=10090 GN=Rnaset2a PE=1 SV=1	2	4	4	4	1	1	4	4	1	1	4	4	1	1	4	4	1	1	4	4	1	1	4	4	1	1	4	4	15.8	15.8	15.8	29.608	259	259;259	0	12.702	By MS/MS	By MS/MS	By MS/MS	By MS/MS	By matching	By MS/MS
CON__A2A4G1;Q61414;A6BLY7;CON__Q8N1A0	CON__A2A4G1;Q61414	36;36;4;1	36;36;4;1	16;16;0;0	Keratin, type I cytoskeletal 15	Krt15	;sp|Q61414|K1C15_MOUSE Keratin, type I cytoskeletal 15 OS=Mus musculus OX=10090 GN=Krt15 PE=1 SV=2	4	36	36	16	23	25	28	30	23	24	28	27	23	25	28	30	23	24	28	27	11	12	13	13	11	12	14	12	68.2	68.2	43	49.493	456	456;452;462;295	0	317.72	By MS/MS	By MS/MS	By MS/MS	By MS/MS	By MS/MS	By MS/MS
CON__ENSEMBL:ENSP00000377550;CON__Q2M2I5;CON__Q6IFU5	CON__ENSEMBL:ENSP00000377550	12;5;1	1;0;1	0;0;0				3	12	1	0	8	8	9	9	5	7	7	8	1	1	0	0	0	1	0	0	0	0	0	0	0	0	0	0	18.8	1.7	0	45.771	420	420;525;431	0.048758	0.92566	By MS/MS	By matching	By matching	By matching	By matching	By matching
CON__P00761	CON__P00761	6	6	6				1	6	6	6	6	6	5	5	6	6	5	5	6	6	5	5	6	6	5	5	6	6	5	5	6	6	5	5	25.1	25.1	25.1	24.409	231	231	0	323.31	By MS/MS	By MS/MS	By MS/MS	By MS/MS	By MS/MS	By MS/MS
CON__P01966;P06467	CON__P01966	5;1	3;0	3;0				2	5	3	3	2	4	3	4	3	3	4	3	0	2	1	2	1	1	2	1	0	2	1	2	1	1	2	1	31.7	25.4	25.4	15.184	142	142;142	0	5.9726	By matching	By MS/MS	By MS/MS	By MS/MS	By MS/MS	By MS/MS
CON__P02535-1;P02535	CON__P02535-1;P02535	9;9	1;1	1;1	Keratin, type I cytoskeletal 10	Krt10	;sp|P02535|K1C10_MOUSE Keratin, type I cytoskeletal 10 OS=Mus musculus OX=10090 GN=Krt10 PE=1 SV=3	2	9	1	1	5	4	4	4	6	4	5	4	0	0	0	0	0	0	1	0	0	0	0	0	0	0	1	0	14.2	3	3	57.769	570	570;570	0.014403	1.5452	By matching	By matching	By matching	By matching	By matching	By matching
CON__P02538;CON__P04259;CON__P48668	CON__P02538;CON__P04259;CON__P48668	28;28;26	1;1;1	0;0;0			;;	3	28	1	0	21	19	23	24	18	21	23	24	0	0	1	1	0	0	0	1	0	0	0	0	0	0	0	0	35.8	1.6	0	60.044	564	564;564;564	0.014797	1.5267	By matching	By matching	By MS/MS	By MS/MS	By matching	By matching
CON__P02769	CON__P02769	8	8	8				1	8	8	8	8	6	1	2	7	6	2	2	8	6	1	2	7	6	2	2	8	6	1	2	7	6	2	2	11.9	11.9	11.9	69.293	607	607	0	28.494	By MS/MS	By MS/MS	By MS/MS	By MS/MS	By MS/MS	By MS/MS
CON__P04258	CON__P04258	6	3	3				1	6	3	3	5	3	5	4	5	4	3	5	3	2	3	3	3	3	3	3	3	2	3	3	3	3	3	3	4.7	2.8	2.8	138.44	1466	1466	0	31.865	By MS/MS	By MS/MS	By MS/MS	By MS/MS	By MS/MS	By MS/MS
CON__P04264	CON__P04264	25	17	10				1	25	17	10	20	18	15	19	19	18	16	19	13	12	9	12	13	11	10	12	7	6	5	7	7	6	4	7	32.6	27.6	15.8	66.017	644	644	0	86.558	By MS/MS	By MS/MS	By MS/MS	By MS/MS	By MS/MS	By MS/MS
P05784;CON__P05784;CON__H-INV:HIT000015463	P05784;CON__P05784	18;18;1	15;15;1	15;15;1	Keratin, type I cytoskeletal 18	Krt18	sp|P05784|K1C18_MOUSE Keratin, type I cytoskeletal 18 OS=Mus musculus OX=10090 GN=Krt18 PE=1 SV=5;	3	18	15	15	14	13	10	9	12	14	11	10	11	10	7	6	9	11	8	7	11	10	7	6	9	11	8	7	43	37.6	37.6	47.538	423	423;423;295	0	78.173	By MS/MS	By MS/MS	By MS/MS	By MS/MS	By MS/MS	By MS/MS
CON__P06868	CON__P06868	3	2	2				1	3	2	2	1	1	0	2	1	1	1	0	0	0	0	2	0	0	1	0	0	0	0	2	0	0	1	0	4.1	3.1	3.1	91.215	812	812	0.016697	1.4539	By matching	By matching		By MS/MS	By matching	By matching
CON__P07744;P07744;CON__Q32MB2	CON__P07744;P07744	40;40;3	34;34;1	25;25;0	Keratin, type II cytoskeletal 4	Krt4	;sp|P07744|K2C4_MOUSE Keratin, type II cytoskeletal 4 OS=Mus musculus OX=10090 GN=Krt4 PE=1 SV=2	3	40	34	25	27	23	32	26	24	22	30	30	22	18	26	21	19	17	24	24	18	16	18	15	16	13	18	17	63.4	56.6	47.2	56.283	525	525;525;540	0	216.6	By MS/MS	By MS/MS	By MS/MS	By MS/MS	By MS/MS	By MS/MS
CON__P08727	CON__P08727	15	2	2				1	15	2	2	9	9	12	11	8	9	12	12	1	1	1	1	1	1	1	1	1	1	1	1	1	1	1	1	32	5.5	5.5	44.091	400	400	0.0002574	4.2374	By MS/MS	By MS/MS	By MS/MS	By MS/MS	By MS/MS	By MS/MS
CON__P08730-1;P08730	CON__P08730-1;P08730	27;27	17;17	13;13	Keratin, type I cytoskeletal 13	Krt13	;sp|P08730|K1C13_MOUSE Keratin, type I cytoskeletal 13 OS=Mus musculus OX=10090 GN=Krt13 PE=1 SV=2	2	27	17	13	18	18	22	22	16	15	21	20	11	10	13	13	10	8	13	11	9	7	10	10	8	7	10	8	50.1	36.8	30.2	47.754	437	437;437	0	65.225	By MS/MS	By MS/MS	By MS/MS	By MS/MS	By MS/MS	By MS/MS
CON__P12763	CON__P12763	4	3	3				1	4	3	3	3	3	3	1	2	3	0	0	2	2	2	0	1	2	0	0	2	2	2	0	1	2	0	0	8.6	6.7	6.7	38.418	359	359	0	7.323	By MS/MS	By MS/MS	By MS/MS	By matching	By MS/MS	By MS/MS
CON__P13645;CON__Q7Z3Y7;CON__Q148H6	CON__P13645	20;6;4	12;1;1	8;0;0				3	20	12	8	14	13	9	9	15	14	8	12	8	7	2	2	9	9	3	5	6	6	2	2	6	7	2	4	28	20.9	13.7	59.51	593	593;486;464	0	78.716	By MS/MS	By MS/MS	By MS/MS	By matching	By MS/MS	By MS/MS
CON__P13647;CON__H-INV:HIT000016045	CON__P13647	34;3	4;0	1;0				2	34	4	1	26	23	27	26	22	24	29	29	4	3	1	1	3	3	1	1	1	1	0	0	1	1	0	0	40.3	6.8	1.5	62.378	590	590;99	0	8.1938	By MS/MS	By MS/MS	By MS/MS	By MS/MS	By MS/MS	By MS/MS
CON__P15636	CON__P15636	9	9	9				1	9	9	9	7	7	7	6	7	8	7	6	7	7	7	6	7	8	7	6	7	7	7	6	7	8	7	6	19.3	19.3	19.3	68.124	653	653	0	323.31	By MS/MS	By MS/MS	By MS/MS	By MS/MS	By MS/MS	By MS/MS
CON__P19001;P19001;CON__A2AB72;Q62168	CON__P19001;P19001	35;35;2;2	30;30;1;1	23;23;1;1	Keratin, type I cytoskeletal 19	Krt19	;sp|P19001|K1C19_MOUSE Keratin, type I cytoskeletal 19 OS=Mus musculus OX=10090 GN=Krt19 PE=1 SV=1	4	35	30	23	23	22	28	24	21	21	19	23	18	17	23	20	17	16	14	19	15	15	18	15	15	14	10	14	82.6	73	61	44.541	403	403;403;453;407	0	229.23	By MS/MS	By MS/MS	By MS/MS	By MS/MS	By MS/MS	By MS/MS
CON__P34955	CON__P34955	1	1	1				1	1	1	1	1	1	0	0	1	1	0	0	1	1	0	0	1	1	0	0	1	1	0	0	1	1	0	0	4.1	4.1	4.1	46.103	416	416	0	4.3963	By MS/MS	By MS/MS			By MS/MS	By MS/MS
CON__P35527	CON__P35527	12	11	11				1	12	11	11	7	9	5	4	9	7	4	6	6	8	4	3	8	6	3	5	6	8	4	3	8	6	3	5	25.2	24.1	24.1	62.129	623	623	0	109.93	By MS/MS	By MS/MS	By MS/MS	By MS/MS	By MS/MS	By MS/MS
CON__P35908v2;CON__P35908	CON__P35908v2;CON__P35908	17;17	8;8	7;7			;	2	17	8	7	13	10	9	11	14	12	12	12	5	2	1	2	6	4	4	3	4	2	1	2	5	4	3	2	27.4	15.5	14.1	65.432	639	639;645	0	36.478	By MS/MS	By matching	By matching	By MS/MS	By MS/MS	By MS/MS
CON__P50446;P50446;CON__P12035;CON__REFSEQ:XP_932229;CON__Q7RTS7	CON__P50446;P50446	43;43;10;2;2	26;26;3;0;0	2;2;0;0;0	Keratin, type II cytoskeletal 6A	Krt6a	;sp|P50446|K2C6A_MOUSE Keratin, type II cytoskeletal 6A OS=Mus musculus OX=10090 GN=Krt6a PE=1 SV=3	5	43	26	2	28	29	34	35	27	28	39	35	18	18	21	21	16	17	23	21	2	2	1	1	2	2	2	1	61.8	42.7	3.6	59.334	553	553;553;629;345;529	0	145.69	By MS/MS	By MS/MS	By MS/MS	By MS/MS	By MS/MS	By MS/MS
CON__P67983;P02798	CON__P67983;P02798	2;1	1;1	1;1	Metallothionein-2	Mt2	;sp|P02798|MT2_MOUSE Metallothionein-2 OS=Mus musculus OX=10090 GN=Mt2 PE=1 SV=2	2	2	1	1	1	1	2	2	0	1	2	2	1	1	1	1	0	1	1	1	1	1	1	1	0	1	1	1	32.8	19.7	19.7	5.9511	61	61;61	0.00048876	3.5083	By MS/MS	By MS/MS	By MS/MS	By MS/MS		By MS/MS
CON__P78385	CON__P78385	5	3	1				1	5	3	1	4	3	2	1	2	3	2	2	3	2	0	0	1	2	0	0	1	0	0	0	0	0	0	0	7.3	5.5	2.4	54.214	493	493	0.0011598	2.8121	By MS/MS	By MS/MS	By matching	By matching	By matching	By MS/MS
CON__P81644	CON__P81644	1	1	1				1	1	1	1	1	1	0	0	1	1	0	0	1	1	0	0	1	1	0	0	1	1	0	0	1	1	0	0	16	16	16	11.202	100	100	0.031226	1.1318	By MS/MS	By matching			By matching	By matching
CON__Q01546	CON__Q01546	9	1	1				1	9	1	1	7	7	9	8	7	7	9	9	1	1	1	1	1	1	1	1	1	1	1	1	1	1	1	1	9.7	1.4	1.4	65.87	638	638	0.015366	1.4974	By MS/MS	By MS/MS	By MS/MS	By MS/MS	By MS/MS	By MS/MS
CON__Q03247	CON__Q03247	2	1	1				1	2	1	1	1	2	1	1	1	1	1	1	0	1	0	0	0	0	0	0	0	1	0	0	0	0	0	0	4.1	2.2	2.2	35.979	316	316	0.038381	1.0385	By matching	By MS/MS	By matching	By matching	By matching	By matching
CON__Q0VBK2;Q0VBK2	CON__Q0VBK2;Q0VBK2	4;4	3;3	2;2	Keratin, type II cytoskeletal 80	Krt80	;sp|Q0VBK2|K2C80_MOUSE Keratin, type II cytoskeletal 80 OS=Mus musculus OX=10090 GN=Krt80 PE=1 SV=1	2	4	3	2	1	2	2	1	1	1	2	2	1	2	1	0	1	1	1	1	1	1	1	0	1	1	1	1	9.1	7.5	5.3	50.66	452	452;452	0.00050467	3.9263	By MS/MS	By MS/MS	By MS/MS	By matching	By MS/MS	By MS/MS
CON__Q14CN4-1	CON__Q14CN4-1	5	1	0				1	5	1	0	5	5	3	3	5	5	3	3	1	1	0	0	1	1	0	0	0	0	0	0	0	0	0	0	6.8	1.6	0	55.877	511	511	0.018731	1.3642	By MS/MS	By MS/MS	By matching	By matching	By MS/MS	By MS/MS
CON__Q28085	CON__Q28085	1	1	1				1	1	1	1	0	1	0	1	0	0	0	0	0	1	0	1	0	0	0	0	0	1	0	1	0	0	0	0	1.1	1.1	1.1	140.37	1236	1236	1	-2		By MS/MS		By MS/MS
CON__Q28107;O88783	CON__Q28107;O88783	1;1	1;1	1;1	Coagulation factor V;Coagulation factor V heavy chain;Coagulation factor V light chain	F5	;sp|O88783|FA5_MOUSE Coagulation factor V OS=Mus musculus OX=10090 GN=F5 PE=1 SV=1	2	1	1	1	1	0	0	0	1	1	0	0	1	0	0	0	1	1	0	0	1	0	0	0	1	1	0	0	0.4	0.4	0.4	248.98	2211	2211;2183	0.039298	1.0329	By matching				By matching	By MS/MS
CON__Q3SX28	CON__Q3SX28	35	2	2				1	35	2	2	21	18	29	30	21	22	25	26	0	0	2	2	0	0	2	2	0	0	2	2	0	0	2	2	70.1	10.6	10.6	33.012	284	284	0.00049334	3.5994	By matching	By matching	By MS/MS	By MS/MS	By matching	By matching
CON__Q3SZ57	CON__Q3SZ57	1	1	1				1	1	1	1	1	1	0	0	0	0	1	1	1	1	0	0	0	0	1	1	1	1	0	0	0	0	1	1	1.1	1.1	1.1	68.587	610	610	0.014421	1.5534	By MS/MS	By MS/MS
CON__Q3ZAW8;CON__Q9Z2K1;Q9Z2K1	CON__Q3ZAW8;CON__Q9Z2K1;Q9Z2K1	12;12;12	2;2;2	2;2;2	Keratin, type I cytoskeletal 16	Krt16	;;sp|Q9Z2K1|K1C16_MOUSE Keratin, type I cytoskeletal 16 OS=Mus musculus OX=10090 GN=Krt16 PE=1 SV=3	3	12	2	2	7	6	8	8	7	6	8	9	0	0	1	0	0	0	1	1	0	0	1	0	0	0	1	1	19.8	4.2	4.2	52.052	474	474;469;469	0.00048852	3.5031	By matching	By matching	By MS/MS	By matching	By matching	By matching
CON__Q6IFZ6;Q6IFZ6	CON__Q6IFZ6;Q6IFZ6	6;6	1;1	1;1	Keratin, type II cytoskeletal 1b	Krt77	;sp|Q6IFZ6|K2C1B_MOUSE Keratin, type II cytoskeletal 1b OS=Mus musculus OX=10090 GN=Krt77 PE=1 SV=1	2	6	1	1	6	5	6	5	5	5	5	5	1	1	1	0	1	0	0	0	1	1	1	0	1	0	0	0	9.1	4	4	61.358	572	572;572	1	-2	By MS/MS	By MS/MS	By matching	By matching	By matching	By matching
CON__Q7Z3Y8;CON__Q7Z3Z0;CON__Q7Z3Y9;Q8VCW2;Q9Z320	CON__Q7Z3Y8;CON__Q7Z3Z0	5;3;2;2;2	1;1;1;1;1	1;1;1;1;1			;	5	5	1	1	4	4	3	3	4	4	1	4	1	1	0	0	1	1	0	0	1	1	0	0	1	1	0	0	7.2	1.5	1.5	49.823	459	459;450;468;446;448	1	-2	By matching	By MS/MS	By matching	By matching	By MS/MS	By MS/MS
CON__Q8BGZ7;Q8BGZ7	CON__Q8BGZ7;Q8BGZ7	19;19	4;4	3;3	Keratin, type II cytoskeletal 75	Krt75	;sp|Q8BGZ7|K2C75_MOUSE Keratin, type II cytoskeletal 75 OS=Mus musculus OX=10090 GN=Krt75 PE=1 SV=1	2	19	4	3	12	13	15	14	12	12	18	17	1	2	0	0	1	1	3	2	1	2	0	0	1	1	2	1	31.2	10.9	9.4	59.74	551	551;551	0.0039318	2.1065	By MS/MS	By MS/MS	By matching	By matching	By MS/MS	By MS/MS
CON__Q922U2;Q922U2;CON__Q5XQN5	CON__Q922U2;Q922U2;CON__Q5XQN5	54;54;37	52;52;35	15;15;0	Keratin, type II cytoskeletal 5	Krt5	;sp|Q922U2|K2C5_MOUSE Keratin, type II cytoskeletal 5 OS=Mus musculus OX=10090 GN=Krt5 PE=1 SV=1;	3	54	52	15	37	37	46	46	36	35	49	48	36	36	44	45	35	34	47	46	9	10	14	13	10	8	14	13	64.7	63.1	23.1	61.766	580	580;580;601	0	323.31	By MS/MS	By MS/MS	By MS/MS	By MS/MS	By MS/MS	By MS/MS
CON__Q9DCV7;Q9DCV7	CON__Q9DCV7;Q9DCV7	19;19	13;13	10;10	Keratin, type II cytoskeletal 7	Krt7	;sp|Q9DCV7|K2C7_MOUSE Keratin, type II cytoskeletal 7 OS=Mus musculus OX=10090 GN=Krt7 PE=1 SV=1	2	19	13	10	10	11	13	11	10	9	11	9	6	7	7	6	6	5	7	3	4	5	6	4	5	3	4	2	38.1	30.2	24.3	50.708	457	457;457	0	25.961	By MS/MS	By MS/MS	By MS/MS	By MS/MS	By MS/MS	By MS/MS
CON__Q9QWL7;Q9QWL7	CON__Q9QWL7;Q9QWL7	27;27	12;12	4;4	Keratin, type I cytoskeletal 17	Krt17	;sp|Q9QWL7|K1C17_MOUSE Keratin, type I cytoskeletal 17 OS=Mus musculus OX=10090 GN=Krt17 PE=1 SV=3	2	27	12	4	12	10	17	12	13	11	18	13	1	0	6	4	4	1	7	4	0	0	1	1	1	0	3	0	53.6	29.6	11.5	48.161	433	433;433	0	21.513	By MS/MS	By matching	By MS/MS	By matching	By MS/MS	By MS/MS
D3YXG0	D3YXG0	7	7	7		Hmcn1	sp|D3YXG0|HMCN1_MOUSE Hemicentin-1 OS=Mus musculus OX=10090 GN=Hmcn1 PE=1 SV=1	1	7	7	7	3	3	2	1	4	2	1	0	3	3	2	1	4	2	1	0	3	3	2	1	4	2	1	0	2.1	2.1	2.1	611.55	5634	5634	0	4.9746	By MS/MS	By MS/MS	By MS/MS	By matching	By MS/MS	By MS/MS
D3YXK2	D3YXK2	28	28	18	Scaffold attachment factor B1	Safb	sp|D3YXK2|SAFB1_MOUSE Scaffold attachment factor B1 OS=Mus musculus OX=10090 GN=Safb PE=1 SV=2	1	28	28	18	14	13	9	16	13	18	15	17	14	13	9	16	13	18	15	17	8	7	6	9	7	11	8	12	31.4	31.4	20.1	105.1	937	937	0	86.292	By MS/MS	By MS/MS	By MS/MS	By MS/MS	By MS/MS	By MS/MS
D3YZP9	D3YZP9	5	5	5	Coiled-coil domain-containing protein 6	Ccdc6	sp|D3YZP9|CCDC6_MOUSE Coiled-coil domain-containing protein 6 OS=Mus musculus OX=10090 GN=Ccdc6 PE=1 SV=1	1	5	5	5	4	4	2	0	4	3	2	0	4	4	2	0	4	3	2	0	4	4	2	0	4	3	2	0	11.1	11.1	11.1	52.938	469	469	0	6.7915	By matching	By MS/MS	By MS/MS		By MS/MS	By MS/MS
D3Z2R5	D3Z2R5	2	2	2		Sepn1	sp|D3Z2R5|SELN_MOUSE Selenoprotein N OS=Mus musculus OX=10090 GN=Selenon PE=3 SV=2	1	2	2	2	1	1	0	0	1	2	0	0	1	1	0	0	1	2	0	0	1	1	0	0	1	2	0	0	4.8	4.8	4.8	62.491	557	557	0.00072081	3.2814	By MS/MS	By MS/MS			By MS/MS	By MS/MS
D3Z4I3;Q62176	D3Z4I3;Q62176	5;4	5;4	5;4	RNA-binding protein 24;RNA-binding protein 38	Rbm24;Rbm38	sp|D3Z4I3|RBM24_MOUSE RNA-binding protein 24 OS=Mus musculus OX=10090 GN=Rbm24 PE=1 SV=1;sp|Q62176|RBM38_MOUSE RNA-binding protein 38 OS=Mus musculus OX=10090 GN=Rbm38 PE=1 SV=2	2	5	5	5	2	3	4	3	2	3	5	5	2	3	4	3	2	3	5	5	2	3	4	3	2	3	5	5	18.2	18.2	18.2	24.822	236	236;237	0	11.382	By MS/MS	By MS/MS	By MS/MS	By MS/MS	By MS/MS	By MS/MS
D3Z4S3	D3Z4S3	4	4	4	Putative peptidyl-tRNA hydrolase PTRHD1	Ptrhd1	sp|D3Z4S3|PTRD1_MOUSE Putative peptidyl-tRNA hydrolase PTRHD1 OS=Mus musculus OX=10090 GN=Ptrhd1 PE=1 SV=1	1	4	4	4	2	1	2	3	2	3	3	2	2	1	2	3	2	3	3	2	2	1	2	3	2	3	3	2	40.7	40.7	40.7	16.037	140	140	0	21.607	By MS/MS	By matching	By MS/MS	By MS/MS	By MS/MS	By MS/MS
D3Z6S9	D3Z6S9	1	1	1	Glutamate-rich protein 6	Erich6	sp|D3Z6S9|ERIP6_MOUSE Glutamate-rich protein 6 OS=Mus musculus OX=10090 GN=Erich6 PE=3 SV=1	1	1	1	1	1	0	0	0	0	0	0	0	1	0	0	0	0	0	0	0	1	0	0	0	0	0	0	0	1.4	1.4	1.4	80.949	713	713	0.049245	0.91997	By MS/MS
D3Z7P3	D3Z7P3	22	22	22	Glutaminase kidney isoform, mitochondrial	Gls	sp|D3Z7P3|GLSK_MOUSE Glutaminase kidney isoform, mitochondrial OS=Mus musculus OX=10090 GN=Gls PE=1 SV=1	1	22	22	22	17	17	12	6	15	17	7	9	17	17	12	6	15	17	7	9	17	17	12	6	15	17	7	9	42	42	42	73.963	674	674	0	85.823	By MS/MS	By MS/MS	By MS/MS	By MS/MS	By MS/MS	By MS/MS
E0CYV9	E0CYV9	1	1	1		1110002E22Rik	sp|E0CYV9|CD054_MOUSE Uncharacterized protein C4orf54 homolog OS=Mus musculus OX=10090 PE=1 SV=1	1	1	1	1	0	0	1	1	0	0	1	1	0	0	1	1	0	0	1	1	0	0	1	1	0	0	1	1	0.6	0.6	0.6	189.75	1786	1786	0.025367	1.2272			By MS/MS	By MS/MS
E9PV24	E9PV24	15	15	15	Fibrinogen alpha chain;Fibrinopeptide A;Fibrinogen alpha chain	Fga	sp|E9PV24|FIBA_MOUSE Fibrinogen alpha chain OS=Mus musculus OX=10090 GN=Fga PE=1 SV=1	1	15	15	15	6	5	10	9	4	7	11	9	6	5	10	9	4	7	11	9	6	5	10	9	4	7	11	9	22.4	22.4	22.4	87.428	789	789	0	41.988	By MS/MS	By MS/MS	By MS/MS	By MS/MS	By MS/MS	By MS/MS
E9PVA8	E9PVA8	61	61	61		Gcn1l1	sp|E9PVA8|GCN1_MOUSE eIF-2-alpha kinase activator GCN1 OS=Mus musculus OX=10090 GN=Gcn1 PE=1 SV=1	1	61	61	61	41	44	18	18	46	41	18	22	41	44	18	18	46	41	18	22	41	44	18	18	46	41	18	22	30.6	30.6	30.6	293.02	2671	2671	0	173.92	By MS/MS	By MS/MS	By MS/MS	By MS/MS	By MS/MS	By MS/MS
E9PVD1	E9PVD1	2	2	2	Coiled-coil domain-containing protein 62	Ccdc62	sp|E9PVD1|CCD62_MOUSE Coiled-coil domain-containing protein 62 OS=Mus musculus OX=10090 GN=Ccdc62 PE=3 SV=1	1	2	2	2	1	1	1	1	0	0	1	1	1	1	1	1	0	0	1	1	1	1	1	1	0	0	1	1	3.4	3.4	3.4	79.316	701	701	0.044751	0.98735	By MS/MS	By MS/MS	By MS/MS	By MS/MS
E9PYI1	E9PYI1	1	1	1		Zfp568	sp|E9PYI1|ZN568_MOUSE Zinc finger protein 568 OS=Mus musculus OX=10090 GN=Znf568 PE=1 SV=1	1	1	1	1	1	1	0	0	1	0	0	0	1	1	0	0	1	0	0	0	1	1	0	0	1	0	0	0	1.6	1.6	1.6	77.116	671	671	1	-2	By MS/MS	By MS/MS			By matching
E9PZM4;P40201	E9PZM4;P40201	2;1	2;1	2;1	Chromodomain-helicase-DNA-binding protein 2;Chromodomain-helicase-DNA-binding protein 1	Chd2;Chd1	sp|E9PZM4|CHD2_MOUSE Chromodomain-helicase-DNA-binding protein 2 OS=Mus musculus OX=10090 GN=Chd2 PE=1 SV=1;sp|P40201|CHD1_MOUSE Chromodomain-helicase-DNA-binding protein 1 OS=Mus musculus OX=10090 GN=Chd1 PE=1 SV=3	2	2	2	2	2	2	0	0	2	2	0	0	2	2	0	0	2	2	0	0	2	2	0	0	2	2	0	0	0.8	0.8	0.8	210.8	1827	1827;1711	0.0060228	1.9541	By MS/MS	By MS/MS			By MS/MS	By MS/MS
E9PZQ0	E9PZQ0	17	17	16	Ryanodine receptor 1	Ryr1	sp|E9PZQ0|RYR1_MOUSE Ryanodine receptor 1 OS=Mus musculus OX=10090 GN=Ryr1 PE=1 SV=1	1	17	17	16	5	4	5	9	4	7	6	6	5	4	5	9	4	7	6	6	5	4	5	8	4	7	6	6	5.3	5.3	5	565.03	5035	5035	0	29.338	By MS/MS	By MS/MS	By MS/MS	By MS/MS	By MS/MS	By MS/MS
E9Q1P8	E9Q1P8	1	1	1	Interferon regulatory factor 2-binding protein 2	Irf2bp2	sp|E9Q1P8|I2BP2_MOUSE Interferon regulatory factor 2-binding protein 2 OS=Mus musculus OX=10090 GN=Irf2bp2 PE=1 SV=1	1	1	1	1	0	0	1	0	0	0	1	1	0	0	1	0	0	0	1	1	0	0	1	0	0	0	1	1	1.4	1.4	1.4	59.291	570	570	0.038403	1.0394			By MS/MS
E9Q394	E9Q394	1	1	1		Akap13	sp|E9Q394|AKP13_MOUSE A-kinase anchor protein 13 OS=Mus musculus OX=10090 GN=Akap13 PE=1 SV=1	1	1	1	1	1	0	0	0	1	1	0	0	1	0	0	0	1	1	0	0	1	0	0	0	1	1	0	0	0.2	0.2	0.2	303.97	2776	2776	0.038454	1.0431	By MS/MS				By MS/MS	By matching
E9Q3C1	E9Q3C1	2	2	2		C2cd2	sp|E9Q3C1|C2CD2_MOUSE C2 domain-containing protein 2 OS=Mus musculus OX=10090 GN=C2cd2 PE=1 SV=1	1	2	2	2	2	2	0	0	2	2	0	0	2	2	0	0	2	2	0	0	2	2	0	0	2	2	0	0	1.9	1.9	1.9	76.535	696	696	0.0018232	2.5748	By MS/MS	By MS/MS			By MS/MS	By MS/MS
E9Q3E1	E9Q3E1	2	2	1	Aldehyde dehydrogenase	Aldh3b2	sp|E9Q3E1|AL3B2_MOUSE Aldehyde dehydrogenase family 3 member B2 OS=Mus musculus OX=10090 GN=Aldh3b2 PE=1 SV=1	1	2	2	1	0	0	1	1	0	0	0	1	0	0	1	1	0	0	0	1	0	0	1	0	0	0	0	0	5	5	2.1	52.982	479	479	0.00049975	3.8024			By MS/MS	By matching
E9Q3L2	E9Q3L2	10	10	10		Pi4ka	sp|E9Q3L2|PI4KA_MOUSE Phosphatidylinositol 4-kinase alpha OS=Mus musculus OX=10090 GN=Pi4ka PE=1 SV=2	1	10	10	10	3	5	1	0	5	5	2	1	3	5	1	0	5	5	2	1	3	5	1	0	5	5	2	1	6.7	6.7	6.7	237.04	2105	2105	0	22.967	By MS/MS	By MS/MS	By MS/MS		By MS/MS	By MS/MS
E9Q3S4	E9Q3S4	1	1	1	Mitogen-activated protein kinase kinase kinase 19	Map3k19	sp|E9Q3S4|M3K19_MOUSE Mitogen-activated protein kinase kinase kinase 19 OS=Mus musculus OX=10090 GN=Map3k19 PE=3 SV=1	1	1	1	1	1	1	0	0	1	1	0	0	1	1	0	0	1	1	0	0	1	1	0	0	1	1	0	0	0.5	0.5	0.5	146.41	1311	1311	0.027411	1.2006	By MS/MS	By MS/MS			By MS/MS	By MS/MS
E9Q414	E9Q414	2	2	2	Apolipoprotein B-100;Apolipoprotein B-48	Apob	sp|E9Q414|APOB_MOUSE Apolipoprotein B-100 OS=Mus musculus OX=10090 GN=Apob PE=1 SV=1	1	2	2	2	0	0	0	1	0	0	2	1	0	0	0	1	0	0	2	1	0	0	0	1	0	0	2	1	0.6	0.6	0.6	509.43	4505	4505	0.0018124	2.5182				By matching
E9Q4N7	E9Q4N7	3	3	3		Arid1b	sp|E9Q4N7|ARI1B_MOUSE AT-rich interactive domain-containing protein 1B OS=Mus musculus OX=10090 GN=Arid1b PE=1 SV=1	1	3	3	3	1	2	1	1	0	2	2	1	1	2	1	1	0	2	2	1	1	2	1	1	0	2	2	1	1.6	1.6	1.6	237.79	2244	2244	0.0033237	2.2761	By matching	By MS/MS	By matching	By matching		By MS/MS
E9Q4P1	E9Q4P1	5	5	5		Wdfy1	sp|E9Q4P1|WDFY1_MOUSE WD repeat and FYVE domain-containing protein 1 OS=Mus musculus OX=10090 GN=Wdfy1 PE=1 SV=1	1	5	5	5	2	2	1	2	2	3	1	1	2	2	1	2	2	3	1	1	2	2	1	2	2	3	1	1	13.7	13.7	13.7	46.217	410	410	0	13.942	By MS/MS	By MS/MS	By matching	By MS/MS	By MS/MS	By MS/MS
E9Q4S1	E9Q4S1	1	1	1	High affinity cAMP-specific and IBMX-insensitive 3,5-cyclic phosphodiesterase 8B	Pde8b	sp|E9Q4S1|PDE8B_MOUSE High affinity cAMP-specific and IBMX-insensitive 3,5-cyclic phosphodiesterase 8B OS=Mus musculus OX=10090 GN=Pde8b PE=1 SV=1	1	1	1	1	1	1	0	0	1	1	0	0	1	1	0	0	1	1	0	0	1	1	0	0	1	1	0	0	2.9	2.9	2.9	96.738	865	865	0.0011652	2.8545	By MS/MS	By matching			By matching	By MS/MS
E9Q557	E9Q557	66	66	66	Desmoplakin	Dsp	sp|E9Q557|DESP_MOUSE Desmoplakin OS=Mus musculus OX=10090 GN=Dsp PE=1 SV=1	1	66	66	66	46	49	32	24	38	19	25	31	46	49	32	24	38	19	25	31	46	49	32	24	38	19	25	31	26.4	26.4	26.4	332.91	2883	2883	0	233.51	By MS/MS	By MS/MS	By MS/MS	By MS/MS	By MS/MS	By MS/MS
E9Q5C9	E9Q5C9	6	6	6		Nolc1	sp|E9Q5C9|NOLC1_MOUSE Nucleolar and coiled-body phosphoprotein 1 OS=Mus musculus OX=10090 GN=Nolc1 PE=1 SV=1	1	6	6	6	4	5	0	1	4	4	1	1	4	5	0	1	4	4	1	1	4	5	0	1	4	4	1	1	9.5	9.5	9.5	73.697	702	702	0	9.1875	By MS/MS	By MS/MS		By MS/MS	By MS/MS	By MS/MS
E9Q5K9	E9Q5K9	1	1	1	YTH domain-containing protein 1	Ythdc1	sp|E9Q5K9|YTDC1_MOUSE YTH domain-containing protein 1 OS=Mus musculus OX=10090 GN=Ythdc1 PE=1 SV=2	1	1	1	1	0	0	0	0	0	1	0	0	0	0	0	0	0	1	0	0	0	0	0	0	0	1	0	0	1.5	1.5	1.5	85.648	736	736	0.0098285	1.7032						By MS/MS
E9Q612	E9Q612	1	1	1	Receptor-type tyrosine-protein phosphatase O	Ptpro	sp|E9Q612|PTPRO_MOUSE Receptor-type tyrosine-protein phosphatase O OS=Mus musculus OX=10090 GN=Ptpro PE=1 SV=1	1	1	1	1	1	0	0	0	0	1	0	0	1	0	0	0	0	1	0	0	1	0	0	0	0	1	0	0	1.4	1.4	1.4	138.59	1226	1226	0.027767	1.1932	By matching					By MS/MS
E9Q634	E9Q634	3	3	3	Unconventional myosin-Ie	Myo1e	sp|E9Q634|MYO1E_MOUSE Unconventional myosin-Ie OS=Mus musculus OX=10090 GN=Myo1e PE=1 SV=1	1	3	3	3	2	3	1	1	1	3	1	1	2	3	1	1	1	3	1	1	2	3	1	1	1	3	1	1	4.9	4.9	4.9	126.82	1107	1107	0.00049032	3.5244	By MS/MS	By MS/MS	By matching	By MS/MS	By MS/MS	By MS/MS
E9Q6J5;Q5SQY2	E9Q6J5	3;1	2;1	2;1		Bod1l	sp|E9Q6J5|BD1L1_MOUSE Biorientation of chromosomes in cell division protein 1-like 1 OS=Mus musculus OX=10090 GN=Bod1l PE=1 SV=1	2	3	2	2	1	1	1	1	1	1	1	2	1	1	0	0	1	1	1	1	1	1	0	0	1	1	1	1	0.8	0.6	0.6	327.45	3032	3032;173	0.0307	1.1464	By MS/MS	By MS/MS	By matching	By matching	By matching	By matching
E9Q6P5;REV__Q9JJ78	E9Q6P5	5;1	5;1	5;1		Ttc7b	sp|E9Q6P5|TTC7B_MOUSE Tetratricopeptide repeat protein 7B OS=Mus musculus OX=10090 GN=Ttc7b PE=1 SV=1	2	5	5	5	2	2	0	0	3	2	0	1	2	2	0	0	3	2	0	1	2	2	0	0	3	2	0	1	10.2	10.2	10.2	94.202	843	843;330	0	6.2043	By MS/MS	By MS/MS			By MS/MS	By MS/MS
E9Q735	E9Q735	3	3	3	Ubiquitin conjugation factor E4 A	Ube4a	sp|E9Q735|UBE4A_MOUSE Ubiquitin conjugation factor E4 A OS=Mus musculus OX=10090 GN=Ube4a PE=1 SV=1	1	3	3	3	2	2	0	0	2	2	0	1	2	2	0	0	2	2	0	1	2	2	0	0	2	2	0	1	4.5	4.5	4.5	118.2	1028	1028	0	4.9313	By MS/MS	By MS/MS			By MS/MS	By MS/MS
E9Q784	E9Q784	2	2	2		Zc3h13	sp|E9Q784|ZC3HD_MOUSE Zinc finger CCCH domain-containing protein 13 OS=Mus musculus OX=10090 GN=Zc3h13 PE=1 SV=1	1	2	2	2	1	1	0	1	1	1	1	0	1	1	0	1	1	1	1	0	1	1	0	1	1	1	1	0	2	2	2	203.75	1729	1729	0.0026792	2.3778	By matching	By matching		By MS/MS	By MS/MS	By MS/MS
E9Q7G0	E9Q7G0	56	56	56		Numa1	sp|E9Q7G0|NUMA1_MOUSE Nuclear mitotic apparatus protein 1 OS=Mus musculus OX=10090 GN=Numa1 PE=1 SV=1	1	56	56	56	42	34	24	25	36	36	25	23	42	34	24	25	36	36	25	23	42	34	24	25	36	36	25	23	33.6	33.6	33.6	235.63	2094	2094	0	312.42	By MS/MS	By MS/MS	By MS/MS	By MS/MS	By MS/MS	By MS/MS
E9Q8D0	E9Q8D0	2	2	2		Dnajc21	sp|E9Q8D0|DJC21_MOUSE DnaJ homolog subfamily C member 21 OS=Mus musculus OX=10090 GN=Dnajc21 PE=1 SV=1	1	2	2	2	2	1	1	1	2	2	1	1	2	1	1	1	2	2	1	1	2	1	1	1	2	2	1	1	3.6	3.6	3.6	61.734	531	531	0.049076	0.92235	By MS/MS	By MS/MS	By MS/MS	By MS/MS	By MS/MS	By MS/MS
E9Q8I9	E9Q8I9	1	1	1	Protein furry homolog	Fry	sp|E9Q8I9|FRY_MOUSE Protein furry homolog OS=Mus musculus OX=10090 GN=Fry PE=1 SV=1	1	1	1	1	1	1	0	0	1	1	1	0	1	1	0	0	1	1	1	0	1	1	0	0	1	1	1	0	0.3	0.3	0.3	339.09	3020	3020	0.0056047	1.9664	By MS/MS	By matching			By MS/MS	By MS/MS
E9Q9K5	E9Q9K5	4	4	4	Triadin	Trdn	sp|E9Q9K5|TRDN_MOUSE Triadin OS=Mus musculus OX=10090 GN=Trdn PE=1 SV=1	1	4	4	4	0	0	1	4	0	0	0	2	0	0	1	4	0	0	0	2	0	0	1	4	0	0	0	2	5.2	5.2	5.2	77.843	693	693	0	7.2667			By MS/MS	By MS/MS
E9Q9R9	E9Q9R9	2	2	2		Dlg5	sp|E9Q9R9|DLG5_MOUSE Disks large homolog 5 OS=Mus musculus OX=10090 GN=Dlg5 PE=1 SV=1	1	2	2	2	1	1	0	0	1	1	2	1	1	1	0	0	1	1	2	1	1	1	0	0	1	1	2	1	1.2	1.2	1.2	214.38	1921	1921	0.0078224	1.7913	By MS/MS	By MS/MS			By MS/MS	By matching
E9QAM5	E9QAM5	1	1	1	Helicase with zinc finger domain 2	Helz2	sp|E9QAM5|HELZ2_MOUSE Helicase with zinc finger domain 2 OS=Mus musculus OX=10090 GN=Helz2 PE=1 SV=1	1	1	1	1	0	0	0	1	0	0	1	1	0	0	0	1	0	0	1	1	0	0	0	1	0	0	1	1	0.5	0.5	0.5	331.56	2947	2947	1	-2				By MS/MS
E9QAT4	E9QAT4	8	8	8		Sec16a	sp|E9QAT4|SC16A_MOUSE Protein transport protein Sec16A OS=Mus musculus OX=10090 GN=Sec16a PE=1 SV=1	1	8	8	8	6	4	4	2	5	4	2	2	6	4	4	2	5	4	2	2	6	4	4	2	5	4	2	2	7.1	7.1	7.1	254.2	2357	2357	0	15.102	By MS/MS	By MS/MS	By MS/MS	By MS/MS	By MS/MS	By MS/MS
E9QMW4	E9QMW4	1	1	1	Uncharacterized protein C16orf96 homolog		sp|E9QMW4|CP096_MOUSE Uncharacterized protein C16orf96 homolog OS=Mus musculus OX=10090 PE=2 SV=1	1	1	1	1	1	1	0	1	1	1	1	1	1	1	0	1	1	1	1	1	1	1	0	1	1	1	1	1	0.6	0.6	0.6	127.66	1145	1145	0.01479	1.5237	By MS/MS	By MS/MS		By MS/MS	By MS/MS	By MS/MS
F6XZJ7	F6XZJ7	1	1	1	Sterile alpha motif domain-containing protein 15	Samd15	sp|F6XZJ7|SAM15_MOUSE Sterile alpha motif domain-containing protein 15 OS=Mus musculus OX=10090 GN=Samd15 PE=4 SV=2	1	1	1	1	0	0	0	0	1	0	0	0	0	0	0	0	1	0	0	0	0	0	0	0	1	0	0	0	1.3	1.3	1.3	70.456	620	620	1	-2					By MS/MS
F6ZDS4	F6ZDS4	51	51	51	Nucleoprotein TPR	Tpr	sp|F6ZDS4|TPR_MOUSE Nucleoprotein TPR OS=Mus musculus OX=10090 GN=Tpr PE=1 SV=1	1	51	51	51	32	28	23	23	32	28	24	21	32	28	23	23	32	28	24	21	32	28	23	23	32	28	24	21	21.6	21.6	21.6	273.99	2431	2431	0	169.71	By MS/MS	By MS/MS	By MS/MS	By MS/MS	By MS/MS	By MS/MS
F8VPU2	F8VPU2	9	9	9	FERM, RhoGEF and pleckstrin domain-containing protein 1	Farp1	sp|F8VPU2|FARP1_MOUSE FERM, ARHGEF and pleckstrin domain-containing protein 1 OS=Mus musculus OX=10090 GN=Farp1 PE=1 SV=1	1	9	9	9	5	5	5	6	5	5	4	4	5	5	5	6	5	5	4	4	5	5	5	6	5	5	4	4	11.6	11.6	11.6	118.87	1048	1048	0	20.618	By MS/MS	By MS/MS	By MS/MS	By MS/MS	By MS/MS	By MS/MS
G3X9C2	G3X9C2	2	2	2	F-box only protein 50	Nccrp1	sp|G3X9C2|FBX50_MOUSE F-box only protein 50 OS=Mus musculus OX=10090 GN=Nccrp1 PE=1 SV=2	1	2	2	2	0	0	1	0	0	0	2	1	0	0	1	0	0	0	2	1	0	0	1	0	0	0	2	1	8.3	8.3	8.3	30.407	266	266	0.011257	1.6725			By MS/MS
G3X9J0;Q8C0T5	G3X9J0;Q8C0T5	2;1	2;1	1;0	Signal-induced proliferation-associated 1-like protein 1	Sipa1l3;Sipa1l1	sp|G3X9J0|SI1L3_MOUSE Signal-induced proliferation-associated 1-like protein 3 OS=Mus musculus OX=10090 GN=Sipa1l3 PE=1 SV=1;sp|Q8C0T5|SI1L1_MOUSE Signal-induced proliferation-associated 1-like protein 1 OS=Mus musculus OX=10090 GN=Sipa1l1 PE=1 SV=2	2	2	2	1	0	1	0	1	0	1	0	2	0	1	0	1	0	1	0	2	0	0	0	0	0	0	0	1	1	1	0.4	195.06	1776	1776;1782	0.0033186	2.2584		By MS/MS		By MS/MS		By MS/MS
G3X9K3	G3X9K3	14	7	7	Brefeldin A-inhibited guanine nucleotide-exchange protein 1	Arfgef1	sp|G3X9K3|BIG1_MOUSE Brefeldin A-inhibited guanine nucleotide-exchange protein 1 OS=Mus musculus OX=10090 GN=Arfgef1 PE=1 SV=1	1	14	7	7	5	8	2	4	8	8	3	2	3	4	0	2	3	5	1	1	3	4	0	2	3	5	1	1	8.5	3.7	3.7	208.5	1846	1846	0	11.296	By MS/MS	By MS/MS	By matching	By MS/MS	By MS/MS	By MS/MS
G5E829	G5E829	30	30	18	Plasma membrane calcium-transporting ATPase 1	Atp2b1	sp|G5E829|AT2B1_MOUSE Plasma membrane calcium-transporting ATPase 1 OS=Mus musculus OX=10090 GN=Atp2b1 PE=1 SV=1	1	30	30	18	21	23	16	13	24	23	12	13	21	23	16	13	24	23	12	13	12	11	10	6	13	13	5	5	31.1	31.1	19.7	134.75	1220	1220	0	250	By MS/MS	By MS/MS	By MS/MS	By MS/MS	By MS/MS	By MS/MS
G5E861	G5E861	1	1	1	Sodium channel and clathrin linker 1	Sclt1	sp|G5E861|SCLT1_MOUSE Sodium channel and clathrin linker 1 OS=Mus musculus OX=10090 GN=Sclt1 PE=1 SV=1	1	1	1	1	0	0	0	0	1	1	0	0	0	0	0	0	1	1	0	0	0	0	0	0	1	1	0	0	1	1	1	80.491	688	688	0.0076126	1.7943					By MS/MS	By MS/MS
G5E870	G5E870	15	15	15	E3 ubiquitin-protein ligase TRIP12	Trip12	sp|G5E870|TRIPC_MOUSE E3 ubiquitin-protein ligase TRIP12 OS=Mus musculus OX=10090 GN=Trip12 PE=1 SV=1	1	15	15	15	8	9	5	7	11	11	6	10	8	9	5	7	11	11	6	10	8	9	5	7	11	11	6	10	10.7	10.7	10.7	224.13	2025	2025	0	43.428	By MS/MS	By MS/MS	By MS/MS	By MS/MS	By MS/MS	By MS/MS
G5E897	G5E897	7	7	7		Kdelc2	sp|G5E897|PLGT3_MOUSE Protein O-glucosyltransferase 3 OS=Mus musculus OX=10090 GN=Poglut3 PE=1 SV=1	1	7	7	7	5	4	1	4	6	3	3	3	5	4	1	4	6	3	3	3	5	4	1	4	6	3	3	3	18.3	18.3	18.3	57.685	503	503	0	16.656	By MS/MS	By MS/MS	By matching	By MS/MS	By MS/MS	By MS/MS
G5E8K5	G5E8K5	33	25	24	Ankyrin-3	Ank3	sp|G5E8K5|ANK3_MOUSE Ankyrin-3 OS=Mus musculus OX=10090 GN=Ank3 PE=1 SV=1	1	33	25	24	19	18	18	18	19	17	13	15	12	11	11	10	13	11	6	7	11	10	11	10	12	10	6	7	23.2	18.4	18.1	214.06	1961	1961	0	71.443	By MS/MS	By MS/MS	By MS/MS	By MS/MS	By MS/MS	By MS/MS
G5E8P0	G5E8P0	1	1	1		Tubgcp6	sp|G5E8P0|GCP6_MOUSE Gamma-tubulin complex component 6 OS=Mus musculus OX=10090 GN=Tubgcp6 PE=1 SV=1	1	1	1	1	0	0	0	0	0	0	0	1	0	0	0	0	0	0	0	1	0	0	0	0	0	0	0	1	1	1	1	197.19	1769	1769	0.023515	1.2665
L0N7N1	L0N7N1	2	2	2	Kinesin-like protein KIF14	Kif14	sp|L0N7N1|KIF14_MOUSE Kinesin-like protein KIF14 OS=Mus musculus OX=10090 GN=Kif14 PE=1 SV=1	1	2	2	2	1	1	0	0	1	1	1	0	1	1	0	0	1	1	1	0	1	1	0	0	1	1	1	0	1.4	1.4	1.4	186.44	1674	1674	0.0456	0.97065	By MS/MS	By MS/MS			By MS/MS	By MS/MS
O08528	O08528	18	14	14	Hexokinase-2	Hk2	sp|O08528|HXK2_MOUSE Hexokinase-2 OS=Mus musculus OX=10090 GN=Hk2 PE=1 SV=1	1	18	14	14	8	9	10	11	10	8	9	10	5	6	7	7	6	5	5	6	5	6	7	7	6	5	5	6	23	18.9	18.9	102.53	917	917	0	35.406	By MS/MS	By MS/MS	By MS/MS	By MS/MS	By MS/MS	By MS/MS
O08529	O08529	27	27	27	Calpain-2 catalytic subunit	Capn2	sp|O08529|CAN2_MOUSE Calpain-2 catalytic subunit OS=Mus musculus OX=10090 GN=Capn2 PE=1 SV=4	1	27	27	27	17	16	16	18	17	18	16	15	17	16	16	18	17	18	16	15	17	16	16	18	17	18	16	15	45.1	45.1	45.1	79.871	700	700	0	123.61	By MS/MS	By MS/MS	By MS/MS	By MS/MS	By MS/MS	By MS/MS
O08532	O08532	12	12	12	Voltage-dependent calcium channel subunit alpha-2/delta-1;Voltage-dependent calcium channel subunit alpha-2-1;Voltage-dependent calcium channel subunit delta-1	Cacna2d1	sp|O08532|CA2D1_MOUSE Voltage-dependent calcium channel subunit alpha-2/delta-1 OS=Mus musculus OX=10090 GN=Cacna2d1 PE=1 SV=1	1	12	12	12	4	2	6	9	4	4	7	9	4	2	6	9	4	4	7	9	4	2	6	9	4	4	7	9	16	16	16	124.63	1103	1103	0	24.215	By matching	By MS/MS	By MS/MS	By MS/MS	By MS/MS	By MS/MS
O08539;D3Z6Q9	O08539	24;2	24;2	22;0	Myc box-dependent-interacting protein 1	Bin1	sp|O08539|BIN1_MOUSE Myc box-dependent-interacting protein 1 OS=Mus musculus OX=10090 GN=Bin1 PE=1 SV=1	2	24	24	22	15	14	20	17	14	16	15	18	15	14	20	17	14	16	15	18	14	13	18	15	12	14	14	16	46.8	46.8	45.2	64.469	588	588;489	0	323.31	By MS/MS	By MS/MS	By MS/MS	By MS/MS	By MS/MS	By MS/MS
O08547	O08547	12	12	12	Vesicle-trafficking protein SEC22b	Sec22b	sp|O08547|SC22B_MOUSE Vesicle-trafficking protein SEC22b OS=Mus musculus OX=10090 GN=Sec22b PE=1 SV=3	1	12	12	12	9	8	6	8	9	10	9	9	9	8	6	8	9	10	9	9	9	8	6	8	9	10	9	9	53.5	53.5	53.5	24.74	215	215	0	103.28	By MS/MS	By MS/MS	By MS/MS	By MS/MS	By MS/MS	By MS/MS
O08550	O08550	1	1	1	Histone-lysine N-methyltransferase 2B	Kmt2b	sp|O08550|KMT2B_MOUSE Histone-lysine N-methyltransferase 2B OS=Mus musculus OX=10090 GN=Kmt2b PE=1 SV=3	1	1	1	1	1	1	0	0	0	1	0	0	1	1	0	0	0	1	0	0	1	1	0	0	0	1	0	0	0.6	0.6	0.6	294.82	2713	2713	0.028346	1.1868	By matching	By matching				By MS/MS
O08553	O08553	35	35	28	Dihydropyrimidinase-related protein 2	Dpysl2	sp|O08553|DPYL2_MOUSE Dihydropyrimidinase-related protein 2 OS=Mus musculus OX=10090 GN=Dpysl2 PE=1 SV=2	1	35	35	28	28	29	32	32	29	32	31	33	28	29	32	32	29	32	31	33	23	24	25	25	24	27	25	26	79.9	79.9	66.1	62.277	572	572	0	323.31	By MS/MS	By MS/MS	By MS/MS	By MS/MS	By MS/MS	By MS/MS
O08576	O08576	1	1	1	RUN domain-containing protein 3A	Rundc3a	sp|O08576|RUN3A_MOUSE RUN domain-containing protein 3A OS=Mus musculus OX=10090 GN=Rundc3a PE=1 SV=1	1	1	1	1	1	1	0	0	1	1	0	0	1	1	0	0	1	1	0	0	1	1	0	0	1	1	0	0	6.1	6.1	6.1	50.018	446	446	0	4.9999	By MS/MS	By MS/MS			By MS/MS	By MS/MS
O08579	O08579	4	4	4	Emerin	Emd	sp|O08579|EMD_MOUSE Emerin OS=Mus musculus OX=10090 GN=Emd PE=1 SV=1	1	4	4	4	4	4	2	2	3	4	3	3	4	4	2	2	3	4	3	3	4	4	2	2	3	4	3	3	15.8	15.8	15.8	29.435	259	259	0	8.9967	By MS/MS	By MS/MS	By MS/MS	By MS/MS	By MS/MS	By MS/MS
O08582	O08582	11	11	11	GTP-binding protein 1	Gtpbp1	sp|O08582|GTPB1_MOUSE GTP-binding protein 1 OS=Mus musculus OX=10090 GN=Gtpbp1 PE=1 SV=2	1	11	11	11	6	6	4	6	5	5	4	5	6	6	4	6	5	5	4	5	6	6	4	6	5	5	4	5	24.1	24.1	24.1	72.3	668	668	0	32.924	By MS/MS	By MS/MS	By MS/MS	By MS/MS	By MS/MS	By MS/MS
O08583;Q9JJW6	O08583	9;4	9;4	9;4	THO complex subunit 4	Alyref	sp|O08583|THOC4_MOUSE THO complex subunit 4 OS=Mus musculus OX=10090 GN=Alyref PE=1 SV=3	2	9	9	9	6	6	6	7	6	7	8	8	6	6	6	7	6	7	8	8	6	6	6	7	6	7	8	8	47.1	47.1	47.1	26.94	255	255;218	0	199.06	By MS/MS	By MS/MS	By MS/MS	By MS/MS	By MS/MS	By MS/MS
O08585	O08585	11	11	11	Clathrin light chain A	Clta	sp|O08585|CLCA_MOUSE Clathrin light chain A OS=Mus musculus OX=10090 GN=Clta PE=1 SV=2	1	11	11	11	7	8	5	8	6	8	7	8	7	8	5	8	6	8	7	8	7	8	5	8	6	8	7	8	32.8	32.8	32.8	25.604	235	235	0	98.807	By MS/MS	By MS/MS	By MS/MS	By MS/MS	By MS/MS	By MS/MS
O08586	O08586	3	3	3	Phosphatidylinositol 3,4,5-trisphosphate 3-phosphatase and dual-specificity protein phosphatase PTEN	Pten	sp|O08586|PTEN_MOUSE Phosphatidylinositol 3,4,5-trisphosphate 3-phosphatase and dual-specificity protein phosphatase PTEN OS=Mus musculus OX=10090 GN=Pten PE=1 SV=1	1	3	3	3	1	1	2	2	1	2	2	1	1	1	2	2	1	2	2	1	1	1	2	2	1	2	2	1	6	6	6	47.152	403	403	0	4.3976	By MS/MS	By MS/MS	By MS/MS	By MS/MS	By matching	By MS/MS
O08599	O08599	44	44	43	Syntaxin-binding protein 1	Stxbp1	sp|O08599|STXB1_MOUSE Syntaxin-binding protein 1 OS=Mus musculus OX=10090 GN=Stxbp1 PE=1 SV=2	1	44	44	43	32	31	30	33	31	35	31	35	32	31	30	33	31	35	31	35	31	30	29	32	31	34	31	34	72.9	72.9	71.9	67.568	594	594	0	323.31	By MS/MS	By MS/MS	By MS/MS	By MS/MS	By MS/MS	By MS/MS
O08600	O08600	1	1	1	Endonuclease G, mitochondrial	Endog	sp|O08600|NUCG_MOUSE Endonuclease G, mitochondrial OS=Mus musculus OX=10090 GN=Endog PE=1 SV=1	1	1	1	1	1	1	1	0	0	1	0	1	1	1	1	0	0	1	0	1	1	1	1	0	0	1	0	1	3.4	3.4	3.4	32.19	294	294	0.0090166	1.7291	By matching	By matching	By matching			By MS/MS
O08605	O08605	1	1	1	MAP kinase-interacting serine/threonine-protein kinase 1	Mknk1	sp|O08605|MKNK1_MOUSE MAP kinase-interacting serine/threonine-protein kinase 1 OS=Mus musculus OX=10090 GN=Mknk1 PE=1 SV=2	1	1	1	1	1	1	0	0	0	1	0	0	1	1	0	0	0	1	0	0	1	1	0	0	0	1	0	0	6.3	6.3	6.3	47.914	427	427	0.0078175	1.7892	By matching	By matching				By MS/MS
O08638	O08638	85	68	67	Myosin-11	Myh11	sp|O08638|MYH11_MOUSE Myosin-11 OS=Mus musculus OX=10090 GN=Myh11 PE=1 SV=1	1	85	68	67	60	50	53	47	52	59	50	49	45	34	40	35	37	45	39	36	45	34	40	34	37	45	39	36	47	39.8	38.7	227.03	1972	1972	0	323.31	By MS/MS	By MS/MS	By MS/MS	By MS/MS	By MS/MS	By MS/MS
O08663	O08663	24	24	24	Methionine aminopeptidase 2	Metap2	sp|O08663|MAP2_MOUSE Methionine aminopeptidase 2 OS=Mus musculus OX=10090 GN=Metap2 PE=1 SV=1	1	24	24	24	16	16	13	12	15	18	11	11	16	16	13	12	15	18	11	11	16	16	13	12	15	18	11	11	60	60	60	52.921	478	478	0	136.34	By MS/MS	By MS/MS	By MS/MS	By MS/MS	By MS/MS	By MS/MS
O08677	O08677	8	8	8	Kininogen-1;Kininogen-1 heavy chain;Bradykinin;Kininogen-1 light chain	Kng1	sp|O08677|KNG1_MOUSE Kininogen-1 OS=Mus musculus OX=10090 GN=Kng1 PE=1 SV=1	1	8	8	8	4	4	5	5	4	4	4	6	4	4	5	5	4	4	4	6	4	4	5	5	4	4	4	6	15.6	15.6	15.6	73.101	661	661	0	60.65	By MS/MS	By MS/MS	By MS/MS	By MS/MS	By MS/MS	By MS/MS
O08688	O08688	4	4	4	Calpain-5	Capn5	sp|O08688|CAN5_MOUSE Calpain-5 OS=Mus musculus OX=10090 GN=Capn5 PE=1 SV=1	1	4	4	4	2	2	1	0	3	2	0	0	2	2	1	0	3	2	0	0	2	2	1	0	3	2	0	0	9.5	9.5	9.5	72.954	640	640	0	11.425	By MS/MS	By MS/MS	By MS/MS		By MS/MS	By MS/MS
O08709	O08709	25	25	25	Peroxiredoxin-6	Prdx6	sp|O08709|PRDX6_MOUSE Peroxiredoxin-6 OS=Mus musculus OX=10090 GN=Prdx6 PE=1 SV=3	1	25	25	25	17	18	20	22	17	19	21	21	17	18	20	22	17	19	21	21	17	18	20	22	17	19	21	21	87.5	87.5	87.5	24.87	224	224	0	323.31	By MS/MS	By MS/MS	By MS/MS	By MS/MS	By MS/MS	By MS/MS
O08734	O08734	1	1	1	Bcl-2 homologous antagonist/killer	Bak1	sp|O08734|BAK_MOUSE Bcl-2 homologous antagonist/killer OS=Mus musculus OX=10090 GN=Bak1 PE=1 SV=3	1	1	1	1	0	1	0	0	1	1	0	0	0	1	0	0	1	1	0	0	0	1	0	0	1	1	0	0	12	12	12	23.294	209	209	0.00049008	3.5212		By matching			By MS/MS	By MS/MS
O08738	O08738	2	2	2	Caspase-6;Caspase-6 subunit p18;Caspase-6 subunit p11	Casp6	sp|O08738|CASP6_MOUSE Caspase-6 OS=Mus musculus OX=10090 GN=Casp6 PE=1 SV=1	1	2	2	2	2	2	1	0	2	2	0	0	2	2	1	0	2	2	0	0	2	2	1	0	2	2	0	0	8.7	8.7	8.7	31.595	276	276	0.00071412	3.1695	By MS/MS	By MS/MS	By matching		By MS/MS	By MS/MS
O08740	O08740	4	4	4	DNA-directed RNA polymerase II subunit RPB11	Polr2j	sp|O08740|RPB11_MOUSE DNA-directed RNA polymerase II subunit RPB11 OS=Mus musculus OX=10090 GN=Polr2j PE=1 SV=1	1	4	4	4	1	0	1	2	1	1	3	3	1	0	1	2	1	1	3	3	1	0	1	2	1	1	3	3	38.5	38.5	38.5	13.251	117	117	0	7.4623	By MS/MS		By matching	By MS/MS	By matching	By MS/MS
O08749	O08749	17	17	17	Dihydrolipoyl dehydrogenase, mitochondrial	Dld	sp|O08749|DLDH_MOUSE Dihydrolipoyl dehydrogenase, mitochondrial OS=Mus musculus OX=10090 GN=Dld PE=1 SV=2	1	17	17	17	13	14	15	14	13	13	15	16	13	14	15	14	13	13	15	16	13	14	15	14	13	13	15	16	37.9	37.9	37.9	54.272	509	509	0	121.15	By MS/MS	By MS/MS	By MS/MS	By MS/MS	By MS/MS	By MS/MS
O08756	O08756	8	8	8	3-hydroxyacyl-CoA dehydrogenase type-2	Hsd17b10	sp|O08756|HCD2_MOUSE 3-hydroxyacyl-CoA dehydrogenase type-2 OS=Mus musculus OX=10090 GN=Hsd17b10 PE=1 SV=4	1	8	8	8	5	5	4	6	5	5	3	5	5	5	4	6	5	5	3	5	5	5	4	6	5	5	3	5	39.1	39.1	39.1	27.418	261	261	0	43.63	By MS/MS	By MS/MS	By MS/MS	By MS/MS	By MS/MS	By MS/MS
O08759	O08759	16	16	16	Ubiquitin-protein ligase E3A	Ube3a	sp|O08759|UBE3A_MOUSE Ubiquitin-protein ligase E3A OS=Mus musculus OX=10090 GN=Ube3a PE=1 SV=2	1	16	16	16	13	12	6	6	12	13	7	6	13	12	6	6	12	13	7	6	13	12	6	6	12	13	7	6	23.8	23.8	23.8	99.818	870	870	0	80.219	By MS/MS	By MS/MS	By MS/MS	By MS/MS	By MS/MS	By MS/MS
O08784	O08784	12	12	12	Treacle protein	Tcof1	sp|O08784|TCOF_MOUSE Treacle protein OS=Mus musculus OX=10090 GN=Tcof1 PE=1 SV=1	1	12	12	12	8	8	6	7	8	9	8	6	8	8	6	7	8	9	8	6	8	8	6	7	8	9	8	6	10.8	10.8	10.8	135	1320	1320	0	31.316	By MS/MS	By MS/MS	By MS/MS	By MS/MS	By MS/MS	By MS/MS
O08788	O08788	49	49	49	Dynactin subunit 1	Dctn1	sp|O08788|DCTN1_MOUSE Dynactin subunit 1 OS=Mus musculus OX=10090 GN=Dctn1 PE=1 SV=3	1	49	49	49	34	34	28	30	30	38	27	26	34	34	28	30	30	38	27	26	34	34	28	30	30	38	27	26	50.5	50.5	50.5	141.67	1281	1281	0	323.31	By MS/MS	By MS/MS	By MS/MS	By MS/MS	By MS/MS	By MS/MS
O08795	O08795	14	14	14	Glucosidase 2 subunit beta	Prkcsh	sp|O08795|GLU2B_MOUSE Glucosidase 2 subunit beta OS=Mus musculus OX=10090 GN=Prkcsh PE=1 SV=1	1	14	14	14	8	8	9	8	9	10	7	8	8	8	9	8	9	10	7	8	8	8	9	8	9	10	7	8	30.1	30.1	30.1	58.792	521	521	0	72.494	By MS/MS	By MS/MS	By MS/MS	By MS/MS	By MS/MS	By MS/MS
O08807	O08807	13	11	11	Peroxiredoxin-4	Prdx4	sp|O08807|PRDX4_MOUSE Peroxiredoxin-4 OS=Mus musculus OX=10090 GN=Prdx4 PE=1 SV=1	1	13	11	11	8	7	10	8	9	7	11	9	6	5	8	6	7	5	9	7	6	5	8	6	7	5	9	7	60.2	57.3	57.3	31.052	274	274	0	71.416	By MS/MS	By MS/MS	By MS/MS	By MS/MS	By MS/MS	By MS/MS
O08808	O08808	8	8	8	Protein diaphanous homolog 1	Diaph1	sp|O08808|DIAP1_MOUSE Protein diaphanous homolog 1 OS=Mus musculus OX=10090 GN=Diaph1 PE=1 SV=1	1	8	8	8	4	4	0	2	4	4	2	2	4	4	0	2	4	4	2	2	4	4	0	2	4	4	2	2	8.1	8.1	8.1	139.34	1255	1255	0	15.439	By MS/MS	By MS/MS		By MS/MS	By MS/MS	By MS/MS
O08810	O08810	36	35	35	116 kDa U5 small nuclear ribonucleoprotein component	Eftud2	sp|O08810|U5S1_MOUSE 116 kDa U5 small nuclear ribonucleoprotein component OS=Mus musculus OX=10090 GN=Eftud2 PE=1 SV=1	1	36	35	35	23	24	17	17	27	28	22	21	22	23	16	16	26	27	21	20	22	23	16	16	26	27	21	20	43.9	42.8	42.8	109.36	971	971	0	222.65	By MS/MS	By MS/MS	By MS/MS	By MS/MS	By MS/MS	By MS/MS
O08848	O08848	10	10	10	60 kDa SS-A/Ro ribonucleoprotein	Trove2	sp|O08848|RO60_MOUSE 60 kDa SS-A/Ro ribonucleoprotein OS=Mus musculus OX=10090 GN=RO60 PE=1 SV=1	1	10	10	10	8	8	4	5	7	7	4	4	8	8	4	5	7	7	4	4	8	8	4	5	7	7	4	4	22.9	22.9	22.9	60.123	538	538	0	38.105	By MS/MS	By MS/MS	By MS/MS	By MS/MS	By MS/MS	By MS/MS
O08849	O08849	1	1	1	Regulator of G-protein signaling 2	Rgs2	sp|O08849|RGS2_MOUSE Regulator of G-protein signaling 2 OS=Mus musculus OX=10090 GN=Rgs2 PE=2 SV=2	1	1	1	1	0	1	0	0	0	0	0	0	0	1	0	0	0	0	0	0	0	1	0	0	0	0	0	0	5.7	5.7	5.7	24.294	211	211	1	-2		By MS/MS
O08911	O08911	1	1	1	Mitogen-activated protein kinase 12	Mapk12	sp|O08911|MK12_MOUSE Mitogen-activated protein kinase 12 OS=Mus musculus OX=10090 GN=Mapk12 PE=1 SV=1	1	1	1	1	0	0	1	0	0	0	0	0	0	0	1	0	0	0	0	0	0	0	1	0	0	0	0	0	2.5	2.5	2.5	42.043	367	367	1	-2			By MS/MS
O08912;Q8CF93	O08912;Q8CF93	2;1	2;1	2;1	Polypeptide N-acetylgalactosaminyltransferase 1;Polypeptide N-acetylgalactosaminyltransferase 1 soluble form;Polypeptide N-acetylgalactosaminyltransferase 13	Galnt1;Galnt13	sp|O08912|GALT1_MOUSE Polypeptide N-acetylgalactosaminyltransferase 1 OS=Mus musculus OX=10090 GN=Galnt1 PE=1 SV=1;sp|Q8CF93|GLT13_MOUSE Polypeptide N-acetylgalactosaminyltransferase 13 OS=Mus musculus OX=10090 GN=Galnt13 PE=2 SV=1	2	2	2	2	0	1	1	1	0	1	1	1	0	1	1	1	0	1	1	1	0	1	1	1	0	1	1	1	4.3	4.3	4.3	64.254	559	559;556	0.0031111	2.3195		By matching	By matching	By MS/MS		By MS/MS
O08914	O08914	3	3	3	Fatty-acid amide hydrolase 1	Faah	sp|O08914|FAAH1_MOUSE Fatty-acid amide hydrolase 1 OS=Mus musculus OX=10090 GN=Faah PE=1 SV=1	1	3	3	3	2	2	1	0	2	0	0	1	2	2	1	0	2	0	0	1	2	2	1	0	2	0	0	1	9	9	9	63.221	579	579	0.0011658	2.8653	By MS/MS	By MS/MS	By MS/MS		By matching
O08915	O08915	8	8	8	AH receptor-interacting protein	Aip	sp|O08915|AIP_MOUSE AH receptor-interacting protein OS=Mus musculus OX=10090 GN=Aip PE=1 SV=1	1	8	8	8	5	5	6	6	5	4	5	6	5	5	6	6	5	4	5	6	5	5	6	6	5	4	5	6	29.4	29.4	29.4	37.605	330	330	0	42.433	By MS/MS	By MS/MS	By MS/MS	By MS/MS	By MS/MS	By MS/MS
O08917	O08917	11	11	11	Flotillin-1	Flot1	sp|O08917|FLOT1_MOUSE Flotillin-1 OS=Mus musculus OX=10090 GN=Flot1 PE=1 SV=1	1	11	11	11	7	6	7	4	6	6	5	3	7	6	7	4	6	6	5	3	7	6	7	4	6	6	5	3	34.6	34.6	34.6	47.513	428	428	0	44.994	By MS/MS	By MS/MS	By MS/MS	By MS/MS	By MS/MS	By MS/MS
O08919	O08919	1	1	1	Numb-like protein	Numbl	sp|O08919|NUMBL_MOUSE Numb-like protein OS=Mus musculus OX=10090 GN=Numbl PE=1 SV=3	1	1	1	1	1	1	0	0	0	1	0	0	1	1	0	0	0	1	0	0	1	1	0	0	0	1	0	0	3	3	3	64.13	604	604	0.00050025	3.815	By MS/MS	By matching				By matching
O08967;Q9QX11;P63034	O08967;Q9QX11;P63034	2;1;1	2;1;1	2;1;1	Cytohesin-3;Cytohesin-1;Cytohesin-2	Cyth3;Cyth1;Cyth2	sp|O08967|CYH3_MOUSE Cytohesin-3 OS=Mus musculus OX=10090 GN=Cyth3 PE=1 SV=1;sp|Q9QX11|CYH1_MOUSE Cytohesin-1 OS=Mus musculus OX=10090 GN=Cyth1 PE=1 SV=2;sp|P63034|CYH2_MOUSE Cytohesin-2 OS=Mus musculus OX=10090 GN=Cyth2 PE=1 SV=2	3	2	2	2	2	2	1	0	1	2	0	0	2	2	1	0	1	2	0	0	2	2	1	0	1	2	0	0	8.8	8.8	8.8	46.279	399	399;398;400	0.00071531	3.1914	By matching	By MS/MS	By MS/MS		By MS/MS	By MS/MS
O08989	O08989	1	1	1	Ras-related protein M-Ras	Mras	sp|O08989|RASM_MOUSE Ras-related protein M-Ras OS=Mus musculus OX=10090 GN=Mras PE=1 SV=1	1	1	1	1	1	1	0	0	1	1	0	0	1	1	0	0	1	1	0	0	1	1	0	0	1	1	0	0	7.7	7.7	7.7	23.901	208	208	0.00094184	2.998	By MS/MS	By MS/MS			By MS/MS	By MS/MS
O08992	O08992	7	7	7	Syntenin-1	Sdcbp	sp|O08992|SDCB1_MOUSE Syntenin-1 OS=Mus musculus OX=10090 GN=Sdcbp PE=1 SV=1	1	7	7	7	6	6	2	2	6	6	2	2	6	6	2	2	6	6	2	2	6	6	2	2	6	6	2	2	40.5	40.5	40.5	32.379	299	299	0	69.817	By MS/MS	By MS/MS	By MS/MS	By MS/MS	By MS/MS	By MS/MS
O08997	O08997	5	5	5	Copper transport protein ATOX1	Atox1	sp|O08997|ATOX1_MOUSE Copper transport protein ATOX1 OS=Mus musculus OX=10090 GN=Atox1 PE=1 SV=1	1	5	5	5	4	4	4	5	4	5	5	5	4	4	4	5	4	5	5	5	4	4	4	5	4	5	5	5	58.8	58.8	58.8	7.3384	68	68	0	189.33	By MS/MS	By MS/MS	By MS/MS	By MS/MS	By MS/MS	By MS/MS
O09005	O09005	3	3	3	Sphingolipid delta(4)-desaturase DES1	Degs1	sp|O09005|DEGS1_MOUSE Sphingolipid delta(4)-desaturase DES1 OS=Mus musculus OX=10090 GN=Degs1 PE=1 SV=1	1	3	3	3	1	1	1	3	1	1	2	2	1	1	1	3	1	1	2	2	1	1	1	3	1	1	2	2	15.8	15.8	15.8	38.241	323	323	0	8.2647	By matching	By MS/MS	By matching	By MS/MS	By MS/MS	By matching
O09012	O09012	3	3	3	Peroxisomal targeting signal 1 receptor	Pex5	sp|O09012|PEX5_MOUSE Peroxisomal targeting signal 1 receptor OS=Mus musculus OX=10090 GN=Pex5 PE=1 SV=2	1	3	3	3	2	1	1	0	2	2	0	0	2	1	1	0	2	2	0	0	2	1	1	0	2	2	0	0	4.9	4.9	4.9	70.755	639	639	0.0011563	2.775	By MS/MS	By matching	By MS/MS		By MS/MS	By matching
O09044	O09044	3	2	2	Synaptosomal-associated protein 23	Snap23	sp|O09044|SNP23_MOUSE Synaptosomal-associated protein 23 OS=Mus musculus OX=10090 GN=Snap23 PE=1 SV=1	1	3	2	2	2	2	1	3	1	2	1	2	1	1	1	2	1	1	1	1	1	1	1	2	1	1	1	1	19.5	14.8	14.8	23.261	210	210	0.00050826	4.028	By MS/MS	By matching	By matching	By MS/MS	By matching	By MS/MS
O09061	O09061	9	9	9	Proteasome subunit beta type-1	Psmb1	sp|O09061|PSB1_MOUSE Proteasome subunit beta type-1 OS=Mus musculus OX=10090 GN=Psmb1 PE=1 SV=1	1	9	9	9	8	9	7	6	9	9	6	5	8	9	7	6	9	9	6	5	8	9	7	6	9	9	6	5	53.8	53.8	53.8	26.372	240	240	0	134.58	By MS/MS	By MS/MS	By MS/MS	By MS/MS	By MS/MS	By MS/MS
O09105	O09105	1	1	1	Neurogenic differentiation factor 4	Neurod4	sp|O09105|NDF4_MOUSE Neurogenic differentiation factor 4 OS=Mus musculus OX=10090 GN=Neurod4 PE=1 SV=1	1	1	1	1	0	0	1	1	0	0	1	1	0	0	1	1	0	0	1	1	0	0	1	1	0	0	1	1	4.8	4.8	4.8	37.132	330	330	1	-2			By MS/MS	By MS/MS
O09106;O88895	O09106	11;1	11;1	7;0	Histone deacetylase 1	Hdac1	sp|O09106|HDAC1_MOUSE Histone deacetylase 1 OS=Mus musculus OX=10090 GN=Hdac1 PE=1 SV=1	2	11	11	7	7	5	5	8	6	7	8	7	7	5	5	8	6	7	8	7	4	2	2	4	3	4	4	4	27.4	27.4	19.5	55.074	482	482;424	0	32.764	By MS/MS	By MS/MS	By MS/MS	By MS/MS	By MS/MS	By MS/MS
O09110	O09110	6	3	3	Dual specificity mitogen-activated protein kinase kinase 3	Map2k3	sp|O09110|MP2K3_MOUSE Dual specificity mitogen-activated protein kinase kinase 3 OS=Mus musculus OX=10090 GN=Map2k3 PE=1 SV=2	1	6	3	3	3	4	2	2	4	3	2	3	1	1	1	2	1	1	1	2	1	1	1	2	1	1	1	2	18.4	11.5	11.5	39.296	347	347	0	4.5198	By matching	By MS/MS	By MS/MS	By MS/MS	By MS/MS	By matching
O09111	O09111	6	6	6	NADH dehydrogenase [ubiquinone] 1 beta subcomplex subunit 11, mitochondrial	Ndufb11	sp|O09111|NDUBB_MOUSE NADH dehydrogenase [ubiquinone] 1 beta subcomplex subunit 11, mitochondrial OS=Mus musculus OX=10090 GN=Ndufb11 PE=1 SV=2	1	6	6	6	2	3	4	5	2	2	5	4	2	3	4	5	2	2	5	4	2	3	4	5	2	2	5	4	43	43	43	17.444	151	151	0	10.584	By MS/MS	By MS/MS	By MS/MS	By MS/MS	By MS/MS	By MS/MS
O09114	O09114	5	5	5	Prostaglandin-H2 D-isomerase	Ptgds	sp|O09114|PTGDS_MOUSE Prostaglandin-H2 D-isomerase OS=Mus musculus OX=10090 GN=Ptgds PE=1 SV=1	1	5	5	5	4	4	5	5	4	4	5	5	4	4	5	5	4	4	5	5	4	4	5	5	4	4	5	5	43.4	43.4	43.4	21.066	189	189	0	28.502	By MS/MS	By MS/MS	By MS/MS	By MS/MS	By MS/MS	By MS/MS
O09117	O09117	1	1	1	Synaptophysin-like protein 1	Sypl1	sp|O09117|SYPL1_MOUSE Synaptophysin-like protein 1 OS=Mus musculus OX=10090 GN=Sypl1 PE=1 SV=2	1	1	1	1	1	1	1	1	1	1	1	1	1	1	1	1	1	1	1	1	1	1	1	1	1	1	1	1	3.4	3.4	3.4	28.899	261	261	0.0026834	2.3844	By MS/MS	By MS/MS	By MS/MS	By MS/MS	By matching	By MS/MS
O09130	O09130	1	1	1	NFATC2-interacting protein	Nfatc2ip	sp|O09130|NF2IP_MOUSE NFATC2-interacting protein OS=Mus musculus OX=10090 GN=Nfatc2ip PE=1 SV=1	1	1	1	1	0	1	0	0	1	1	0	0	0	1	0	0	1	1	0	0	0	1	0	0	1	1	0	0	6.3	6.3	6.3	45.121	412	412	0	9.2769		By MS/MS			By matching	By MS/MS
O09131;Q8K2Q2	O09131	25;2	25;2	25;2	Glutathione S-transferase omega-1	Gsto1	sp|O09131|GSTO1_MOUSE Glutathione S-transferase omega-1 OS=Mus musculus OX=10090 GN=Gsto1 PE=1 SV=2	2	25	25	25	18	18	20	22	18	16	21	21	18	18	20	22	18	16	21	21	18	18	20	22	18	16	21	21	84.6	84.6	84.6	27.497	240	240;248	0	323.31	By MS/MS	By MS/MS	By MS/MS	By MS/MS	By MS/MS	By MS/MS
O09159	O09159	4	4	4	Lysosomal alpha-mannosidase	Man2b1	sp|O09159|MA2B1_MOUSE Lysosomal alpha-mannosidase OS=Mus musculus OX=10090 GN=Man2b1 PE=1 SV=4	1	4	4	4	2	4	1	0	3	3	0	1	2	4	1	0	3	3	0	1	2	4	1	0	3	3	0	1	7.2	7.2	7.2	114.65	1013	1013	0	11.148	By MS/MS	By MS/MS	By matching		By MS/MS	By MS/MS
O09161	O09161	9	9	9	Calsequestrin-2	Casq2	sp|O09161|CASQ2_MOUSE Calsequestrin-2 OS=Mus musculus OX=10090 GN=Casq2 PE=1 SV=3	1	9	9	9	6	7	5	9	7	7	9	8	6	7	5	9	7	7	9	8	6	7	5	9	7	7	9	8	33.7	33.7	33.7	48.176	415	415	0	85.921	By MS/MS	By MS/MS	By MS/MS	By MS/MS	By MS/MS	By MS/MS
O09164	O09164	2	2	2	Extracellular superoxide dismutase [Cu-Zn]	Sod3	sp|O09164|SODE_MOUSE Extracellular superoxide dismutase [Cu-Zn] OS=Mus musculus OX=10090 GN=Sod3 PE=1 SV=1	1	2	2	2	1	1	1	2	1	1	2	2	1	1	1	2	1	1	2	2	1	1	1	2	1	1	2	2	11.6	11.6	11.6	27.392	251	251	0	4.3597	By matching	By matching	By MS/MS	By matching	By MS/MS	By matching
O09165	O09165	10	10	10	Calsequestrin-1	Casq1	sp|O09165|CASQ1_MOUSE Calsequestrin-1 OS=Mus musculus OX=10090 GN=Casq1 PE=1 SV=3	1	10	10	10	8	8	7	7	7	9	6	6	8	8	7	7	7	9	6	6	8	8	7	7	7	9	6	6	42	42	42	46.377	405	405	0	262.22	By MS/MS	By MS/MS	By MS/MS	By MS/MS	By MS/MS	By MS/MS
O09167	O09167	7	7	7	60S ribosomal protein L21	Rpl21	sp|O09167|RL21_MOUSE 60S ribosomal protein L21 OS=Mus musculus OX=10090 GN=Rpl21 PE=1 SV=3	1	7	7	7	7	7	7	6	7	7	7	7	7	7	7	6	7	7	7	7	7	7	7	6	7	7	7	7	40.6	40.6	40.6	18.562	160	160	0	38.892	By MS/MS	By MS/MS	By MS/MS	By MS/MS	By MS/MS	By MS/MS
O09172	O09172	6	6	6	Glutamate--cysteine ligase regulatory subunit	Gclm	sp|O09172|GSH0_MOUSE Glutamate--cysteine ligase regulatory subunit OS=Mus musculus OX=10090 GN=Gclm PE=1 SV=1	1	6	6	6	4	5	5	3	5	4	3	3	4	5	5	3	5	4	3	3	4	5	5	3	5	4	3	3	26.3	26.3	26.3	30.534	274	274	0	49.862	By MS/MS	By MS/MS	By MS/MS	By MS/MS	By MS/MS	By MS/MS
O35066	O35066	5	2	2	Kinesin-like protein KIF3C	Kif3c	sp|O35066|KIF3C_MOUSE Kinesin-like protein KIF3C OS=Mus musculus OX=10090 GN=Kif3c PE=1 SV=3	1	5	2	2	1	2	1	1	1	2	2	2	0	0	1	1	0	1	1	1	0	0	1	1	0	1	1	1	6	1.5	1.5	89.972	796	796	0.0090279	1.7374	By matching	By matching	By matching	By matching	By matching	By MS/MS
O35071	O35071	4	1	1	Kinesin-like protein KIF1C	Kif1c	sp|O35071|KIF1C_MOUSE Kinesin-like protein KIF1C OS=Mus musculus OX=10090 GN=Kif1c PE=1 SV=2	1	4	1	1	2	2	2	2	2	2	2	2	0	0	0	1	0	0	1	1	0	0	0	1	0	0	1	1	5.2	2.3	2.3	122.43	1100	1100	1	-2	By matching	By matching	By matching	By MS/MS	By matching	By matching
O35074	O35074	12	12	12	Prostacyclin synthase	Ptgis	sp|O35074|PTGIS_MOUSE Prostacyclin synthase OS=Mus musculus OX=10090 GN=Ptgis PE=1 SV=1	1	12	12	12	9	8	6	4	9	6	4	5	9	8	6	4	9	6	4	5	9	8	6	4	9	6	4	5	27.7	27.7	27.7	57.046	501	501	0	38.009	By MS/MS	By MS/MS	By MS/MS	By MS/MS	By MS/MS	By MS/MS
O35075	O35075	4	4	4	Down syndrome critical region protein 3 homolog	Dscr3	sp|O35075|VP26C_MOUSE Vacuolar protein sorting-associated protein 26C OS=Mus musculus OX=10090 GN=Vps26c PE=1 SV=1	1	4	4	4	2	2	1	1	2	1	2	2	2	2	1	1	2	1	2	2	2	2	1	1	2	1	2	2	18.5	18.5	18.5	32.97	297	297	0	10.881	By MS/MS	By matching	By MS/MS	By MS/MS	By matching	By MS/MS
O35083	O35083	3	3	3	1-acyl-sn-glycerol-3-phosphate acyltransferase alpha	Agpat1	sp|O35083|PLCA_MOUSE 1-acyl-sn-glycerol-3-phosphate acyltransferase alpha OS=Mus musculus OX=10090 GN=Agpat1 PE=1 SV=1	1	3	3	3	3	2	0	1	3	3	1	0	3	2	0	1	3	3	1	0	3	2	0	1	3	3	1	0	20.4	20.4	20.4	31.709	285	285	0	6.633	By MS/MS	By MS/MS		By MS/MS	By MS/MS	By MS/MS
O35098	O35098	34	33	32	Dihydropyrimidinase-related protein 4	Dpysl4	sp|O35098|DPYL4_MOUSE Dihydropyrimidinase-related protein 4 OS=Mus musculus OX=10090 GN=Dpysl4 PE=1 SV=1	1	34	33	32	27	28	25	24	26	28	24	24	27	28	24	23	26	28	23	23	26	27	23	22	25	27	22	22	81.6	80.1	77.3	61.961	572	572	0	248.59	By MS/MS	By MS/MS	By MS/MS	By MS/MS	By MS/MS	By MS/MS
O35114	O35114	7	7	7	Lysosome membrane protein 2	Scarb2	sp|O35114|SCRB2_MOUSE Lysosome membrane protein 2 OS=Mus musculus OX=10090 GN=Scarb2 PE=1 SV=3	1	7	7	7	6	5	6	4	5	5	5	4	6	5	6	4	5	5	5	4	6	5	6	4	5	5	5	4	20.5	20.5	20.5	54.043	478	478	0	39.986	By MS/MS	By MS/MS	By MS/MS	By MS/MS	By MS/MS	By MS/MS
O35127	O35127	4	4	4	Protein C10	Grcc10	sp|O35127|C10_MOUSE Protein C10 OS=Mus musculus OX=10090 GN=Grcc10 PE=1 SV=1	1	4	4	4	3	3	2	4	3	3	4	3	3	3	2	4	3	3	4	3	3	3	2	4	3	3	4	3	50.8	50.8	50.8	13.194	126	126	0	31.019	By MS/MS	By MS/MS	By MS/MS	By MS/MS	By MS/MS	By MS/MS
O35129	O35129	15	15	15	Prohibitin-2	Phb2	sp|O35129|PHB2_MOUSE Prohibitin-2 OS=Mus musculus OX=10090 GN=Phb2 PE=1 SV=1	1	15	15	15	10	8	5	9	7	11	9	8	10	8	5	9	7	11	9	8	10	8	5	9	7	11	9	8	52.5	52.5	52.5	33.296	299	299	0	64.839	By MS/MS	By MS/MS	By MS/MS	By MS/MS	By MS/MS	By MS/MS
O35136	O35136	6	6	5	Neural cell adhesion molecule 2	Ncam2	sp|O35136|NCAM2_MOUSE Neural cell adhesion molecule 2 OS=Mus musculus OX=10090 GN=Ncam2 PE=1 SV=1	1	6	6	5	3	4	4	2	2	3	0	2	3	4	4	2	2	3	0	2	3	3	4	2	2	3	0	2	7.4	7.4	6.6	93.203	837	837	0	11.268	By MS/MS	By MS/MS	By MS/MS	By MS/MS	By MS/MS	By MS/MS
O35143	O35143	5	5	5	ATPase inhibitor, mitochondrial	Atpif1	sp|O35143|ATIF1_MOUSE ATPase inhibitor, mitochondrial OS=Mus musculus OX=10090 GN=ATP5IF1 PE=1 SV=2	1	5	5	5	3	3	3	5	3	3	3	5	3	3	3	5	3	3	3	5	3	3	3	5	3	3	3	5	34	34	34	12.159	106	106	0	19.402	By MS/MS	By MS/MS	By MS/MS	By MS/MS	By MS/MS	By MS/MS
O35166	O35166	4	4	4	Golgi SNAP receptor complex member 2	Gosr2	sp|O35166|GOSR2_MOUSE Golgi SNAP receptor complex member 2 OS=Mus musculus OX=10090 GN=Gosr2 PE=1 SV=2	1	4	4	4	3	3	1	3	3	3	3	3	3	3	1	3	3	3	3	3	3	3	1	3	3	3	3	3	28.8	28.8	28.8	24.725	212	212	0	18.718	By MS/MS	By MS/MS	By MS/MS	By MS/MS	By MS/MS	By MS/MS
O35205	O35205	1	1	1	Granzyme K	Gzmk	sp|O35205|GRAK_MOUSE Granzyme K OS=Mus musculus OX=10090 GN=Gzmk PE=3 SV=1	1	1	1	1	0	0	1	1	0	0	1	1	0	0	1	1	0	0	1	1	0	0	1	1	0	0	1	1	4.6	4.6	4.6	29.251	263	263	0.029221	1.1658			By MS/MS	By MS/MS
O35206	O35206	7	7	7	Collagen alpha-1(XV) chain;Restin	Col15a1	sp|O35206|COFA1_MOUSE Collagen alpha-1(XV) chain OS=Mus musculus OX=10090 GN=Col15a1 PE=1 SV=2	1	7	7	7	3	3	3	6	4	2	5	4	3	3	3	6	4	2	5	4	3	3	3	6	4	2	5	4	7.8	7.8	7.8	140.47	1367	1367	0	38.06	By matching	By matching	By MS/MS	By MS/MS	By MS/MS	By MS/MS
O35207;Q9CPY4	O35207;Q9CPY4	2;1	2;1	2;1	Cyclin-dependent kinase 2-associated protein 1;Cyclin-dependent kinase 2-associated protein 2	Cdk2ap1;Cdk2ap2	sp|O35207|CDKA1_MOUSE Cyclin-dependent kinase 2-associated protein 1 OS=Mus musculus OX=10090 GN=Cdk2ap1 PE=1 SV=2;sp|Q9CPY4|CDKA2_MOUSE Cyclin-dependent kinase 2-associated protein 2 OS=Mus musculus OX=10090 GN=Cdk2ap2 PE=1 SV=1	2	2	2	2	1	2	0	0	2	2	0	0	1	2	0	0	2	2	0	0	1	2	0	0	2	2	0	0	18.4	18.4	18.4	12.354	114	114;127	0	4.6609	By MS/MS	By MS/MS			By MS/MS	By MS/MS
O35215	O35215	8	8	8	D-dopachrome decarboxylase	Ddt	sp|O35215|DOPD_MOUSE D-dopachrome decarboxylase OS=Mus musculus OX=10090 GN=Ddt PE=1 SV=3	1	8	8	8	8	8	8	7	8	8	8	8	8	8	8	7	8	8	8	8	8	8	8	7	8	8	8	8	75.4	75.4	75.4	13.077	118	118	0	142.2	By MS/MS	By MS/MS	By MS/MS	By MS/MS	By MS/MS	By MS/MS
O35218	O35218	7	7	7	Cleavage and polyadenylation specificity factor subunit 2	Cpsf2	sp|O35218|CPSF2_MOUSE Cleavage and polyadenylation specificity factor subunit 2 OS=Mus musculus OX=10090 GN=Cpsf2 PE=1 SV=1	1	7	7	7	3	3	1	4	3	3	6	3	3	3	1	4	3	3	6	3	3	3	1	4	3	3	6	3	12.9	12.9	12.9	88.382	782	782	0	13.288	By MS/MS	By MS/MS	By matching	By matching	By MS/MS	By MS/MS
O35226	O35226	11	11	11	26S proteasome non-ATPase regulatory subunit 4	Psmd4	sp|O35226|PSMD4_MOUSE 26S proteasome non-ATPase regulatory subunit 4 OS=Mus musculus OX=10090 GN=Psmd4 PE=1 SV=1	1	11	11	11	8	8	9	8	7	8	7	8	8	8	9	8	7	8	7	8	8	8	9	8	7	8	7	8	37.2	37.2	37.2	40.703	376	376	0	131.76	By MS/MS	By MS/MS	By MS/MS	By MS/MS	By MS/MS	By MS/MS
O35235	O35235	1	1	1	Tumor necrosis factor ligand superfamily member 11;Tumor necrosis factor ligand superfamily member 11, membrane form;Tumor necrosis factor ligand superfamily member 11, soluble form	Tnfsf11	sp|O35235|TNF11_MOUSE Tumor necrosis factor ligand superfamily member 11 OS=Mus musculus OX=10090 GN=Tnfsf11 PE=1 SV=2	1	1	1	1	1	1	1	0	1	1	0	0	1	1	1	0	1	1	0	0	1	1	1	0	1	1	0	0	4.4	4.4	4.4	35.002	316	316	1	-2	By MS/MS	By MS/MS	By MS/MS		By MS/MS	By MS/MS
O35250	O35250	5	5	5	Exocyst complex component 7	Exoc7	sp|O35250|EXOC7_MOUSE Exocyst complex component 7 OS=Mus musculus OX=10090 GN=Exoc7 PE=1 SV=2	1	5	5	5	2	3	1	1	2	2	1	2	2	3	1	1	2	2	1	2	2	3	1	1	2	2	1	2	11.8	11.8	11.8	79.959	697	697	0	13.082	By MS/MS	By MS/MS	By matching	By matching	By MS/MS	By MS/MS
O35286	O35286	26	26	25	Pre-mRNA-splicing factor ATP-dependent RNA helicase DHX15	Dhx15	sp|O35286|DHX15_MOUSE Pre-mRNA-splicing factor ATP-dependent RNA helicase DHX15 OS=Mus musculus OX=10090 GN=Dhx15 PE=1 SV=2	1	26	26	25	18	17	13	12	17	20	13	13	18	17	13	12	17	20	13	13	17	16	12	12	16	19	13	13	39.5	39.5	38.4	91.006	795	795	0	93.356	By MS/MS	By MS/MS	By MS/MS	By MS/MS	By MS/MS	By MS/MS
O35295	O35295	14	12	11	Transcriptional activator protein Pur-beta	Purb	sp|O35295|PURB_MOUSE Transcriptional activator protein Pur-beta OS=Mus musculus OX=10090 GN=Purb PE=1 SV=3	1	14	12	11	9	8	7	10	10	10	8	7	8	7	5	8	8	8	6	5	7	6	5	7	7	7	5	5	65.4	61.7	59.9	33.901	324	324	0	158.88	By MS/MS	By MS/MS	By MS/MS	By MS/MS	By MS/MS	By MS/MS
O35308	O35308	2	2	2	Monocarboxylate transporter 3	Slc16a8	sp|O35308|MOT3_MOUSE Monocarboxylate transporter 3 OS=Mus musculus OX=10090 GN=Slc16a8 PE=2 SV=2	1	2	2	2	0	1	0	0	0	0	0	1	0	1	0	0	0	0	0	1	0	1	0	0	0	0	0	1	6.9	6.9	6.9	51.556	492	492	0.0080017	1.7602		By MS/MS
O35309	O35309	1	1	1	N-myc-interactor	Nmi	sp|O35309|NMI_MOUSE N-myc-interactor OS=Mus musculus OX=10090 GN=Nmi PE=1 SV=1	1	1	1	1	0	0	0	0	0	0	1	1	0	0	0	0	0	0	1	1	0	0	0	0	0	0	1	1	4.1	4.1	4.1	35.235	314	314	0.0041358	2.0699
O35316	O35316	5	4	3	Sodium- and chloride-dependent taurine transporter	Slc6a6	sp|O35316|SC6A6_MOUSE Sodium- and chloride-dependent taurine transporter OS=Mus musculus OX=10090 GN=Slc6a6 PE=1 SV=2	1	5	4	3	1	1	3	3	1	1	2	2	0	0	2	3	0	0	2	2	0	0	2	3	0	0	2	2	7.4	6.3	4.5	69.855	621	621	0.00094719	3.1056	By matching	By matching	By MS/MS	By MS/MS	By matching	By matching
O35317;P41778;O35984	O35317;P41778;O35984	2;2;1	2;2;1	2;2;1	Pre-B-cell leukemia transcription factor 3;Pre-B-cell leukemia transcription factor 1;Pre-B-cell leukemia transcription factor 2	Pbx3;Pbx1;Pbx2	sp|O35317|PBX3_MOUSE Pre-B-cell leukemia transcription factor 3 OS=Mus musculus OX=10090 GN=Pbx3 PE=2 SV=1;sp|P41778|PBX1_MOUSE Pre-B-cell leukemia transcription factor 1 OS=Mus musculus OX=10090 GN=Pbx1 PE=1 SV=2;sp|O35984|PBX2_MOUSE Pre-B-cell leukemia t	3	2	2	2	2	1	1	0	2	1	0	0	2	1	1	0	2	1	0	0	2	1	1	0	2	1	0	0	6	6	6	47.203	434	434;430;430	0.00049801	3.7534	By matching	By matching	By MS/MS		By matching	By MS/MS
O35326	O35326	8	7	7	Serine/arginine-rich splicing factor 5	Srsf5	sp|O35326|SRSF5_MOUSE Serine/arginine-rich splicing factor 5 OS=Mus musculus OX=10090 GN=Srsf5 PE=1 SV=2	1	8	7	7	6	6	5	6	6	5	7	7	5	5	4	5	5	4	6	6	5	5	4	5	5	4	6	6	24.2	20.8	20.8	30.891	269	269	0	26.078	By MS/MS	By MS/MS	By MS/MS	By MS/MS	By MS/MS	By MS/MS
O35343	O35343	13	6	6	Importin subunit alpha-3	Kpna4	sp|O35343|IMA3_MOUSE Importin subunit alpha-3 OS=Mus musculus OX=10090 GN=Kpna4 PE=1 SV=1	1	13	6	6	10	9	5	10	10	10	8	8	5	5	4	4	5	5	4	3	5	5	4	4	5	5	4	3	39	22.3	22.3	57.922	521	521	0	127.07	By MS/MS	By MS/MS	By MS/MS	By MS/MS	By MS/MS	By MS/MS
O35344	O35344	16	16	9	Importin subunit alpha-4	Kpna3	sp|O35344|IMA4_MOUSE Importin subunit alpha-4 OS=Mus musculus OX=10090 GN=Kpna3 PE=1 SV=1	1	16	16	9	12	11	3	12	12	13	9	10	12	11	3	12	12	13	9	10	7	7	2	6	7	8	5	5	49.5	49.5	32.8	57.772	521	521	0	103.73	By MS/MS	By MS/MS	By MS/MS	By MS/MS	By MS/MS	By MS/MS
O35345	O35345	11	7	7	Importin subunit alpha-7	Kpna6	sp|O35345|IMA7_MOUSE Importin subunit alpha-7 OS=Mus musculus OX=10090 GN=Kpna6 PE=1 SV=2	1	11	7	7	11	9	6	4	10	11	3	4	7	5	2	0	6	7	0	0	7	5	2	0	6	7	0	0	33.2	24.6	24.6	59.964	536	536	0	38.13	By MS/MS	By MS/MS	By MS/MS	By matching	By MS/MS	By MS/MS
O35350	O35350	18	18	18	Calpain-1 catalytic subunit	Capn1	sp|O35350|CAN1_MOUSE Calpain-1 catalytic subunit OS=Mus musculus OX=10090 GN=Capn1 PE=1 SV=1	1	18	18	18	8	9	14	9	10	8	10	10	8	9	14	9	10	8	10	10	8	9	14	9	10	8	10	10	28.9	28.9	28.9	82.105	713	713	0	42.995	By MS/MS	By MS/MS	By MS/MS	By MS/MS	By MS/MS	By MS/MS
O35367	O35367	19	19	18	Keratocan	Kera	sp|O35367|KERA_MOUSE Keratocan OS=Mus musculus OX=10090 GN=Kera PE=2 SV=1	1	19	19	18	15	15	14	15	17	15	15	13	15	15	14	15	17	15	15	13	15	15	14	14	16	14	14	13	63.2	63.2	63.2	40.403	351	351	0	323.31	By MS/MS	By MS/MS	By MS/MS	By MS/MS	By MS/MS	By MS/MS
O35381;Q64G17	O35381	17;5	17;5	14;3	Acidic leucine-rich nuclear phosphoprotein 32 family member A	Anp32a	sp|O35381|AN32A_MOUSE Acidic leucine-rich nuclear phosphoprotein 32 family member A OS=Mus musculus OX=10090 GN=Anp32a PE=1 SV=1	2	17	17	14	13	13	11	10	13	13	13	13	13	13	11	10	13	13	13	13	11	11	10	9	11	11	11	11	54.7	54.7	51.4	28.537	247	247;123	0	323.31	By MS/MS	By MS/MS	By MS/MS	By MS/MS	By MS/MS	By MS/MS
O35382	O35382	9	9	9	Exocyst complex component 4	Exoc4	sp|O35382|EXOC4_MOUSE Exocyst complex component 4 OS=Mus musculus OX=10090 GN=Exoc4 PE=1 SV=2	1	9	9	9	5	5	1	1	4	7	0	0	5	5	1	1	4	7	0	0	5	5	1	1	4	7	0	0	12	12	12	110.54	975	975	0	14.932	By MS/MS	By MS/MS	By matching	By MS/MS	By MS/MS	By MS/MS
O35385	O35385	2	2	2	Serine/threonine-protein phosphatase with EF-hands 2	Ppef2	sp|O35385|PPE2_MOUSE Serine/threonine-protein phosphatase with EF-hands 2 OS=Mus musculus OX=10090 GN=Ppef2 PE=2 SV=1	1	2	2	2	1	0	0	0	0	0	0	1	1	0	0	0	0	0	0	1	1	0	0	0	0	0	0	1	2.6	2.6	2.6	86.644	757	757	0.0022432	2.4121	By MS/MS
O35386	O35386	1	1	1	Phytanoyl-CoA dioxygenase, peroxisomal	Phyh	sp|O35386|PAHX_MOUSE Phytanoyl-CoA dioxygenase, peroxisomal OS=Mus musculus OX=10090 GN=Phyh PE=1 SV=1	1	1	1	1	0	0	0	1	0	0	1	1	0	0	0	1	0	0	1	1	0	0	0	1	0	0	1	1	2.1	2.1	2.1	38.607	338	338	0.033301	1.0918				By MS/MS
O35387	O35387	1	1	1	HCLS1-associated protein X-1	Hax1	sp|O35387|HAX1_MOUSE HCLS1-associated protein X-1 OS=Mus musculus OX=10090 GN=Hax1 PE=1 SV=1	1	1	1	1	1	1	0	0	1	1	0	0	1	1	0	0	1	1	0	0	1	1	0	0	1	1	0	0	6.1	6.1	6.1	31.654	280	280	0.00071548	3.1917	By MS/MS	By MS/MS			By MS/MS	By MS/MS
O35405	O35405	3	3	3	Phospholipase D3	Pld3	sp|O35405|PLD3_MOUSE 5-3 exonuclease PLD3 OS=Mus musculus OX=10090 GN=Pld3 PE=1 SV=1	1	3	3	3	3	3	1	1	3	3	1	0	3	3	1	1	3	3	1	0	3	3	1	1	3	3	1	0	6.4	6.4	6.4	54.388	488	488	0	5.1364	By MS/MS	By MS/MS	By matching	By matching	By MS/MS	By MS/MS
O35426	O35426	1	1	1	X-box-binding protein 1;X-box-binding protein 1, cytoplasmic form;X-box-binding protein 1, luminal form	Xbp1	sp|O35426|XBP1_MOUSE X-box-binding protein 1 OS=Mus musculus OX=10090 GN=Xbp1 PE=1 SV=2	1	1	1	1	1	1	0	0	1	1	0	0	1	1	0	0	1	1	0	0	1	1	0	0	1	1	0	0	4.9	4.9	4.9	29.619	267	267	0.044398	0.99064	By MS/MS	By MS/MS			By MS/MS	By MS/MS
O35427	O35427	1	1	1	DNA-directed RNA polymerase III subunit RPC9	Crcp	sp|O35427|RPC9_MOUSE DNA-directed RNA polymerase III subunit RPC9 OS=Mus musculus OX=10090 GN=Crcp PE=2 SV=1	1	1	1	1	1	1	0	0	1	1	0	0	1	1	0	0	1	1	0	0	1	1	0	0	1	1	0	0	13.5	13.5	13.5	16.683	148	148	0.00049152	3.5614	By MS/MS	By matching			By MS/MS	By matching
O35435	O35435	1	1	1	Dihydroorotate dehydrogenase (quinone), mitochondrial	Dhodh	sp|O35435|PYRD_MOUSE Dihydroorotate dehydrogenase (quinone), mitochondrial OS=Mus musculus OX=10090 GN=Dhodh PE=1 SV=2	1	1	1	1	0	0	1	1	0	0	1	0	0	0	1	1	0	0	1	0	0	0	1	1	0	0	1	0	2.5	2.5	2.5	42.699	395	395	0.00048309	3.3442			By MS/MS	By MS/MS
O35459	O35459	11	11	11	Delta(3,5)-Delta(2,4)-dienoyl-CoA isomerase, mitochondrial	Ech1	sp|O35459|ECH1_MOUSE Delta(3,5)-Delta(2,4)-dienoyl-CoA isomerase, mitochondrial OS=Mus musculus OX=10090 GN=Ech1 PE=1 SV=1	1	11	11	11	5	4	9	7	4	5	7	6	5	4	9	7	4	5	7	6	5	4	9	7	4	5	7	6	39.4	39.4	39.4	36.118	327	327	0	66.501	By MS/MS	By MS/MS	By MS/MS	By MS/MS	By MS/MS	By MS/MS
O35465	O35465	7	7	7	Peptidyl-prolyl cis-trans isomerase FKBP8	Fkbp8	sp|O35465|FKBP8_MOUSE Peptidyl-prolyl cis-trans isomerase FKBP8 OS=Mus musculus OX=10090 GN=Fkbp8 PE=1 SV=2	1	7	7	7	6	6	3	2	6	7	2	2	6	6	3	2	6	7	2	2	6	6	3	2	6	7	2	2	25.4	25.4	25.4	43.528	402	402	0	55.187	By MS/MS	By MS/MS	By MS/MS	By MS/MS	By MS/MS	By MS/MS
O35486	O35486	25	25	25	Beta-crystallin S	Crygs	sp|O35486|CRYGS_MOUSE Gamma-crystallin S OS=Mus musculus OX=10090 GN=Crygs PE=1 SV=3	1	25	25	25	16	18	21	22	19	17	23	23	16	18	21	22	19	17	23	23	16	18	21	22	19	17	23	23	91.6	91.6	91.6	20.85	178	178	0	323.31	By MS/MS	By MS/MS	By MS/MS	By MS/MS	By MS/MS	By MS/MS
O35492	O35492	1	1	1	Dual specificity protein kinase CLK3	Clk3	sp|O35492|CLK3_MOUSE Dual specificity protein kinase CLK3 OS=Mus musculus OX=10090 GN=Clk3 PE=1 SV=2	1	1	1	1	1	1	0	0	1	1	0	0	1	1	0	0	1	1	0	0	1	1	0	0	1	1	0	0	3.1	3.1	3.1	73.797	638	638	0	4.816	By MS/MS	By MS/MS			By MS/MS	By MS/MS
O35526	O35526	5	3	3	Syntaxin-1A	Stx1a	sp|O35526|STX1A_MOUSE Syntaxin-1A OS=Mus musculus OX=10090 GN=Stx1a PE=1 SV=3	1	5	3	3	3	3	3	3	3	3	2	2	2	2	1	1	2	2	0	0	2	2	1	1	2	2	0	0	17.7	12.5	12.5	33.054	288	288	0	13.784	By MS/MS	By MS/MS	By MS/MS	By MS/MS	By matching	By MS/MS
O35551	O35551	10	10	10	Rab GTPase-binding effector protein 1	Rabep1	sp|O35551|RABE1_MOUSE Rab GTPase-binding effector protein 1 OS=Mus musculus OX=10090 GN=Rabep1 PE=1 SV=2	1	10	10	10	4	4	6	4	3	5	6	5	4	4	6	4	3	5	6	5	4	4	6	4	3	5	6	5	13.1	13.1	13.1	99.523	862	862	0	37.213	By MS/MS	By MS/MS	By MS/MS	By MS/MS	By matching	By MS/MS
O35566	O35566	2	2	2	CD151 antigen	Cd151	sp|O35566|CD151_MOUSE CD151 antigen OS=Mus musculus OX=10090 GN=Cd151 PE=1 SV=2	1	2	2	2	2	2	1	1	2	2	0	1	2	2	1	1	2	2	0	1	2	2	1	1	2	2	0	1	9.1	9.1	9.1	28.246	253	253	0	13.272	By MS/MS	By MS/MS	By matching	By MS/MS	By MS/MS	By MS/MS
O35593	O35593	17	17	17	26S proteasome non-ATPase regulatory subunit 14	Psmd14	sp|O35593|PSDE_MOUSE 26S proteasome non-ATPase regulatory subunit 14 OS=Mus musculus OX=10090 GN=Psmd14 PE=1 SV=2	1	17	17	17	15	14	9	9	12	14	8	10	15	14	9	9	12	14	8	10	15	14	9	9	12	14	8	10	71.3	71.3	71.3	34.577	310	310	0	51.642	By MS/MS	By MS/MS	By MS/MS	By MS/MS	By MS/MS	By MS/MS
O35598	O35598	3	3	3	Disintegrin and metalloproteinase domain-containing protein 10	Adam10	sp|O35598|ADA10_MOUSE Disintegrin and metalloproteinase domain-containing protein 10 OS=Mus musculus OX=10090 GN=Adam10 PE=1 SV=2	1	3	3	3	1	1	1	1	1	1	1	1	1	1	1	1	1	1	1	1	1	1	1	1	1	1	1	1	6.9	6.9	6.9	83.967	749	749	0	5.7339	By matching	By matching	By matching	By MS/MS	By MS/MS	By MS/MS
O35600	O35600	6	6	6	Retinal-specific ATP-binding cassette transporter	Abca4	sp|O35600|ABCA4_MOUSE Retinal-specific phospholipid-transporting ATPase ABCA4 OS=Mus musculus OX=10090 GN=Abca4 PE=2 SV=1	1	6	6	6	2	2	0	0	5	5	1	1	2	2	0	0	5	5	1	1	2	2	0	0	5	5	1	1	5.2	5.2	5.2	260.21	2310	2310	0	44.18	By matching	By MS/MS			By MS/MS	By MS/MS
O35604	O35604	2	2	2	Niemann-Pick C1 protein	Npc1	sp|O35604|NPC1_MOUSE NPC intracellular cholesterol transporter 1 OS=Mus musculus OX=10090 GN=Npc1 PE=1 SV=2	1	2	2	2	1	1	0	1	2	2	1	0	1	1	0	1	2	2	1	0	1	1	0	1	2	2	1	0	2.5	2.5	2.5	142.88	1277	1277	0.033944	1.0766	By MS/MS	By matching		By matching	By MS/MS	By matching
O35609	O35609	4	4	4	Secretory carrier-associated membrane protein 3	Scamp3	sp|O35609|SCAM3_MOUSE Secretory carrier-associated membrane protein 3 OS=Mus musculus OX=10090 GN=Scamp3 PE=1 SV=3	1	4	4	4	3	3	3	3	3	3	2	3	3	3	3	3	3	3	2	3	3	3	3	3	3	3	2	3	19.2	19.2	19.2	38.458	349	349	0	38.914	By MS/MS	By MS/MS	By MS/MS	By MS/MS	By MS/MS	By MS/MS
O35613	O35613	1	1	1	Death domain-associated protein 6	Daxx	sp|O35613|DAXX_MOUSE Death domain-associated protein 6 OS=Mus musculus OX=10090 GN=Daxx PE=1 SV=1	1	1	1	1	0	0	0	1	0	0	1	1	0	0	0	1	0	0	1	1	0	0	0	1	0	0	1	1	1.4	1.4	1.4	81.488	739	739	0.04542	0.97217				By matching
O35621	O35621	2	2	2	Phosphomannomutase 1	Pmm1	sp|O35621|PMM1_MOUSE Phosphomannomutase 1 OS=Mus musculus OX=10090 GN=Pmm1 PE=1 SV=1	1	2	2	2	0	0	1	0	0	0	1	1	0	0	1	0	0	0	1	1	0	0	1	0	0	0	1	1	11.1	11.1	11.1	29.774	262	262	0	4.8434			By MS/MS
O35623	O35623	1	1	1	BET1 homolog	Bet1	sp|O35623|BET1_MOUSE BET1 homolog OS=Mus musculus OX=10090 GN=Bet1 PE=1 SV=1	1	1	1	1	0	0	0	1	0	0	1	0	0	0	0	1	0	0	1	0	0	0	0	1	0	0	1	0	9.3	9.3	9.3	13.274	118	118	0.003296	2.1786				By MS/MS
O35625	O35625	2	2	2	Axin-1	Axin1	sp|O35625|AXIN1_MOUSE Axin-1 OS=Mus musculus OX=10090 GN=Axin1 PE=1 SV=3	1	2	2	2	2	2	1	1	2	2	1	1	2	2	1	1	2	2	1	1	2	2	1	1	2	2	1	1	2.3	2.3	2.3	96.275	863	863	0.047352	0.93467	By MS/MS	By MS/MS	By MS/MS	By MS/MS	By MS/MS	By MS/MS
O35633	O35633	8	8	8	Vesicular inhibitory amino acid transporter	Slc32a1	sp|O35633|VIAAT_MOUSE Vesicular inhibitory amino acid transporter OS=Mus musculus OX=10090 GN=Slc32a1 PE=1 SV=3	1	8	8	8	5	5	5	6	5	5	5	6	5	5	5	6	5	5	5	6	5	5	5	6	5	5	5	6	20.6	20.6	20.6	57.38	525	525	0	19.091	By MS/MS	By MS/MS	By MS/MS	By MS/MS	By MS/MS	By MS/MS
O35638;O70576	O35638	14;1	14;1	11;0	Cohesin subunit SA-2	Stag2	sp|O35638|STAG2_MOUSE Cohesin subunit SA-2 OS=Mus musculus OX=10090 GN=Stag2 PE=1 SV=3	2	14	14	11	9	9	4	4	8	10	4	4	9	9	4	4	8	10	4	4	8	8	2	3	7	8	4	3	14.3	14.3	12.1	141.28	1231	1231;1240	0	44.812	By MS/MS	By MS/MS	By matching	By MS/MS	By MS/MS	By MS/MS
O35639	O35639	27	27	27	Annexin A3	Anxa3	sp|O35639|ANXA3_MOUSE Annexin A3 OS=Mus musculus OX=10090 GN=Anxa3 PE=1 SV=4	1	27	27	27	17	17	20	20	14	15	15	19	17	17	20	20	14	15	15	19	17	17	20	20	14	15	15	19	76.2	76.2	76.2	36.384	323	323	0	148.76	By MS/MS	By MS/MS	By MS/MS	By MS/MS	By MS/MS	By MS/MS
O35640	O35640	10	10	10	Annexin A8	Anxa8	sp|O35640|ANXA8_MOUSE Annexin A8 OS=Mus musculus OX=10090 GN=Anxa8 PE=1 SV=2	1	10	10	10	9	9	5	3	9	9	5	5	9	9	5	3	9	9	5	5	9	9	5	3	9	9	5	5	38.5	38.5	38.5	36.724	327	327	0	54.953	By MS/MS	By MS/MS	By MS/MS	By MS/MS	By MS/MS	By MS/MS
O35643	O35643	50	50	28	AP-1 complex subunit beta-1	Ap1b1	sp|O35643|AP1B1_MOUSE AP-1 complex subunit beta-1 OS=Mus musculus OX=10090 GN=Ap1b1 PE=1 SV=2	1	50	50	28	44	40	30	25	43	46	24	27	44	40	30	25	43	46	24	27	23	23	13	11	22	25	12	12	71.6	71.6	52.9	103.93	943	943	0	323.31	By MS/MS	By MS/MS	By MS/MS	By MS/MS	By MS/MS	By MS/MS
O35646	O35646	1	1	1	Calpain-6	Capn6	sp|O35646|CAN6_MOUSE Calpain-6 OS=Mus musculus OX=10090 GN=Capn6 PE=1 SV=2	1	1	1	1	1	1	0	0	1	1	0	0	1	1	0	0	1	1	0	0	1	1	0	0	1	1	0	0	2.8	2.8	2.8	74.542	641	641	0	6.1119	By MS/MS	By matching			By MS/MS	By MS/MS
O35658	O35658	5	5	5	Complement component 1 Q subcomponent-binding protein, mitochondrial	C1qbp	sp|O35658|C1QBP_MOUSE Complement component 1 Q subcomponent-binding protein, mitochondrial OS=Mus musculus OX=10090 GN=C1qbp PE=1 SV=1	1	5	5	5	5	5	3	3	5	5	3	3	5	5	3	3	5	5	3	3	5	5	3	3	5	5	3	3	34.9	34.9	34.9	31.013	278	278	0	97.508	By MS/MS	By MS/MS	By MS/MS	By MS/MS	By MS/MS	By MS/MS
O35660	O35660	5	2	2	Glutathione S-transferase Mu 6	Gstm6	sp|O35660|GSTM6_MOUSE Glutathione S-transferase Mu 6 OS=Mus musculus OX=10090 GN=Gstm6 PE=1 SV=4	1	5	2	2	3	3	2	3	3	4	2	3	1	1	0	1	1	1	0	1	1	1	0	1	1	1	0	1	25.7	16.1	16.1	25.621	218	218	0	5.4591	By MS/MS	By MS/MS	By matching	By MS/MS	By MS/MS	By MS/MS
O35678	O35678	16	16	16	Monoglyceride lipase	Mgll	sp|O35678|MGLL_MOUSE Monoglyceride lipase OS=Mus musculus OX=10090 GN=Mgll PE=1 SV=1	1	16	16	16	13	12	14	15	13	13	14	14	13	12	14	15	13	13	14	14	13	12	14	15	13	13	14	14	61.4	61.4	61.4	33.387	303	303	0	134.88	By MS/MS	By MS/MS	By MS/MS	By MS/MS	By MS/MS	By MS/MS
O35683	O35683	1	1	1	NADH dehydrogenase [ubiquinone] 1 alpha subcomplex subunit 1	Ndufa1	sp|O35683|NDUA1_MOUSE NADH dehydrogenase [ubiquinone] 1 alpha subcomplex subunit 1 OS=Mus musculus OX=10090 GN=Ndufa1 PE=1 SV=1	1	1	1	1	1	1	0	0	1	0	0	0	1	1	0	0	1	0	0	0	1	1	0	0	1	0	0	0	40	40	40	8.1384	70	70	0.00071327	3.152	By MS/MS	By MS/MS			By MS/MS
O35684	O35684	2	2	2	Neuroserpin	Serpini1	sp|O35684|NEUS_MOUSE Neuroserpin OS=Mus musculus OX=10090 GN=Serpini1 PE=1 SV=1	1	2	2	2	2	2	0	0	2	2	0	0	2	2	0	0	2	2	0	0	2	2	0	0	2	2	0	0	7.8	7.8	7.8	46.347	410	410	0.00025846	4.3175	By MS/MS	By MS/MS			By matching	By MS/MS
O35685	O35685	19	19	19	Nuclear migration protein nudC	Nudc	sp|O35685|NUDC_MOUSE Nuclear migration protein nudC OS=Mus musculus OX=10090 GN=Nudc PE=1 SV=1	1	19	19	19	13	13	16	10	11	12	13	13	13	13	16	10	11	12	13	13	13	13	16	10	11	12	13	13	59	59	59	38.358	332	332	0	139.76	By MS/MS	By MS/MS	By MS/MS	By MS/MS	By MS/MS	By MS/MS
O35691	O35691	12	12	12	Pinin	Pnn	sp|O35691|PININ_MOUSE Pinin OS=Mus musculus OX=10090 GN=Pnn PE=1 SV=4	1	12	12	12	9	6	5	3	9	8	3	6	9	6	5	3	9	8	3	6	9	6	5	3	9	8	3	6	17.4	17.4	17.4	82.435	725	725	0	27.354	By MS/MS	By MS/MS	By MS/MS	By MS/MS	By MS/MS	By MS/MS
O35711	O35711	1	1	1	Liprin-beta-2	Ppfibp2	sp|O35711|LIPB2_MOUSE Liprin-beta-2 OS=Mus musculus OX=10090 GN=Ppfibp2 PE=1 SV=3	1	1	1	1	0	1	0	0	1	1	0	0	0	1	0	0	1	1	0	0	0	1	0	0	1	1	0	0	2.6	2.6	2.6	98.752	882	882	0.00049358	3.6006		By MS/MS			By matching	By MS/MS
O35730	O35730	3	1	1	E3 ubiquitin-protein ligase RING1	Ring1	sp|O35730|RING1_MOUSE E3 ubiquitin-protein ligase RING1 OS=Mus musculus OX=10090 GN=Ring1 PE=1 SV=2	1	3	1	1	1	1	1	2	2	1	1	2	0	0	0	1	1	0	0	1	0	0	0	1	1	0	0	1	10.3	3	3	42.63	406	406	0.027443	1.2032	By matching	By matching	By matching	By matching	By MS/MS	By matching
O35737	O35737	24	24	11	Heterogeneous nuclear ribonucleoprotein H;Heterogeneous nuclear ribonucleoprotein H, N-terminally processed	Hnrnph1	sp|O35737|HNRH1_MOUSE Heterogeneous nuclear ribonucleoprotein H OS=Mus musculus OX=10090 GN=Hnrnph1 PE=1 SV=3	1	24	24	11	21	21	17	17	20	21	17	16	21	21	17	17	20	21	17	16	9	9	6	6	9	9	5	5	59	59	34.3	49.199	449	449	0	323.31	By MS/MS	By MS/MS	By MS/MS	By MS/MS	By MS/MS	By MS/MS
O35841;REV__P51450	O35841	18;1	18;1	18;1	Apoptosis inhibitor 5	Api5	sp|O35841|API5_MOUSE Apoptosis inhibitor 5 OS=Mus musculus OX=10090 GN=Api5 PE=1 SV=2	2	18	18	18	13	16	9	11	15	13	9	12	13	16	9	11	15	13	9	12	13	16	9	11	15	13	9	12	46	46	46	56.784	504	504;516	0	143.37	By MS/MS	By MS/MS	By MS/MS	By MS/MS	By MS/MS	By MS/MS
O35855	O35855	4	4	4	Branched-chain-amino-acid aminotransferase, mitochondrial	Bcat2	sp|O35855|BCAT2_MOUSE Branched-chain-amino-acid aminotransferase, mitochondrial OS=Mus musculus OX=10090 GN=Bcat2 PE=1 SV=2	1	4	4	4	0	0	3	2	1	0	0	2	0	0	3	2	1	0	0	2	0	0	3	2	1	0	0	2	8.7	8.7	8.7	44.127	393	393	0.0018161	2.5407			By MS/MS	By MS/MS	By MS/MS
O35857	O35857	10	10	10	Mitochondrial import inner membrane translocase subunit TIM44	Timm44	sp|O35857|TIM44_MOUSE Mitochondrial import inner membrane translocase subunit TIM44 OS=Mus musculus OX=10090 GN=Timm44 PE=1 SV=2	1	10	10	10	7	8	4	3	7	8	3	4	7	8	4	3	7	8	3	4	7	8	4	3	7	8	3	4	27.4	27.4	27.4	51.091	452	452	0	28.64	By MS/MS	By MS/MS	By MS/MS	By MS/MS	By MS/MS	By MS/MS
O35864	O35864	12	12	12	COP9 signalosome complex subunit 5	Cops5	sp|O35864|CSN5_MOUSE COP9 signalosome complex subunit 5 OS=Mus musculus OX=10090 GN=Cops5 PE=1 SV=3	1	12	12	12	11	11	4	3	10	9	5	6	11	11	4	3	10	9	5	6	11	11	4	3	10	9	5	6	46.1	46.1	46.1	37.548	334	334	0	79.006	By MS/MS	By MS/MS	By MS/MS	By MS/MS	By MS/MS	By MS/MS
O35874	O35874	1	1	1	Neutral amino acid transporter A	Slc1a4	sp|O35874|SATT_MOUSE Neutral amino acid transporter A OS=Mus musculus OX=10090 GN=Slc1a4 PE=1 SV=1	1	1	1	1	1	1	0	0	1	1	0	0	1	1	0	0	1	1	0	0	1	1	0	0	1	1	0	0	2.1	2.1	2.1	56.061	532	532	0.0022497	2.4522	By MS/MS	By matching			By MS/MS	By MS/MS
O35887	O35887	21	21	21	Calumenin	Calu	sp|O35887|CALU_MOUSE Calumenin OS=Mus musculus OX=10090 GN=Calu PE=1 SV=1	1	21	21	21	13	13	17	19	13	17	21	19	13	13	17	19	13	17	21	19	13	13	17	19	13	17	21	19	69.8	69.8	69.8	37.063	315	315	0	306.5	By MS/MS	By MS/MS	By MS/MS	By MS/MS	By MS/MS	By MS/MS
O35900	O35900	5	5	5	U6 snRNA-associated Sm-like protein LSm2	Lsm2	sp|O35900|LSM2_MOUSE U6 snRNA-associated Sm-like protein LSm2 OS=Mus musculus OX=10090 GN=Lsm2 PE=1 SV=1	1	5	5	5	5	5	0	0	4	5	1	1	5	5	0	0	4	5	1	1	5	5	0	0	4	5	1	1	67.4	67.4	67.4	10.834	95	95	0	50.133	By MS/MS	By MS/MS			By MS/MS	By MS/MS
O35927	O35927	12	11	10	Catenin delta-2	Ctnnd2	sp|O35927|CTND2_MOUSE Catenin delta-2 OS=Mus musculus OX=10090 GN=Ctnnd2 PE=1 SV=1	1	12	11	10	5	4	5	7	4	6	9	10	4	3	5	7	3	5	8	10	3	2	5	6	2	4	7	9	11.5	11.1	10.3	135	1247	1247	0	18.147	By MS/MS	By MS/MS	By MS/MS	By MS/MS	By MS/MS	By MS/MS
O35943	O35943	4	4	4	Frataxin, mitochondrial;Frataxin intermediate form;Frataxin mature form	Fxn	sp|O35943|FRDA_MOUSE Frataxin, mitochondrial OS=Mus musculus OX=10090 GN=Fxn PE=1 SV=1	1	4	4	4	2	2	3	3	2	1	3	3	2	2	3	3	2	1	3	3	2	2	3	3	2	1	3	3	28	28	28	22.924	207	207	0	6.4317	By MS/MS	By MS/MS	By MS/MS	By MS/MS	By MS/MS	By MS/MS
O35945;Q9CZS1	O35945	30;2	16;0	16;0	Aldehyde dehydrogenase, cytosolic 1	Aldh1a7	sp|O35945|AL1A7_MOUSE Aldehyde dehydrogenase, cytosolic 1 OS=Mus musculus OX=10090 GN=Aldh1a7 PE=1 SV=1	2	30	16	16	22	20	21	24	20	20	19	20	12	11	10	11	10	10	7	9	12	11	10	11	10	10	7	9	56.9	35.5	35.5	54.587	501	501;519	0	108.82	By MS/MS	By MS/MS	By MS/MS	By MS/MS	By MS/MS	By MS/MS
O35954	O35954	15	15	15	Membrane-associated phosphatidylinositol transfer protein 1	Pitpnm1	sp|O35954|PITM1_MOUSE Membrane-associated phosphatidylinositol transfer protein 1 OS=Mus musculus OX=10090 GN=Pitpnm1 PE=1 SV=1	1	15	15	15	10	9	4	4	9	13	9	6	10	9	4	4	9	13	9	6	10	9	4	4	9	13	9	6	17.5	17.5	17.5	134.94	1243	1243	0	58.321	By MS/MS	By MS/MS	By MS/MS	By MS/MS	By MS/MS	By MS/MS
O35963	O35963	3	3	3	Ras-related protein Rab-33B	Rab33b	sp|O35963|RB33B_MOUSE Ras-related protein Rab-33B OS=Mus musculus OX=10090 GN=Rab33b PE=1 SV=1	1	3	3	3	1	0	3	2	2	1	1	1	1	0	3	2	2	1	1	1	1	0	3	2	2	1	1	1	15.7	15.7	15.7	25.766	229	229	0	4.8567	By matching		By MS/MS	By matching	By MS/MS	By MS/MS
O35969	O35969	8	8	8	Guanidinoacetate N-methyltransferase	Gamt	sp|O35969|GAMT_MOUSE Guanidinoacetate N-methyltransferase OS=Mus musculus OX=10090 GN=Gamt PE=1 SV=1	1	8	8	8	5	5	5	6	4	5	5	5	5	5	5	6	4	5	5	5	5	5	5	6	4	5	5	5	67.8	67.8	67.8	26.336	236	236	0	74.512	By MS/MS	By MS/MS	By MS/MS	By MS/MS	By MS/MS	By MS/MS
O35972	O35972	1	1	1	39S ribosomal protein L23, mitochondrial	Mrpl23	sp|O35972|RM23_MOUSE 39S ribosomal protein L23, mitochondrial OS=Mus musculus OX=10090 GN=Mrpl23 PE=1 SV=1	1	1	1	1	1	1	1	0	1	1	1	1	1	1	1	0	1	1	1	1	1	1	1	0	1	1	1	1	10.3	10.3	10.3	17.121	146	146	0.0026846	2.392	By matching	By matching	By matching		By MS/MS	By matching
O54692	O54692	4	4	4	Centromere/kinetochore protein zw10 homolog	Zw10	sp|O54692|ZW10_MOUSE Centromere/kinetochore protein zw10 homolog OS=Mus musculus OX=10090 GN=Zw10 PE=1 SV=3	1	4	4	4	2	2	2	2	2	1	3	1	2	2	2	2	2	1	3	1	2	2	2	2	2	1	3	1	6.7	6.7	6.7	88.062	779	779	0	10.759	By MS/MS	By MS/MS	By MS/MS	By MS/MS	By MS/MS	By matching
O54724	O54724	15	15	15	Polymerase I and transcript release factor	Ptrf	sp|O54724|CAVN1_MOUSE Caveolae-associated protein 1 OS=Mus musculus OX=10090 GN=Cavin1 PE=1 SV=1	1	15	15	15	10	8	12	12	11	12	12	10	10	8	12	12	11	12	12	10	10	8	12	12	11	12	12	10	42.6	42.6	42.6	43.953	392	392	0	204.49	By MS/MS	By MS/MS	By MS/MS	By MS/MS	By MS/MS	By MS/MS
O54734	O54734	10	10	10	Dolichyl-diphosphooligosaccharide--protein glycosyltransferase 48 kDa subunit	Ddost	sp|O54734|OST48_MOUSE Dolichyl-diphosphooligosaccharide--protein glycosyltransferase 48 kDa subunit OS=Mus musculus OX=10090 GN=Ddost PE=1 SV=2	1	10	10	10	8	8	4	4	8	9	4	3	8	8	4	4	8	9	4	3	8	8	4	4	8	9	4	3	34.5	34.5	34.5	49.027	441	441	0	174.97	By MS/MS	By MS/MS	By MS/MS	By MS/MS	By MS/MS	By MS/MS
O54751;P80205;Q91ZK4	O54751	5;2;1	5;2;1	3;0;0	Cone-rod homeobox protein	Crx	sp|O54751|CRX_MOUSE Cone-rod homeobox protein OS=Mus musculus OX=10090 GN=Crx PE=1 SV=1	3	5	5	3	4	5	2	4	5	5	5	5	4	5	2	4	5	5	5	5	2	3	1	3	3	3	3	3	15.4	15.4	11	32.374	299	299;355;381	0	12.716	By MS/MS	By MS/MS	By MS/MS	By MS/MS	By MS/MS	By MS/MS
O54774	O54774	28	28	28	AP-3 complex subunit delta-1	Ap3d1	sp|O54774|AP3D1_MOUSE AP-3 complex subunit delta-1 OS=Mus musculus OX=10090 GN=Ap3d1 PE=1 SV=1	1	28	28	28	20	17	7	13	20	18	13	11	20	17	7	13	20	18	13	11	20	17	7	13	20	18	13	11	29.1	29.1	29.1	135.08	1199	1199	0	138.09	By MS/MS	By MS/MS	By MS/MS	By MS/MS	By MS/MS	By MS/MS
O54781;Q9Z0G2	O54781	6;2	6;2	4;0	SRSF protein kinase 2;SRSF protein kinase 2 N-terminal;SRSF protein kinase 2 C-terminal	Srpk2	sp|O54781|SRPK2_MOUSE SRSF protein kinase 2 OS=Mus musculus OX=10090 GN=Srpk2 PE=1 SV=2	2	6	6	4	4	4	3	4	3	4	2	3	4	4	3	4	3	4	2	3	3	3	1	2	2	3	1	1	10	10	6.9	76.756	681	681;565	0	10.033	By MS/MS	By MS/MS	By MS/MS	By MS/MS	By MS/MS	By MS/MS
O54786	O54786	2	2	2	DNA fragmentation factor subunit alpha	Dffa	sp|O54786|DFFA_MOUSE DNA fragmentation factor subunit alpha OS=Mus musculus OX=10090 GN=Dffa PE=1 SV=2	1	2	2	2	2	2	0	0	2	2	0	0	2	2	0	0	2	2	0	0	2	2	0	0	2	2	0	0	6.3	6.3	6.3	36.572	331	331	0.00051295	4.1619	By MS/MS	By MS/MS			By MS/MS	By MS/MS
O54825	O54825	2	2	2	Bystin	Bysl	sp|O54825|BYST_MOUSE Bystin OS=Mus musculus OX=10090 GN=Bysl PE=1 SV=3	1	2	2	2	0	2	1	0	0	1	1	0	0	2	1	0	0	1	1	0	0	2	1	0	0	1	1	0	3.9	3.9	3.9	49.783	436	436	0.0032924	2.1654		By MS/MS	By matching			By MS/MS
O54828	O54828	4	4	4	Regulator of G-protein signaling 9	Rgs9	sp|O54828|RGS9_MOUSE Regulator of G-protein signaling 9 OS=Mus musculus OX=10090 GN=Rgs9 PE=1 SV=3	1	4	4	4	2	1	0	0	2	1	2	1	2	1	0	0	2	1	2	1	2	1	0	0	2	1	2	1	4.3	4.3	4.3	76.977	675	675	0.00050113	3.8375	By matching	By matching			By MS/MS	By MS/MS
O54829;Q9Z2H2	O54829;Q9Z2H2	2;1	2;1	2;1	Regulator of G-protein signaling 7;Regulator of G-protein signaling 6	Rgs7;Rgs6	sp|O54829|RGS7_MOUSE Regulator of G-protein signaling 7 OS=Mus musculus OX=10090 GN=Rgs7 PE=1 SV=2;sp|Q9Z2H2|RGS6_MOUSE Regulator of G-protein signaling 6 OS=Mus musculus OX=10090 GN=Rgs6 PE=1 SV=2	2	2	2	2	2	2	1	1	2	2	1	1	2	2	1	1	2	2	1	1	2	2	1	1	2	2	1	1	9.8	9.8	9.8	54.791	469	469;472	0	12.004	By MS/MS	By MS/MS	By matching	By matching	By MS/MS	By MS/MS
O54833	O54833	10	9	9	Casein kinase II subunit alpha	Csnk2a2	sp|O54833|CSK22_MOUSE Casein kinase II subunit alpha OS=Mus musculus OX=10090 GN=Csnk2a2 PE=1 SV=1	1	10	9	9	8	7	4	7	9	9	8	6	7	6	3	6	8	8	7	5	7	6	3	6	8	8	7	5	36	34.3	34.3	41.215	350	350	0	30.742	By MS/MS	By MS/MS	By MS/MS	By MS/MS	By MS/MS	By MS/MS
O54865	O54865	12	12	12	Guanylate cyclase soluble subunit beta-1	Gucy1b3	sp|O54865|GCYB1_MOUSE Guanylate cyclase soluble subunit beta-1 OS=Mus musculus OX=10090 GN=Gucy1b1 PE=1 SV=1	1	12	12	12	9	11	2	5	10	12	4	6	9	11	2	5	10	12	4	6	9	11	2	5	10	12	4	6	22.6	22.6	22.6	70.597	620	620	0	46.981	By MS/MS	By MS/MS	By MS/MS	By MS/MS	By MS/MS	By MS/MS
O54879	O54879	10	8	8	High mobility group protein B3	Hmgb3	sp|O54879|HMGB3_MOUSE High mobility group protein B3 OS=Mus musculus OX=10090 GN=Hmgb3 PE=1 SV=3	1	10	8	8	7	6	4	8	7	6	7	7	6	5	3	7	6	5	7	6	6	5	3	7	6	5	7	6	34.5	28	28	23.01	200	200	0	42.851	By MS/MS	By MS/MS	By MS/MS	By MS/MS	By MS/MS	By MS/MS
O54901	O54901	4	4	4	OX-2 membrane glycoprotein	Cd200	sp|O54901|OX2G_MOUSE OX-2 membrane glycoprotein OS=Mus musculus OX=10090 GN=Cd200 PE=1 SV=1	1	4	4	4	2	2	3	3	2	2	2	4	2	2	3	3	2	2	2	4	2	2	3	3	2	2	2	4	15.5	15.5	15.5	31.256	278	278	0	7.8602	By MS/MS	By MS/MS	By MS/MS	By matching	By MS/MS	By MS/MS
O54916;Q80XA6	O54916	5;1	5;1	5;1	RalBP1-associated Eps domain-containing protein 1	Reps1	sp|O54916|REPS1_MOUSE RalBP1-associated Eps domain-containing protein 1 OS=Mus musculus OX=10090 GN=Reps1 PE=1 SV=2	2	5	5	5	2	2	4	3	2	3	3	3	2	2	4	3	2	3	3	3	2	2	4	3	2	3	3	3	6.9	6.9	6.9	86.518	795	795;521	0	12.979	By MS/MS	By MS/MS	By MS/MS	By MS/MS	By matching	By MS/MS
O54931	O54931	15	15	15	A-kinase anchor protein 2	Akap2	sp|O54931|AKAP2_MOUSE A-kinase anchor protein 2 OS=Mus musculus OX=10090 GN=Akap2 PE=1 SV=3	1	15	15	15	5	7	8	8	4	5	10	10	5	7	8	8	4	5	10	10	5	7	8	8	4	5	10	10	17	17	17	98.577	893	893	0	23.246	By MS/MS	By MS/MS	By MS/MS	By MS/MS	By MS/MS	By MS/MS
O54941	O54941	5	4	4	SWI/SNF-related matrix-associated actin-dependent regulator of chromatin subfamily E member 1	Smarce1	sp|O54941|SMCE1_MOUSE SWI/SNF-related matrix-associated actin-dependent regulator of chromatin subfamily E member 1 OS=Mus musculus OX=10090 GN=Smarce1 PE=1 SV=1	1	5	4	4	5	5	5	4	5	5	3	3	4	4	4	3	4	4	3	2	4	4	4	3	4	4	3	2	15.3	13.6	13.6	46.638	411	411	0	39.858	By MS/MS	By MS/MS	By MS/MS	By MS/MS	By MS/MS	By MS/MS
O54946;Q9QYI8	O54946	6;1	5;1	5;1	DnaJ homolog subfamily B member 6	Dnajb6	sp|O54946|DNJB6_MOUSE DnaJ homolog subfamily B member 6 OS=Mus musculus OX=10090 GN=Dnajb6 PE=1 SV=4	2	6	5	5	4	3	2	0	4	5	0	0	3	3	2	0	3	5	0	0	3	3	2	0	3	5	0	0	16.4	13.7	13.7	39.807	365	365;312	0	15.997	By matching	By MS/MS	By matching		By MS/MS	By MS/MS
O54950	O54950	5	5	3	5-AMP-activated protein kinase subunit gamma-1	Prkag1	sp|O54950|AAKG1_MOUSE 5-AMP-activated protein kinase subunit gamma-1 OS=Mus musculus OX=10090 GN=Prkag1 PE=1 SV=2	1	5	5	3	3	4	0	2	4	4	3	1	3	4	0	2	4	4	3	1	1	2	0	0	2	2	1	0	23	23	17.9	37.52	330	330	0	10.93	By MS/MS	By MS/MS		By MS/MS	By MS/MS	By MS/MS
O54962;Q3TUU5	O54962	14;1	14;1	14;1	Barrier-to-autointegration factor;Barrier-to-autointegration factor, N-terminally processed	Banf1	sp|O54962|BAF_MOUSE Barrier-to-autointegration factor OS=Mus musculus OX=10090 GN=Banf1 PE=1 SV=1	2	14	14	14	9	8	7	9	9	7	9	9	9	8	7	9	9	7	9	9	9	8	7	9	9	7	9	9	79.8	79.8	79.8	10.102	89	89;225	0	59.206	By MS/MS	By MS/MS	By MS/MS	By MS/MS	By MS/MS	By MS/MS
O54974	O54974	5	5	5	Galectin-7	Lgals7	sp|O54974|LEG7_MOUSE Galectin-7 OS=Mus musculus OX=10090 GN=Lgals7 PE=2 SV=3	1	5	5	5	1	2	3	3	1	2	4	4	1	2	3	3	1	2	4	4	1	2	3	3	1	2	4	4	52.2	52.2	52.2	15.173	136	136	0	54.337	By matching	By MS/MS	By MS/MS	By MS/MS	By MS/MS	By matching
O54983	O54983	16	16	16	Ketimine reductase mu-crystallin	Crym	sp|O54983|CRYM_MOUSE Ketimine reductase mu-crystallin OS=Mus musculus OX=10090 GN=Crym PE=1 SV=1	1	16	16	16	14	15	13	12	15	16	12	12	14	15	13	12	15	16	12	12	14	15	13	12	15	16	12	12	83.4	83.4	83.4	33.523	313	313	0	228.34	By MS/MS	By MS/MS	By MS/MS	By MS/MS	By MS/MS	By MS/MS
O54984	O54984	12	12	12	ATPase Asna1	Asna1	sp|O54984|ASNA_MOUSE ATPase Asna1 OS=Mus musculus OX=10090 GN=Asna1 PE=1 SV=2	1	12	12	12	11	7	7	8	9	11	8	8	11	7	7	8	9	11	8	8	11	7	7	8	9	11	8	8	50	50	50	38.822	348	348	0	30.301	By MS/MS	By MS/MS	By MS/MS	By MS/MS	By MS/MS	By MS/MS
O54988	O54988	18	18	17	STE20-like serine/threonine-protein kinase	Slk	sp|O54988|SLK_MOUSE STE20-like serine/threonine-protein kinase OS=Mus musculus OX=10090 GN=Slk PE=1 SV=2	1	18	18	17	11	11	10	9	9	12	5	7	11	11	10	9	9	12	5	7	10	10	9	8	8	11	5	6	18.8	18.8	17.9	141.46	1233	1233	0	65.692	By MS/MS	By MS/MS	By MS/MS	By MS/MS	By MS/MS	By MS/MS
O54990	O54990	8	8	8	Prominin-1	Prom1	sp|O54990|PROM1_MOUSE Prominin-1 OS=Mus musculus OX=10090 GN=Prom1 PE=1 SV=1	1	8	8	8	7	7	1	3	6	8	4	4	7	7	1	3	6	8	4	4	7	7	1	3	6	8	4	4	12.8	12.8	12.8	97.112	867	867	0	131.81	By MS/MS	By MS/MS	By matching	By matching	By MS/MS	By MS/MS
O54991	O54991	2	2	2	Contactin-associated protein 1	Cntnap1	sp|O54991|CNTP1_MOUSE Contactin-associated protein 1 OS=Mus musculus OX=10090 GN=Cntnap1 PE=1 SV=2	1	2	2	2	0	0	1	1	0	1	1	1	0	0	1	1	0	1	1	1	0	0	1	1	0	1	1	1	1.3	1.3	1.3	156.31	1385	1385	0.01785	1.4223			By MS/MS	By MS/MS		By MS/MS
O54992	O54992	1	1	1	MAP kinase-activated protein kinase 5	Mapkapk5	sp|O54992|MAPK5_MOUSE MAP kinase-activated protein kinase 5 OS=Mus musculus OX=10090 GN=Mapkapk5 PE=1 SV=1	1	1	1	1	0	0	1	1	0	0	1	1	0	0	1	1	0	0	1	1	0	0	1	1	0	0	1	1	1.7	1.7	1.7	54.152	473	473	0.0084087	1.7455			By matching	By matching
O54998	O54998	7	7	7	Peptidyl-prolyl cis-trans isomerase FKBP7	Fkbp7	sp|O54998|FKBP7_MOUSE Peptidyl-prolyl cis-trans isomerase FKBP7 OS=Mus musculus OX=10090 GN=Fkbp7 PE=1 SV=1	1	7	7	7	5	5	4	2	5	3	4	4	5	5	4	2	5	3	4	4	5	5	4	2	5	3	4	4	28.9	28.9	28.9	24.913	218	218	0	13.85	By MS/MS	By MS/MS	By MS/MS	By MS/MS	By MS/MS	By matching
O55013	O55013	10	10	10	Trafficking protein particle complex subunit 3	Trappc3	sp|O55013|TPPC3_MOUSE Trafficking protein particle complex subunit 3 OS=Mus musculus OX=10090 GN=Trappc3 PE=1 SV=1	1	10	10	10	6	7	5	6	8	7	5	6	6	7	5	6	8	7	5	6	6	7	5	6	8	7	5	6	53.9	53.9	53.9	20.302	180	180	0	20.514	By MS/MS	By MS/MS	By MS/MS	By MS/MS	By MS/MS	By MS/MS
O55022	O55022	7	5	5	Membrane-associated progesterone receptor component 1	Pgrmc1	sp|O55022|PGRC1_MOUSE Membrane-associated progesterone receptor component 1 OS=Mus musculus OX=10090 GN=Pgrmc1 PE=1 SV=4	1	7	5	5	7	7	7	6	7	7	6	6	5	5	5	4	5	5	4	4	5	5	5	4	5	5	4	4	43.1	35.4	35.4	21.694	195	195	0	28.597	By MS/MS	By MS/MS	By MS/MS	By MS/MS	By MS/MS	By MS/MS
O55023	O55023	13	13	13	Inositol monophosphatase 1	Impa1	sp|O55023|IMPA1_MOUSE Inositol monophosphatase 1 OS=Mus musculus OX=10090 GN=Impa1 PE=1 SV=1	1	13	13	13	10	12	9	11	11	12	10	9	10	12	9	11	11	12	10	9	10	12	9	11	11	12	10	9	44.4	44.4	44.4	30.436	277	277	0	81.519	By MS/MS	By MS/MS	By MS/MS	By MS/MS	By MS/MS	By MS/MS
O55026	O55026	8	8	8	Ectonucleoside triphosphate diphosphohydrolase 2	Entpd2	sp|O55026|ENTP2_MOUSE Ectonucleoside triphosphate diphosphohydrolase 2 OS=Mus musculus OX=10090 GN=Entpd2 PE=1 SV=2	1	8	8	8	2	1	3	3	2	4	2	2	2	1	3	3	2	4	2	2	2	1	3	3	2	4	2	2	22	22	22	54.319	495	495	0	7.6734	By MS/MS	By matching	By MS/MS	By MS/MS	By MS/MS	By MS/MS
O55028	O55028	3	2	2	[3-methyl-2-oxobutanoate dehydrogenase [lipoamide]] kinase, mitochondrial	Bckdk	sp|O55028|BCKD_MOUSE [3-methyl-2-oxobutanoate dehydrogenase [lipoamide]] kinase, mitochondrial OS=Mus musculus OX=10090 GN=Bckdk PE=1 SV=1	1	3	2	2	2	1	1	1	1	1	1	1	2	1	0	0	1	1	0	0	2	1	0	0	1	1	0	0	12.9	11.4	11.4	46.587	412	412	0.0004884	3.5026	By MS/MS	By MS/MS	By matching	By matching	By MS/MS	By MS/MS
O55029	O55029	26	26	26	Coatomer subunit beta	Copb2	sp|O55029|COPB2_MOUSE Coatomer subunit beta OS=Mus musculus OX=10090 GN=Copb2 PE=1 SV=2	1	26	26	26	16	15	13	12	13	20	13	14	16	15	13	12	13	20	13	14	16	15	13	12	13	20	13	14	36.2	36.2	36.2	102.45	905	905	0	138.38	By MS/MS	By MS/MS	By MS/MS	By MS/MS	By MS/MS	By MS/MS
O55042	O55042	9	9	5	Alpha-synuclein	Snca	sp|O55042|SYUA_MOUSE Alpha-synuclein OS=Mus musculus OX=10090 GN=Snca PE=1 SV=2	1	9	9	5	3	2	7	6	4	6	8	8	3	2	7	6	4	6	8	8	2	1	4	3	2	3	5	5	60.7	60.7	42.1	14.485	140	140	0	48.058	By MS/MS	By MS/MS	By MS/MS	By MS/MS	By MS/MS	By MS/MS
O55047	O55047	1	1	1	Serine/threonine-protein kinase tousled-like 2	Tlk2	sp|O55047|TLK2_MOUSE Serine/threonine-protein kinase tousled-like 2 OS=Mus musculus OX=10090 GN=Tlk2 PE=1 SV=2	1	1	1	1	0	0	0	0	0	0	1	1	0	0	0	0	0	0	1	1	0	0	0	0	0	0	1	1	1.1	1.1	1.1	82.26	718	718	0.018027	1.4087
O55057	O55057	3	3	3	Retinal rod rhodopsin-sensitive cGMP 3,5-cyclic phosphodiesterase subunit delta	Pde6d	sp|O55057|PDE6D_MOUSE Retinal rod rhodopsin-sensitive cGMP 3,5-cyclic phosphodiesterase subunit delta OS=Mus musculus OX=10090 GN=Pde6d PE=1 SV=1	1	3	3	3	1	1	1	2	2	2	2	1	1	1	1	2	2	2	2	1	1	1	1	2	2	2	2	1	20.7	20.7	20.7	17.348	150	150	0	4.8301	By MS/MS	By MS/MS	By MS/MS	By MS/MS	By MS/MS	By MS/MS
O55060	O55060	7	7	7	Thiopurine S-methyltransferase	Tpmt	sp|O55060|TPMT_MOUSE Thiopurine S-methyltransferase OS=Mus musculus OX=10090 GN=Tpmt PE=1 SV=1	1	7	7	7	5	5	4	5	5	4	4	5	5	5	4	5	5	4	4	5	5	5	4	5	5	4	4	5	32.9	32.9	32.9	27.585	240	240	0	27.567	By MS/MS	By MS/MS	By MS/MS	By MS/MS	By MS/MS	By MS/MS
O55091	O55091	3	3	3	Protein IMPACT	Impact	sp|O55091|IMPCT_MOUSE Protein IMPACT OS=Mus musculus OX=10090 GN=Impact PE=1 SV=2	1	3	3	3	3	3	1	0	3	3	1	1	3	3	1	0	3	3	1	1	3	3	1	0	3	3	1	1	15.1	15.1	15.1	36.276	318	318	0	16.117	By MS/MS	By MS/MS	By MS/MS		By MS/MS	By MS/MS
O55098	O55098	3	2	2	Serine/threonine-protein kinase 10	Stk10	sp|O55098|STK10_MOUSE Serine/threonine-protein kinase 10 OS=Mus musculus OX=10090 GN=Stk10 PE=1 SV=2	1	3	2	2	3	3	3	1	3	2	0	2	2	2	2	0	2	1	0	1	2	2	2	0	2	1	0	1	2.6	1.4	1.4	111.9	966	966	0.0066225	1.8898	By MS/MS	By MS/MS	By MS/MS	By matching	By MS/MS	By MS/MS
O55100	O55100	2	2	2	Synaptogyrin-1	Syngr1	sp|O55100|SNG1_MOUSE Synaptogyrin-1 OS=Mus musculus OX=10090 GN=Syngr1 PE=1 SV=2	1	2	2	2	2	2	1	1	2	2	1	1	2	2	1	1	2	2	1	1	2	2	1	1	2	2	1	1	10.3	10.3	10.3	25.652	234	234	0	5.1128	By MS/MS	By MS/MS	By matching	By MS/MS	By MS/MS	By MS/MS
O55102	O55102	2	2	2	Biogenesis of lysosome-related organelles complex 1 subunit 1	Bloc1s1	sp|O55102|BL1S1_MOUSE Biogenesis of lysosome-related organelles complex 1 subunit 1 OS=Mus musculus OX=10090 GN=Bloc1s1 PE=1 SV=2	1	2	2	2	0	1	2	2	0	1	2	2	0	1	2	2	0	1	2	2	0	1	2	2	0	1	2	2	17.6	17.6	17.6	14.281	125	125	0	4.7148		By matching	By MS/MS	By MS/MS		By MS/MS
O55103	O55103	15	15	15	Periaxin	Prx	sp|O55103|PRAX_MOUSE Periaxin OS=Mus musculus OX=10090 GN=Prx PE=1 SV=1	1	15	15	15	11	0	2	6	0	0	2	2	11	0	2	6	0	0	2	2	11	0	2	6	0	0	2	2	15.1	15.1	15.1	147.69	1391	1391	0	20.195	By MS/MS		By MS/MS	By MS/MS
O55106	O55106	6	5	5	Striatin	Strn	sp|O55106|STRN_MOUSE Striatin OS=Mus musculus OX=10090 GN=Strn PE=1 SV=2	1	6	5	5	4	4	5	4	3	3	3	3	3	3	4	3	2	2	2	2	3	3	4	3	2	2	2	2	10.9	10	10	85.965	780	780	0	10.89	By MS/MS	By MS/MS	By MS/MS	By MS/MS	By MS/MS	By MS/MS
O55123;P28862	O55123;P28862	1;1	1;1	1;1	Stromelysin-2;Stromelysin-1	Mmp10;Mmp3	sp|O55123|MMP10_MOUSE Stromelysin-2 OS=Mus musculus OX=10090 GN=Mmp10 PE=2 SV=1;sp|P28862|MMP3_MOUSE Stromelysin-1 OS=Mus musculus OX=10090 GN=Mmp3 PE=2 SV=2	2	1	1	1	0	0	1	1	0	0	1	1	0	0	1	1	0	0	1	1	0	0	1	1	0	0	1	1	2.3	2.3	2.3	53.91	476	476;477	0.038462	1.0433			By MS/MS	By MS/MS
O55125	O55125	6	6	6	Protein NipSnap homolog 1	Nipsnap1	sp|O55125|NIPS1_MOUSE Protein NipSnap homolog 1 OS=Mus musculus OX=10090 GN=Nipsnap1 PE=1 SV=1	1	6	6	6	2	2	3	5	0	2	4	4	2	2	3	5	0	2	4	4	2	2	3	5	0	2	4	4	31	31	31	33.363	284	284	0	48.382	By MS/MS	By MS/MS	By MS/MS	By MS/MS		By MS/MS
O55126	O55126	12	12	12	Protein NipSnap homolog 2	Gbas	sp|O55126|NIPS2_MOUSE Protein NipSnap homolog 2 OS=Mus musculus OX=10090 GN=Nipsnap2 PE=1 SV=1	1	12	12	12	7	6	5	9	6	7	8	6	7	6	5	9	6	7	8	6	7	6	5	9	6	7	8	6	45.2	45.2	45.2	32.932	281	281	0	59.927	By MS/MS	By MS/MS	By MS/MS	By MS/MS	By MS/MS	By MS/MS
O55128	O55128	10	10	10	Histone deacetylase complex subunit SAP18	Sap18	sp|O55128|SAP18_MOUSE Histone deacetylase complex subunit SAP18 OS=Mus musculus OX=10090 GN=Sap18 PE=1 SV=1	1	10	10	10	5	6	8	6	6	8	7	6	5	6	8	6	6	8	7	6	5	6	8	6	6	8	7	6	51	51	51	17.595	153	153	0	50.918	By MS/MS	By MS/MS	By MS/MS	By MS/MS	By MS/MS	By MS/MS
O55131	O55131	23	23	21	Septin-7	39326	sp|O55131|SEPT7_MOUSE Septin-7 OS=Mus musculus OX=10090 GN=Septin7 PE=1 SV=1	1	23	23	21	18	14	17	17	17	17	15	18	18	14	17	17	17	17	15	18	16	12	16	15	15	15	13	17	51.6	51.6	47.9	50.549	436	436	0	108.57	By MS/MS	By MS/MS	By MS/MS	By MS/MS	By MS/MS	By MS/MS
O55135	O55135	8	8	8	Eukaryotic translation initiation factor 6	Eif6	sp|O55135|IF6_MOUSE Eukaryotic translation initiation factor 6 OS=Mus musculus OX=10090 GN=Eif6 PE=1 SV=2	1	8	8	8	6	6	4	6	5	7	6	5	6	6	4	6	5	7	6	5	6	6	4	6	5	7	6	5	58	58	58	26.511	245	245	0	59.854	By MS/MS	By MS/MS	By MS/MS	By MS/MS	By MS/MS	By MS/MS
O55137;Q32Q92;Q8BWN8;Q9QYR7	O55137	13;1;1;1	13;1;1;1	4;0;0;1	Acyl-coenzyme A thioesterase 1	Acot1	sp|O55137|ACOT1_MOUSE Acyl-coenzyme A thioesterase 1 OS=Mus musculus OX=10090 GN=Acot1 PE=1 SV=1	4	13	13	4	11	10	8	10	9	11	8	7	11	10	8	10	9	11	8	7	4	3	2	3	2	4	3	2	39.4	39.4	13.6	46.135	419	419;419;421;432	0	53.39	By MS/MS	By MS/MS	By MS/MS	By MS/MS	By MS/MS	By MS/MS
O55142	O55142	9	9	9	60S ribosomal protein L35a	Rpl35a	sp|O55142|RL35A_MOUSE 60S ribosomal protein L35a OS=Mus musculus OX=10090 GN=Rpl35a PE=1 SV=2	1	9	9	9	8	7	4	5	8	7	5	6	8	7	4	5	8	7	5	6	8	7	4	5	8	7	5	6	49.1	49.1	49.1	12.554	110	110	0	16.585	By MS/MS	By MS/MS	By MS/MS	By MS/MS	By MS/MS	By MS/MS
O55143	O55143	42	28	25	Sarcoplasmic/endoplasmic reticulum calcium ATPase 2	Atp2a2	sp|O55143|AT2A2_MOUSE Sarcoplasmic/endoplasmic reticulum calcium ATPase 2 OS=Mus musculus OX=10090 GN=Atp2a2 PE=1 SV=2	1	42	28	25	33	30	25	31	33	33	30	30	21	20	15	19	21	21	19	19	19	18	14	17	18	19	17	17	45.5	31.3	27.9	114.86	1044	1044	0	164.13	By MS/MS	By MS/MS	By MS/MS	By MS/MS	By MS/MS	By MS/MS
O55176	O55176	1	1	1	E3 ubiquitin-protein ligase Praja-1	Pja1	sp|O55176|PJA1_MOUSE E3 ubiquitin-protein ligase Praja-1 OS=Mus musculus OX=10090 GN=Pja1 PE=1 SV=3	1	1	1	1	1	0	0	0	0	0	0	0	1	0	0	0	0	0	0	0	1	0	0	0	0	0	0	0	1.4	1.4	1.4	63.905	578	578	1	-2	By MS/MS
O55201	O55201	12	12	12	Transcription elongation factor SPT5	Supt5h	sp|O55201|SPT5H_MOUSE Transcription elongation factor SPT5 OS=Mus musculus OX=10090 GN=Supt5h PE=1 SV=1	1	12	12	12	5	6	5	4	6	7	3	4	5	6	5	4	6	7	3	4	5	6	5	4	6	7	3	4	14.2	14.2	14.2	120.66	1082	1082	0	18.124	By MS/MS	By MS/MS	By MS/MS	By MS/MS	By MS/MS	By MS/MS
O55222	O55222	15	15	15	Integrin-linked protein kinase	Ilk	sp|O55222|ILK_MOUSE Integrin-linked protein kinase OS=Mus musculus OX=10090 GN=Ilk PE=1 SV=2	1	15	15	15	9	11	9	10	9	9	8	9	9	11	9	10	9	9	8	9	9	11	9	10	9	9	8	9	37.4	37.4	37.4	51.373	452	452	0	59.081	By MS/MS	By MS/MS	By MS/MS	By MS/MS	By MS/MS	By MS/MS
O55229	O55229	3	3	3	Choline/ethanolamine kinase	Chkb	sp|O55229|CHKB_MOUSE Choline/ethanolamine kinase OS=Mus musculus OX=10090 GN=Chkb PE=1 SV=3	1	3	3	3	3	1	0	0	3	2	0	0	3	1	0	0	3	2	0	0	3	1	0	0	3	2	0	0	8.1	8.1	8.1	45.126	394	394	0	9.1955	By MS/MS	By MS/MS			By MS/MS	By MS/MS
O55234	O55234	12	12	12	Proteasome subunit beta type-5	Psmb5	sp|O55234|PSB5_MOUSE Proteasome subunit beta type-5 OS=Mus musculus OX=10090 GN=Psmb5 PE=1 SV=3	1	12	12	12	9	9	10	7	10	8	9	8	9	9	10	7	10	8	9	8	9	9	10	7	10	8	9	8	47.3	47.3	47.3	28.532	264	264	0	60.433	By MS/MS	By MS/MS	By MS/MS	By MS/MS	By MS/MS	By MS/MS
O55236	O55236	1	1	1	mRNA-capping enzyme;Polynucleotide 5-triphosphatase;mRNA guanylyltransferase	Rngtt	sp|O55236|MCE1_MOUSE mRNA-capping enzyme OS=Mus musculus OX=10090 GN=Rngtt PE=1 SV=1	1	1	1	1	1	1	0	0	0	1	1	0	1	1	0	0	0	1	1	0	1	1	0	0	0	1	1	0	3.7	3.7	3.7	68.683	597	597	1	-2	By MS/MS	By MS/MS				By MS/MS
O55240	O55240	16	16	16	11-cis retinol dehydrogenase	Rdh5	sp|O55240|RDH5_MOUSE Retinol dehydrogenase 5 OS=Mus musculus OX=10090 GN=Rdh5 PE=1 SV=1	1	16	16	16	14	14	8	9	14	12	6	10	14	14	8	9	14	12	6	10	14	14	8	9	14	12	6	10	71.7	71.7	71.7	34.826	318	318	0	145.55	By MS/MS	By MS/MS	By MS/MS	By MS/MS	By MS/MS	By MS/MS
O70131	O70131	1	1	1	Ninjurin-1	Ninj1	sp|O70131|NINJ1_MOUSE Ninjurin-1 OS=Mus musculus OX=10090 GN=Ninj1 PE=1 SV=1	1	1	1	1	1	1	0	0	1	1	0	0	1	1	0	0	1	1	0	0	1	1	0	0	1	1	0	0	13.2	13.2	13.2	16.555	152	152	0.00050852	4.0287	By MS/MS	By MS/MS			By MS/MS	By MS/MS
O70133	O70133	46	46	46	ATP-dependent RNA helicase A	Dhx9	sp|O70133|DHX9_MOUSE ATP-dependent RNA helicase A OS=Mus musculus OX=10090 GN=Dhx9 PE=1 SV=2	1	46	46	46	37	36	30	29	36	39	26	32	37	36	30	29	36	39	26	32	37	36	30	29	36	39	26	32	44.4	44.4	44.4	149.47	1380	1380	0	323.31	By MS/MS	By MS/MS	By MS/MS	By MS/MS	By MS/MS	By MS/MS
O70152	O70152	4	4	4	Dolichol-phosphate mannosyltransferase subunit 1	Dpm1	sp|O70152|DPM1_MOUSE Dolichol-phosphate mannosyltransferase subunit 1 OS=Mus musculus OX=10090 GN=Dpm1 PE=1 SV=1	1	4	4	4	3	3	1	3	3	3	2	2	3	3	1	3	3	3	2	2	3	3	1	3	3	3	2	2	16.9	16.9	16.9	29.174	260	260	0	14.048	By MS/MS	By MS/MS	By MS/MS	By MS/MS	By MS/MS	By MS/MS
O70161;P70182;P70181	O70161	5;2;1	5;2;1	5;2;1	Phosphatidylinositol 4-phosphate 5-kinase type-1 gamma	Pip5k1c	sp|O70161|PI51C_MOUSE Phosphatidylinositol 4-phosphate 5-kinase type-1 gamma OS=Mus musculus OX=10090 GN=Pip5k1c PE=1 SV=2	3	5	5	5	2	2	1	1	2	2	0	0	2	2	1	1	2	2	0	0	2	2	1	1	2	2	0	0	9.7	9.7	9.7	72.407	661	661;546;539	0.00051374	4.2067	By MS/MS	By MS/MS	By MS/MS	By MS/MS	By matching	By MS/MS
O70166	O70166	2	2	2	Stathmin-3	Stmn3	sp|O70166|STMN3_MOUSE Stathmin-3 OS=Mus musculus OX=10090 GN=Stmn3 PE=1 SV=1	1	2	2	2	2	0	0	0	1	2	0	0	2	0	0	0	1	2	0	0	2	0	0	0	1	2	0	0	10	10	10	20.954	180	180	0.00094944	3.1441	By MS/MS				By matching	By MS/MS
O70172	O70172	6	2	2	Phosphatidylinositol 5-phosphate 4-kinase type-2 alpha	Pip4k2a	sp|O70172|PI42A_MOUSE Phosphatidylinositol 5-phosphate 4-kinase type-2 alpha OS=Mus musculus OX=10090 GN=Pip4k2a PE=1 SV=1	1	6	2	2	5	5	2	4	5	4	3	4	1	1	0	1	2	1	1	1	1	1	0	1	2	1	1	1	21.2	10.9	10.9	46.151	405	405	0.0062205	1.9335	By MS/MS	By MS/MS	By matching	By matching	By MS/MS	By MS/MS
O70194	O70194	19	19	19	Eukaryotic translation initiation factor 3 subunit D	Eif3d	sp|O70194|EIF3D_MOUSE Eukaryotic translation initiation factor 3 subunit D OS=Mus musculus OX=10090 GN=Eif3d PE=1 SV=2	1	19	19	19	12	11	14	11	10	10	10	12	12	11	14	11	10	10	10	12	12	11	14	11	10	10	10	12	35.4	35.4	35.4	63.988	548	548	0	133.81	By MS/MS	By MS/MS	By MS/MS	By MS/MS	By MS/MS	By MS/MS
O70209	O70209	8	8	8	PDZ and LIM domain protein 3	Pdlim3	sp|O70209|PDLI3_MOUSE PDZ and LIM domain protein 3 OS=Mus musculus OX=10090 GN=Pdlim3 PE=1 SV=1	1	8	8	8	3	2	5	5	3	5	5	6	3	2	5	5	3	5	5	6	3	2	5	5	3	5	5	6	32.3	32.3	32.3	34.299	316	316	0	50.999	By MS/MS	By MS/MS	By MS/MS	By MS/MS	By MS/MS	By MS/MS
O70228	O70228	3	3	3	Probable phospholipid-transporting ATPase IIA	Atp9a	sp|O70228|ATP9A_MOUSE Probable phospholipid-transporting ATPase IIA OS=Mus musculus OX=10090 GN=Atp9a PE=1 SV=3	1	3	3	3	2	3	0	1	2	2	1	1	2	3	0	1	2	2	1	1	2	3	0	1	2	2	1	1	4	4	4	118.61	1047	1047	0.0011699	2.9081	By MS/MS	By MS/MS		By MS/MS	By matching	By MS/MS
O70250	O70250	19	19	16	Phosphoglycerate mutase 2	Pgam2	sp|O70250|PGAM2_MOUSE Phosphoglycerate mutase 2 OS=Mus musculus OX=10090 GN=Pgam2 PE=1 SV=3	1	19	19	16	16	16	18	16	16	14	14	17	16	16	18	16	16	14	14	17	13	13	15	13	13	12	11	14	76.7	76.7	64.4	28.827	253	253	0	279.16	By MS/MS	By MS/MS	By MS/MS	By MS/MS	By MS/MS	By MS/MS
O70251	O70251	15	13	13	Elongation factor 1-beta	Eef1b	sp|O70251|EF1B_MOUSE Elongation factor 1-beta OS=Mus musculus OX=10090 GN=Eef1b PE=1 SV=5	1	15	13	13	12	12	13	12	11	12	12	12	10	11	11	10	10	11	10	10	10	11	11	10	10	11	10	10	73.3	68	68	24.693	225	225	0	150.88	By MS/MS	By MS/MS	By MS/MS	By MS/MS	By MS/MS	By MS/MS
O70252	O70252	12	12	12	Heme oxygenase 2	Hmox2	sp|O70252|HMOX2_MOUSE Heme oxygenase 2 OS=Mus musculus OX=10090 GN=Hmox2 PE=1 SV=1	1	12	12	12	5	5	9	7	6	5	6	4	5	5	9	7	6	5	6	4	5	5	9	7	6	5	6	4	45.7	45.7	45.7	35.738	315	315	0	24.874	By MS/MS	By MS/MS	By MS/MS	By MS/MS	By MS/MS	By MS/MS
O70258	O70258	1	1	1	Epsilon-sarcoglycan	Sgce	sp|O70258|SGCE_MOUSE Epsilon-sarcoglycan OS=Mus musculus OX=10090 GN=Sgce PE=1 SV=2	1	1	1	1	1	1	0	0	1	1	0	0	1	1	0	0	1	1	0	0	1	1	0	0	1	1	0	0	4.8	4.8	4.8	49.735	437	437	0.025545	1.2237	By MS/MS	By MS/MS			By MS/MS	By MS/MS
O70273;Q3UPW2	O70273;Q3UPW2	1;1	1;1	1;1	ETS homologous factor;ETS-related transcription factor Elf-3	Ehf;Elf3	sp|O70273|EHF_MOUSE ETS homologous factor OS=Mus musculus OX=10090 GN=Ehf PE=2 SV=1;sp|Q3UPW2|ELF3_MOUSE ETS-related transcription factor Elf-3 OS=Mus musculus OX=10090 GN=Elf3 PE=1 SV=1	2	1	1	1	0	0	0	1	0	0	1	1	0	0	0	1	0	0	1	1	0	0	0	1	0	0	1	1	3.3	3.3	3.3	34.903	300	300;391	1	-2				By MS/MS
O70274;Q63739	O70274;Q63739	4;2	4;2	4;2	Protein tyrosine phosphatase type IVA 2;Protein tyrosine phosphatase type IVA 1	Ptp4a2;Ptp4a1	sp|O70274|TP4A2_MOUSE Protein tyrosine phosphatase type IVA 2 OS=Mus musculus OX=10090 GN=Ptp4a2 PE=1 SV=1;sp|Q63739|TP4A1_MOUSE Protein tyrosine phosphatase type IVA 1 OS=Mus musculus OX=10090 GN=Ptp4a1 PE=1 SV=1	2	4	4	4	3	3	2	2	3	3	1	2	3	3	2	2	3	3	1	2	3	3	2	2	3	3	1	2	38.9	38.9	38.9	19.127	167	167;173	0	11.441	By MS/MS	By MS/MS	By MS/MS	By MS/MS	By MS/MS	By MS/MS
Q8BPP1;O70299	Q8BPP1;O70299	4;4	4;4	4;4	Protein mab-21-like 2;Protein mab-21-like 1	Mab21l2;Mab21l1	sp|Q8BPP1|MB212_MOUSE Protein mab-21-like 2 OS=Mus musculus OX=10090 GN=Mab21l2 PE=2 SV=1;sp|O70299|MB211_MOUSE Putative nucleotidyltransferase MAB21L1 OS=Mus musculus OX=10090 GN=Mab21l1 PE=2 SV=1	2	4	4	4	1	2	0	1	1	3	2	1	1	2	0	1	1	3	2	1	1	2	0	1	1	3	2	1	10.9	10.9	10.9	40.907	359	359;359	0.00051033	4.0871	By matching	By MS/MS		By matching	By MS/MS	By MS/MS
O70305	O70305	7	6	6	Ataxin-2	Atxn2	sp|O70305|ATX2_MOUSE Ataxin-2 OS=Mus musculus OX=10090 GN=Atxn2 PE=1 SV=1	1	7	6	6	4	3	3	3	3	4	4	4	3	2	2	2	2	3	4	3	3	2	2	2	2	3	4	3	6.7	6.1	6.1	136.48	1285	1285	0	20.696	By MS/MS	By MS/MS	By MS/MS	By MS/MS	By MS/MS	By MS/MS
O70309	O70309	4	4	4	Integrin beta-5	Itgb5	sp|O70309|ITB5_MOUSE Integrin beta-5 OS=Mus musculus OX=10090 GN=Itgb5 PE=1 SV=2	1	4	4	4	2	3	3	2	3	3	2	2	2	3	3	2	3	3	2	2	2	3	3	2	3	3	2	2	6	6	6	87.908	798	798	0	11.578	By MS/MS	By MS/MS	By MS/MS	By MS/MS	By MS/MS	By MS/MS
O70310	O70310	11	11	9	Glycylpeptide N-tetradecanoyltransferase 1	Nmt1	sp|O70310|NMT1_MOUSE Glycylpeptide N-tetradecanoyltransferase 1 OS=Mus musculus OX=10090 GN=Nmt1 PE=1 SV=1	1	11	11	9	9	7	4	8	6	7	7	6	9	7	4	8	6	7	7	6	7	5	3	6	4	5	5	4	30.4	30.4	26.2	56.888	496	496	0	70.642	By MS/MS	By MS/MS	By MS/MS	By MS/MS	By MS/MS	By MS/MS
O70311	O70311	5	3	3	Glycylpeptide N-tetradecanoyltransferase 2	Nmt2	sp|O70311|NMT2_MOUSE Glycylpeptide N-tetradecanoyltransferase 2 OS=Mus musculus OX=10090 GN=Nmt2 PE=1 SV=1	1	5	3	3	3	3	1	3	3	3	4	2	1	1	0	1	1	1	2	0	1	1	0	1	1	1	2	0	11.3	7.4	7.4	60.484	529	529	0	5.827	By matching	By MS/MS	By matching	By MS/MS	By matching	By matching
O70318	O70318	60	60	54	Band 4.1-like protein 2	Epb41l2	sp|O70318|E41L2_MOUSE Band 4.1-like protein 2 OS=Mus musculus OX=10090 GN=Epb41l2 PE=1 SV=2	1	60	60	54	43	38	41	39	38	47	46	47	43	38	41	39	38	47	46	47	38	33	35	34	33	42	41	41	57	57	53.4	109.94	988	988	0	323.31	By MS/MS	By MS/MS	By MS/MS	By MS/MS	By MS/MS	By MS/MS
O70324	O70324	1	1	1	Monocarboxylate transporter 8	Slc16a2	sp|O70324|MOT8_MOUSE Monocarboxylate transporter 8 OS=Mus musculus OX=10090 GN=Slc16a2 PE=1 SV=2	1	1	1	1	1	0	1	0	0	0	0	0	1	0	1	0	0	0	0	0	1	0	1	0	0	0	0	0	4.2	4.2	4.2	60.024	545	545	0.0016077	2.6902	By MS/MS		By matching
O70325	O70325	10	10	10	Phospholipid hydroperoxide glutathione peroxidase, mitochondrial	Gpx4	sp|O70325|GPX4_MOUSE Phospholipid hydroperoxide glutathione peroxidase OS=Mus musculus OX=10090 GN=Gpx4 PE=1 SV=4	1	10	10	10	9	10	3	3	8	9	5	7	9	10	3	3	8	9	5	7	9	10	3	3	8	9	5	7	49.7	49.7	49.7	22.228	197	197	0	25.279	By MS/MS	By MS/MS	By MS/MS	By MS/MS	By MS/MS	By MS/MS
O70333	O70333	1	1	1	Cysteine-rich PDZ-binding protein	Cript	sp|O70333|CRIPT_MOUSE Cysteine-rich PDZ-binding protein OS=Mus musculus OX=10090 GN=Cript PE=1 SV=1	1	1	1	1	0	0	0	1	0	0	1	1	0	0	0	1	0	0	1	1	0	0	0	1	0	0	1	1	7.9	7.9	7.9	11.271	101	101	0.038395	1.0394				By matching
O70370	O70370	1	1	1	Cathepsin S	Ctss	sp|O70370|CATS_MOUSE Cathepsin S OS=Mus musculus OX=10090 GN=Ctss PE=1 SV=2	1	1	1	1	1	1	0	0	1	0	0	0	1	1	0	0	1	0	0	0	1	1	0	0	1	0	0	0	3.8	3.8	3.8	38.474	340	340	0.031213	1.1315	By matching	By MS/MS			By matching
O70378	O70378	9	9	9	ER membrane protein complex subunit 8	Emc8	sp|O70378|EMC8_MOUSE ER membrane protein complex subunit 8 OS=Mus musculus OX=10090 GN=Emc8 PE=1 SV=1	1	9	9	9	6	5	3	3	4	5	4	4	6	5	3	3	4	5	4	4	6	5	3	3	4	5	4	4	49.8	49.8	49.8	23.348	207	207	0	85.445	By MS/MS	By MS/MS	By MS/MS	By MS/MS	By MS/MS	By MS/MS
O70400	O70400	17	17	17	PDZ and LIM domain protein 1	Pdlim1	sp|O70400|PDLI1_MOUSE PDZ and LIM domain protein 1 OS=Mus musculus OX=10090 GN=Pdlim1 PE=1 SV=4	1	17	17	17	13	12	15	15	12	11	12	13	13	12	15	15	12	11	12	13	13	12	15	15	12	11	12	13	78.9	78.9	78.9	35.774	327	327	0	241.54	By MS/MS	By MS/MS	By MS/MS	By MS/MS	By MS/MS	By MS/MS
O70404	O70404	6	6	6	Vesicle-associated membrane protein 8	Vamp8	sp|O70404|VAMP8_MOUSE Vesicle-associated membrane protein 8 OS=Mus musculus OX=10090 GN=Vamp8 PE=1 SV=1	1	6	6	6	3	2	3	4	2	3	3	4	3	2	3	4	2	3	3	4	3	2	3	4	2	3	3	4	54.5	54.5	54.5	11.451	101	101	0	12.135	By MS/MS	By MS/MS	By MS/MS	By MS/MS	By MS/MS	By MS/MS
O70423	O70423	3	3	3	Membrane primary amine oxidase	Aoc3	sp|O70423|AOC3_MOUSE Membrane primary amine oxidase OS=Mus musculus OX=10090 GN=Aoc3 PE=1 SV=3	1	3	3	3	2	1	0	1	1	1	0	2	2	1	0	1	1	1	0	2	2	1	0	1	1	1	0	2	5.4	5.4	5.4	84.533	765	765	0	5.7303	By MS/MS	By matching		By MS/MS	By MS/MS	By MS/MS
O70435	O70435	13	13	13	Proteasome subunit alpha type-3	Psma3	sp|O70435|PSA3_MOUSE Proteasome subunit alpha type-3 OS=Mus musculus OX=10090 GN=Psma3 PE=1 SV=3	1	13	13	13	10	8	9	8	8	10	7	9	10	8	9	8	8	10	7	9	10	8	9	8	8	10	7	9	45.1	45.1	45.1	28.405	255	255	0	34.055	By MS/MS	By MS/MS	By MS/MS	By MS/MS	By MS/MS	By MS/MS
O70439	O70439	7	7	7	Syntaxin-7	Stx7	sp|O70439|STX7_MOUSE Syntaxin-7 OS=Mus musculus OX=10090 GN=Stx7 PE=1 SV=3	1	7	7	7	5	5	3	5	4	5	3	4	5	5	3	5	4	5	3	4	5	5	3	5	4	5	3	4	30.3	30.3	30.3	29.82	261	261	0	29.795	By MS/MS	By MS/MS	By MS/MS	By MS/MS	By MS/MS	By MS/MS
O70443	O70443	8	7	7	Guanine nucleotide-binding protein G(z) subunit alpha	Gnaz	sp|O70443|GNAZ_MOUSE Guanine nucleotide-binding protein G(z) subunit alpha OS=Mus musculus OX=10090 GN=Gnaz PE=1 SV=4	1	8	7	7	5	6	6	5	6	7	3	5	4	5	5	4	5	6	3	4	4	5	5	4	5	6	3	4	27.9	25.6	25.6	40.849	355	355	0	28.788	By MS/MS	By MS/MS	By MS/MS	By MS/MS	By MS/MS	By MS/MS
O70456	O70456	19	15	15	14-3-3 protein sigma	Sfn	sp|O70456|1433S_MOUSE 14-3-3 protein sigma OS=Mus musculus OX=10090 GN=Sfn PE=1 SV=2	1	19	15	15	16	17	16	18	15	17	15	17	12	13	13	14	11	13	13	13	12	13	13	14	11	13	13	13	64.5	57.7	57.7	27.706	248	248	0	275.5	By MS/MS	By MS/MS	By MS/MS	By MS/MS	By MS/MS	By MS/MS
O70475	O70475	6	6	6	UDP-glucose 6-dehydrogenase	Ugdh	sp|O70475|UGDH_MOUSE UDP-glucose 6-dehydrogenase OS=Mus musculus OX=10090 GN=Ugdh PE=1 SV=1	1	6	6	6	4	4	3	3	5	4	2	4	4	4	3	3	5	4	2	4	4	4	3	3	5	4	2	4	16.8	16.8	16.8	54.831	493	493	0	17.749	By MS/MS	By MS/MS	By MS/MS	By MS/MS	By MS/MS	By MS/MS
O70477;Q8BG99	O70477;Q8BG99	1;1	1;1	1;1	Homeobox protein PKNOX1;Homeobox protein PKNOX2	Pknox1;Pknox2	sp|O70477|PKNX1_MOUSE Homeobox protein PKNOX1 OS=Mus musculus OX=10090 GN=Pknox1 PE=1 SV=3;sp|Q8BG99|PKNX2_MOUSE Homeobox protein PKNOX2 OS=Mus musculus OX=10090 GN=Pknox2 PE=2 SV=1	2	1	1	1	0	0	1	1	0	0	1	1	0	0	1	1	0	0	1	1	0	0	1	1	0	0	1	1	1.8	1.8	1.8	47.538	436	436;474	0.038101	1.0456			By MS/MS	By MS/MS
O70480	O70480	3	3	3	Vesicle-associated membrane protein 4	Vamp4	sp|O70480|VAMP4_MOUSE Vesicle-associated membrane protein 4 OS=Mus musculus OX=10090 GN=Vamp4 PE=1 SV=1	1	3	3	3	2	1	2	2	1	2	3	3	2	1	2	2	1	2	3	3	2	1	2	2	1	2	3	3	31.9	31.9	31.9	16.353	141	141	0	49.347	By MS/MS	By matching	By MS/MS	By MS/MS	By matching	By MS/MS
O70481	O70481	3	3	3	E3 ubiquitin-protein ligase UBR1	Ubr1	sp|O70481|UBR1_MOUSE E3 ubiquitin-protein ligase UBR1 OS=Mus musculus OX=10090 GN=Ubr1 PE=1 SV=2	1	3	3	3	2	1	0	0	1	2	0	0	2	1	0	0	1	2	0	0	2	1	0	0	1	2	0	0	2.5	2.5	2.5	200.24	1757	1757	0	8.8077	By MS/MS	By matching			By matching	By MS/MS
O70491	O70491	2	2	2	Stimulated by retinoic acid gene 6 protein	Stra6	sp|O70491|STRA6_MOUSE Receptor for retinol uptake STRA6 OS=Mus musculus OX=10090 GN=Stra6 PE=1 SV=1	1	2	2	2	2	2	2	1	2	1	0	1	2	2	2	1	2	1	0	1	2	2	2	1	2	1	0	1	4.6	4.6	4.6	73.774	670	670	0	8.3145	By MS/MS	By MS/MS	By MS/MS	By matching	By MS/MS	By matching
O70492	O70492	10	10	8	Sorting nexin-3	Snx3	sp|O70492|SNX3_MOUSE Sorting nexin-3 OS=Mus musculus OX=10090 GN=Snx3 PE=1 SV=3	1	10	10	8	5	6	8	9	6	7	8	9	5	6	8	9	6	7	8	9	3	4	6	7	4	5	7	7	50	50	40.1	18.757	162	162	0	18.229	By MS/MS	By MS/MS	By MS/MS	By MS/MS	By MS/MS	By MS/MS
O70493	O70493	10	8	8	Sorting nexin-12	Snx12	sp|O70493|SNX12_MOUSE Sorting nexin-12 OS=Mus musculus OX=10090 GN=Snx12 PE=1 SV=1	1	10	8	8	7	7	6	6	6	9	5	6	5	5	4	4	4	7	4	4	5	5	4	4	4	7	4	4	69.7	60	60	19.116	165	165	0	18.169	By MS/MS	By MS/MS	By MS/MS	By MS/MS	By MS/MS	By MS/MS
O70494	O70494	1	1	1	Transcription factor Sp3	Sp3	sp|O70494|SP3_MOUSE Transcription factor Sp3 OS=Mus musculus OX=10090 GN=Sp3 PE=1 SV=2	1	1	1	1	0	0	1	0	0	1	1	1	0	0	1	0	0	1	1	1	0	0	1	0	0	1	1	1	2	2	2	82.361	783	783	0.00050063	3.8216			By matching			By MS/MS
O70503	O70503	9	9	9	Very-long-chain 3-oxoacyl-CoA reductase	Hsd17b12	sp|O70503|DHB12_MOUSE Very-long-chain 3-oxoacyl-CoA reductase OS=Mus musculus OX=10090 GN=Hsd17b12 PE=1 SV=1	1	9	9	9	9	8	3	5	8	8	5	6	9	8	3	5	8	8	5	6	9	8	3	5	8	8	5	6	31.7	31.7	31.7	34.741	312	312	0	40.47	By MS/MS	By MS/MS	By MS/MS	By MS/MS	By MS/MS	By MS/MS
O70551	O70551	3	1	1	SRSF protein kinase 1	Srpk1	sp|O70551|SRPK1_MOUSE SRSF protein kinase 1 OS=Mus musculus OX=10090 GN=Srpk1 PE=1 SV=2	1	3	1	1	1	1	2	2	2	1	1	2	0	0	0	0	1	0	0	0	0	0	0	0	1	0	0	0	5.4	2.2	2.2	73.088	648	648	0.01573	1.4726	By matching	By matching	By matching	By matching	By MS/MS	By matching
O70566	O70566	3	3	3	Protein diaphanous homolog 2	Diaph2	sp|O70566|DIAP2_MOUSE Protein diaphanous homolog 2 OS=Mus musculus OX=10090 GN=Diaph2 PE=1 SV=2	1	3	3	3	3	2	1	1	1	3	1	1	3	2	1	1	1	3	1	1	3	2	1	1	1	3	1	1	3.6	3.6	3.6	124.87	1098	1098	0.00048697	3.4624	By MS/MS	By matching	By MS/MS	By matching	By MS/MS	By MS/MS
O70572	O70572	5	5	5	Sphingomyelin phosphodiesterase 2	Smpd2	sp|O70572|NSMA_MOUSE Sphingomyelin phosphodiesterase 2 OS=Mus musculus OX=10090 GN=Smpd2 PE=1 SV=1	1	5	5	5	4	4	4	4	2	4	4	3	4	4	4	4	2	4	4	3	4	4	4	4	2	4	4	3	11	11	11	47.466	419	419	0	6.8373	By MS/MS	By MS/MS	By MS/MS	By MS/MS	By MS/MS	By MS/MS
O70584	O70584	1	1	1	Homeobox protein Nkx-2.8	Nkx2-8	sp|O70584|NKX28_MOUSE Homeobox protein Nkx-2.8 OS=Mus musculus OX=10090 GN=Nkx2-8 PE=2 SV=2	1	1	1	1	0	0	0	1	0	0	0	0	0	0	0	1	0	0	0	0	0	0	0	1	0	0	0	0	4.7	4.7	4.7	26.132	235	235	1	-2				By MS/MS
O70589	O70589	17	17	17	Peripheral plasma membrane protein CASK	Cask	sp|O70589|CSKP_MOUSE Peripheral plasma membrane protein CASK OS=Mus musculus OX=10090 GN=Cask PE=1 SV=2	1	17	17	17	11	10	8	11	12	11	11	11	11	10	8	11	12	11	11	11	11	10	8	11	12	11	11	11	25.7	25.7	25.7	105.11	926	926	0	72.37	By MS/MS	By MS/MS	By MS/MS	By MS/MS	By MS/MS	By MS/MS
O70591	O70591	7	7	7	Prefoldin subunit 2	Pfdn2	sp|O70591|PFD2_MOUSE Prefoldin subunit 2 OS=Mus musculus OX=10090 GN=Pfdn2 PE=1 SV=2	1	7	7	7	4	4	6	7	3	4	7	7	4	4	6	7	3	4	7	7	4	4	6	7	3	4	7	7	46.1	46.1	46.1	16.534	154	154	0	51.236	By MS/MS	By MS/MS	By MS/MS	By MS/MS	By MS/MS	By MS/MS
O70622	O70622	2	2	2	Reticulon-2	Rtn2	sp|O70622|RTN2_MOUSE Reticulon-2 OS=Mus musculus OX=10090 GN=Rtn2 PE=1 SV=1	1	2	2	2	1	0	0	1	1	1	1	1	1	0	0	1	1	1	1	1	1	0	0	1	1	1	1	1	8.1	8.1	8.1	51.346	471	471	0	11.555	By matching			By MS/MS	By MS/MS	By matching
O88196	O88196	3	3	3	E3 ubiquitin-protein ligase TTC3	Ttc3	sp|O88196|TTC3_MOUSE E3 ubiquitin-protein ligase TTC3 OS=Mus musculus OX=10090 GN=Ttc3 PE=1 SV=2	1	3	3	3	2	2	0	1	2	2	1	1	2	2	0	1	2	2	1	1	2	2	0	1	2	2	1	1	1.7	1.7	1.7	223.93	1979	1979	0	4.9126	By matching	By MS/MS		By MS/MS	By MS/MS	By MS/MS
O88200	O88200	3	3	3	C-type lectin domain family 11 member A	Clec11a	sp|O88200|CLC11_MOUSE C-type lectin domain family 11 member A OS=Mus musculus OX=10090 GN=Clec11a PE=1 SV=1	1	3	3	3	1	0	1	2	1	1	3	2	1	0	1	2	1	1	3	2	1	0	1	2	1	1	3	2	9.8	9.8	9.8	36.451	328	328	0	7.8523	By MS/MS		By MS/MS	By MS/MS	By matching	By MS/MS
O88207	O88207	16	16	14	Collagen alpha-1(V) chain	Col5a1	sp|O88207|CO5A1_MOUSE Collagen alpha-1(V) chain OS=Mus musculus OX=10090 GN=Col5a1 PE=1 SV=2	1	16	16	14	15	13	10	7	15	11	7	7	15	13	10	7	15	11	7	7	13	11	9	6	13	9	7	6	14.4	14.4	13.3	183.67	1838	1838	0	158.35	By MS/MS	By MS/MS	By MS/MS	By MS/MS	By MS/MS	By MS/MS
O88271	O88271	5	5	5	Craniofacial development protein 1	Cfdp1	sp|O88271|CFDP1_MOUSE Craniofacial development protein 1 OS=Mus musculus OX=10090 GN=Cfdp1 PE=1 SV=1	1	5	5	5	3	2	4	2	2	4	2	2	3	2	4	2	2	4	2	2	3	2	4	2	2	4	2	2	14.2	14.2	14.2	32.921	295	295	0	75.318	By MS/MS	By MS/MS	By MS/MS	By MS/MS	By MS/MS	By MS/MS
O88286	O88286	3	3	3	Protein Wiz	Wiz	sp|O88286|WIZ_MOUSE Protein Wiz OS=Mus musculus OX=10090 GN=Wiz PE=1 SV=2	1	3	3	3	2	2	0	1	0	2	2	1	2	2	0	1	0	2	2	1	2	2	0	1	0	2	2	1	2.1	2.1	2.1	184.29	1684	1684	0	4.4201	By MS/MS	By matching		By matching		By MS/MS
O88291	O88291	6	6	6	DBIRD complex subunit ZNF326	Znf326	sp|O88291|ZN326_MOUSE DBIRD complex subunit ZNF326 OS=Mus musculus OX=10090 GN=Znf326 PE=1 SV=1	1	6	6	6	5	5	4	2	4	4	3	3	5	5	4	2	4	4	3	3	5	5	4	2	4	4	3	3	13.4	13.4	13.4	65.225	580	580	0	28.662	By MS/MS	By MS/MS	By MS/MS	By MS/MS	By MS/MS	By MS/MS
O88322	O88322	20	20	20	Nidogen-2	Nid2	sp|O88322|NID2_MOUSE Nidogen-2 OS=Mus musculus OX=10090 GN=Nid2 PE=1 SV=2	1	20	20	20	14	14	9	11	15	14	12	12	14	14	9	11	15	14	12	12	14	14	9	11	15	14	12	12	20.4	20.4	20.4	153.91	1403	1403	0	86.456	By MS/MS	By MS/MS	By MS/MS	By MS/MS	By MS/MS	By MS/MS
O88327	O88327	3	3	3	Alpha-catulin	Ctnnal1	sp|O88327|CTNL1_MOUSE Alpha-catulin OS=Mus musculus OX=10090 GN=Ctnnal1 PE=1 SV=1	1	3	3	3	2	2	0	0	3	3	1	0	2	2	0	0	3	3	1	0	2	2	0	0	3	3	1	0	6.2	6.2	6.2	81.462	731	731	0	6.0599	By MS/MS	By MS/MS			By MS/MS	By MS/MS
O88342	O88342	32	32	32	WD repeat-containing protein 1	Wdr1	sp|O88342|WDR1_MOUSE WD repeat-containing protein 1 OS=Mus musculus OX=10090 GN=Wdr1 PE=1 SV=3	1	32	32	32	24	25	30	25	24	26	24	28	24	25	30	25	24	26	24	28	24	25	30	25	24	26	24	28	72.1	72.1	72.1	66.406	606	606	0	323.31	By MS/MS	By MS/MS	By MS/MS	By MS/MS	By MS/MS	By MS/MS
O88343	O88343	4	4	4	Electrogenic sodium bicarbonate cotransporter 1	Slc4a4	sp|O88343|S4A4_MOUSE Electrogenic sodium bicarbonate cotransporter 1 OS=Mus musculus OX=10090 GN=Slc4a4 PE=1 SV=2	1	4	4	4	4	3	1	1	3	4	2	1	4	3	1	1	3	4	2	1	4	3	1	1	3	4	2	1	3.7	3.7	3.7	121.48	1079	1079	0	16.779	By MS/MS	By MS/MS	By MS/MS	By MS/MS	By MS/MS	By MS/MS
O88346	O88346	6	4	4	Troponin T, slow skeletal muscle	Tnnt1	sp|O88346|TNNT1_MOUSE Troponin T, slow skeletal muscle OS=Mus musculus OX=10090 GN=Tnnt1 PE=2 SV=3	1	6	4	4	2	0	4	6	4	5	6	5	1	0	3	4	3	4	4	4	1	0	3	4	3	4	4	4	21.4	17.2	17.2	31.344	262	262	0	94.692	By matching		By MS/MS	By MS/MS	By MS/MS	By MS/MS
O88351	O88351	2	2	1	Inhibitor of nuclear factor kappa-B kinase subunit beta	Ikbkb	sp|O88351|IKKB_MOUSE Inhibitor of nuclear factor kappa-B kinase subunit beta OS=Mus musculus OX=10090 GN=Ikbkb PE=1 SV=1	1	2	2	1	1	2	0	0	1	1	0	0	1	2	0	0	1	1	0	0	1	1	0	0	1	1	0	0	3.2	3.2	2.1	86.689	757	757	0.00048888	3.5089	By matching	By MS/MS			By MS/MS	By matching
O88384	O88384	8	8	8	Vesicle transport through interaction with t-SNAREs homolog 1B	Vti1b	sp|O88384|VTI1B_MOUSE Vesicle transport through interaction with t-SNAREs homolog 1B OS=Mus musculus OX=10090 GN=Vti1b PE=1 SV=1	1	8	8	8	2	2	5	5	2	2	5	5	2	2	5	5	2	2	5	5	2	2	5	5	2	2	5	5	42.7	42.7	42.7	26.713	232	232	0	45.712	By MS/MS	By MS/MS	By MS/MS	By MS/MS	By MS/MS	By MS/MS
O88398	O88398	1	1	1	Advillin	Avil	sp|O88398|AVIL_MOUSE Advillin OS=Mus musculus OX=10090 GN=Avil PE=1 SV=2	1	1	1	1	0	0	1	0	0	1	0	0	0	0	1	0	0	1	0	0	0	0	1	0	0	1	0	0	1.3	1.3	1.3	92.031	819	819	1	-2			By matching			By MS/MS
O88410	O88410	1	1	1	C-X-C chemokine receptor type 3	Cxcr3	sp|O88410|CXCR3_MOUSE C-X-C chemokine receptor type 3 OS=Mus musculus OX=10090 GN=Cxcr3 PE=1 SV=2	1	1	1	1	0	0	1	1	0	0	0	0	0	0	1	1	0	0	0	0	0	0	1	1	0	0	0	0	1.9	1.9	1.9	41.017	367	367	1	-2			By MS/MS	By matching
O88427	O88427	1	1	1	Voltage-dependent T-type calcium channel subunit alpha-1H	Cacna1h	sp|O88427|CAC1H_MOUSE Voltage-dependent T-type calcium channel subunit alpha-1H OS=Mus musculus OX=10090 GN=Cacna1h PE=1 SV=3	1	1	1	1	1	1	1	1	1	1	1	1	1	1	1	1	1	1	1	1	1	1	1	1	1	1	1	1	0.3	0.3	0.3	262.03	2365	2365	0.011449	1.6587	By MS/MS	By MS/MS	By MS/MS	By MS/MS	By MS/MS	By MS/MS
O88428	O88428	3	3	3	Bifunctional 3-phosphoadenosine 5-phosphosulfate synthase 2;Sulfate adenylyltransferase;Adenylyl-sulfate kinase	Papss2	sp|O88428|PAPS2_MOUSE Bifunctional 3-phosphoadenosine 5-phosphosulfate synthase 2 OS=Mus musculus OX=10090 GN=Papss2 PE=1 SV=2	1	3	3	3	2	2	1	1	2	0	1	1	2	2	1	1	2	0	1	1	2	2	1	1	2	0	1	1	7.2	7.2	7.2	70.35	621	621	0.00048274	3.3395	By MS/MS	By MS/MS	By MS/MS	By MS/MS	By MS/MS
O88441	O88441	6	6	6	Metaxin-2	Mtx2	sp|O88441|MTX2_MOUSE Metaxin-2 OS=Mus musculus OX=10090 GN=Mtx2 PE=1 SV=1	1	6	6	6	5	3	2	2	3	3	2	3	5	3	2	2	3	3	2	3	5	3	2	2	3	3	2	3	45.6	45.6	45.6	29.758	263	263	0	39.429	By MS/MS	By MS/MS	By MS/MS	By MS/MS	By MS/MS	By MS/MS
O88447	O88447	29	29	21	Kinesin light chain 1	Klc1	sp|O88447|KLC1_MOUSE Kinesin light chain 1 OS=Mus musculus OX=10090 GN=Klc1 PE=1 SV=3	1	29	29	21	21	21	19	19	20	23	18	18	21	21	19	19	20	23	18	18	16	17	14	14	15	17	14	13	55.6	55.6	42	61.449	541	541	0	272.54	By MS/MS	By MS/MS	By MS/MS	By MS/MS	By MS/MS	By MS/MS
O88448	O88448	14	6	6	Kinesin light chain 2	Klc2	sp|O88448|KLC2_MOUSE Kinesin light chain 2 OS=Mus musculus OX=10090 GN=Klc2 PE=1 SV=1	1	14	6	6	10	7	8	7	8	10	7	8	5	3	3	4	3	4	4	4	5	3	3	4	3	4	4	4	30.9	16.2	16.2	66.662	599	599	0	20.447	By MS/MS	By MS/MS	By MS/MS	By MS/MS	By MS/MS	By MS/MS
O88454	O88454	1	1	1	Potassium channel subfamily K member 4	Kcnk4	sp|O88454|KCNK4_MOUSE Potassium channel subfamily K member 4 OS=Mus musculus OX=10090 GN=Kcnk4 PE=2 SV=1	1	1	1	1	1	1	0	0	0	0	0	1	1	1	0	0	0	0	0	1	1	1	0	0	0	0	0	1	1.8	1.8	1.8	43.051	398	398	0.032415	1.101	By MS/MS	By MS/MS
O88455	O88455	1	1	1	7-dehydrocholesterol reductase	Dhcr7	sp|O88455|DHCR7_MOUSE 7-dehydrocholesterol reductase OS=Mus musculus OX=10090 GN=Dhcr7 PE=1 SV=1	1	1	1	1	1	1	1	1	1	1	1	1	1	1	1	1	1	1	1	1	1	1	1	1	1	1	1	1	1.7	1.7	1.7	53.918	471	471	0.0039267	2.0873	By MS/MS	By MS/MS	By MS/MS	By matching	By MS/MS	By MS/MS
O88456;Q9D7J7	O88456	11;3	11;3	11;3	Calpain small subunit 1	Capns1	sp|O88456|CPNS1_MOUSE Calpain small subunit 1 OS=Mus musculus OX=10090 GN=Capns1 PE=1 SV=1	2	11	11	11	9	10	6	8	11	11	7	8	9	10	6	8	11	11	7	8	9	10	6	8	11	11	7	8	53.9	53.9	53.9	28.463	269	269;247	0	123.2	By MS/MS	By MS/MS	By MS/MS	By MS/MS	By MS/MS	By MS/MS
O88477	O88477	12	12	11	Insulin-like growth factor 2 mRNA-binding protein 1	Igf2bp1	sp|O88477|IF2B1_MOUSE Insulin-like growth factor 2 mRNA-binding protein 1 OS=Mus musculus OX=10090 GN=Igf2bp1 PE=1 SV=1	1	12	12	11	7	7	6	7	6	6	6	7	7	7	6	7	6	6	6	7	7	7	5	7	6	6	6	6	26	26	24.3	63.45	577	577	0	57.707	By MS/MS	By MS/MS	By MS/MS	By MS/MS	By MS/MS	By MS/MS
O88485	O88485	10	8	8	Cytoplasmic dynein 1 intermediate chain 1	Dync1i1	sp|O88485|DC1I1_MOUSE Cytoplasmic dynein 1 intermediate chain 1 OS=Mus musculus OX=10090 GN=Dync1i1 PE=1 SV=2	1	10	8	8	2	3	3	6	4	4	5	7	2	3	3	5	4	4	4	5	2	3	3	5	4	4	4	5	18.6	16.2	16.2	70.724	628	628	0	24.58	By MS/MS	By MS/MS	By MS/MS	By MS/MS	By MS/MS	By MS/MS
O88487	O88487	16	16	15	Cytoplasmic dynein 1 intermediate chain 2	Dync1i2	sp|O88487|DC1I2_MOUSE Cytoplasmic dynein 1 intermediate chain 2 OS=Mus musculus OX=10090 GN=Dync1i2 PE=1 SV=1	1	16	16	15	9	11	10	7	11	11	10	9	9	11	10	7	11	11	10	9	9	11	10	6	11	11	9	8	40	40	38.7	68.393	612	612	0	71.538	By MS/MS	By MS/MS	By MS/MS	By MS/MS	By MS/MS	By MS/MS
O88491	O88491	1	1	1	Histone-lysine N-methyltransferase, H3 lysine-36 and H4 lysine-20 specific	Nsd1	sp|O88491|NSD1_MOUSE Histone-lysine N-methyltransferase, H3 lysine-36 and H4 lysine-20 specific OS=Mus musculus OX=10090 GN=Nsd1 PE=1 SV=1	1	1	1	1	0	0	0	1	0	0	0	0	0	0	0	1	0	0	0	0	0	0	0	1	0	0	0	0	1	1	1	284.08	2588	2588	0.025362	1.2272				By MS/MS
O88507	O88507	2	2	2	Ciliary neurotrophic factor receptor subunit alpha	Cntfr	sp|O88507|CNTFR_MOUSE Ciliary neurotrophic factor receptor subunit alpha OS=Mus musculus OX=10090 GN=Cntfr PE=1 SV=2	1	2	2	2	0	0	1	2	0	1	2	2	0	0	1	2	0	1	2	2	0	0	1	2	0	1	2	2	11.3	11.3	11.3	40.801	372	372	0	26.546			By MS/MS	By MS/MS		By MS/MS
O88508;P0DOY1;O88509	O88508	31;3;3	31;3;3	31;3;3	DNA (cytosine-5)-methyltransferase 3A	Dnmt3a	sp|O88508|DNM3A_MOUSE DNA (cytosine-5)-methyltransferase 3A OS=Mus musculus OX=10090 GN=Dnmt3a PE=1 SV=2	3	31	31	31	17	16	15	11	21	24	11	11	17	16	15	11	21	24	11	11	17	16	15	11	21	24	11	11	39.8	39.8	39.8	101.67	908	908;740;859	0	115.21	By MS/MS	By MS/MS	By MS/MS	By MS/MS	By MS/MS	By MS/MS
O88520	O88520	4	4	4	Leucine-rich repeat protein SHOC-2	Shoc2	sp|O88520|SHOC2_MOUSE Leucine-rich repeat protein SHOC-2 OS=Mus musculus OX=10090 GN=Shoc2 PE=1 SV=2	1	4	4	4	3	4	1	0	4	3	1	0	3	4	1	0	4	3	1	0	3	4	1	0	4	3	1	0	14.1	14.1	14.1	64.892	582	582	0	7.0561	By MS/MS	By MS/MS	By MS/MS		By MS/MS	By MS/MS
O88522	O88522	2	2	2	NF-kappa-B essential modulator	Ikbkg	sp|O88522|NEMO_MOUSE NF-kappa-B essential modulator OS=Mus musculus OX=10090 GN=Ikbkg PE=1 SV=2	1	2	2	2	0	0	0	2	0	0	2	0	0	0	0	2	0	0	2	0	0	0	0	2	0	0	2	0	6.6	6.6	6.6	47.972	412	412	0	4.5132				By MS/MS
O88531	O88531	5	5	5	Palmitoyl-protein thioesterase 1	Ppt1	sp|O88531|PPT1_MOUSE Palmitoyl-protein thioesterase 1 OS=Mus musculus OX=10090 GN=Ppt1 PE=1 SV=2	1	5	5	5	4	4	1	3	4	4	3	4	4	4	1	3	4	4	3	4	4	4	1	3	4	4	3	4	20.3	20.3	20.3	34.49	306	306	0	38.019	By MS/MS	By MS/MS	By MS/MS	By MS/MS	By MS/MS	By MS/MS
O88532	O88532	17	17	17	Zinc finger RNA-binding protein	Zfr	sp|O88532|ZFR_MOUSE Zinc finger RNA-binding protein OS=Mus musculus OX=10090 GN=Zfr PE=1 SV=2	1	17	17	17	13	10	10	8	14	14	9	10	13	10	10	8	14	14	9	10	13	10	10	8	14	14	9	10	18.4	18.4	18.4	116.86	1074	1074	0	74.574	By MS/MS	By MS/MS	By MS/MS	By MS/MS	By MS/MS	By MS/MS
O88543	O88543	18	18	18	COP9 signalosome complex subunit 3	Cops3	sp|O88543|CSN3_MOUSE COP9 signalosome complex subunit 3 OS=Mus musculus OX=10090 GN=Cops3 PE=1 SV=3	1	18	18	18	15	16	11	11	16	17	12	11	15	16	11	11	16	17	12	11	15	16	11	11	16	17	12	11	60.3	60.3	60.3	47.832	423	423	0	306.12	By MS/MS	By MS/MS	By MS/MS	By MS/MS	By MS/MS	By MS/MS
O88544	O88544	27	27	27	COP9 signalosome complex subunit 4	Cops4	sp|O88544|CSN4_MOUSE COP9 signalosome complex subunit 4 OS=Mus musculus OX=10090 GN=Cops4 PE=1 SV=1	1	27	27	27	22	20	16	13	20	19	16	16	22	20	16	13	20	19	16	16	22	20	16	13	20	19	16	16	72.7	72.7	72.7	46.284	406	406	0	178.8	By MS/MS	By MS/MS	By MS/MS	By MS/MS	By MS/MS	By MS/MS
O88545	O88545	12	12	12	COP9 signalosome complex subunit 6	Cops6	sp|O88545|CSN6_MOUSE COP9 signalosome complex subunit 6 OS=Mus musculus OX=10090 GN=Cops6 PE=1 SV=1	1	12	12	12	11	12	6	6	9	11	6	7	11	12	6	6	9	11	6	7	11	12	6	6	9	11	6	7	52.2	52.2	52.2	35.88	324	324	0	116.81	By MS/MS	By MS/MS	By MS/MS	By MS/MS	By MS/MS	By MS/MS
O88559	O88559	1	1	1	Menin	Men1	sp|O88559|MEN1_MOUSE Menin OS=Mus musculus OX=10090 GN=Men1 PE=1 SV=2	1	1	1	1	0	0	0	0	1	0	0	0	0	0	0	0	1	0	0	0	0	0	0	0	1	0	0	0	1.1	1.1	1.1	67.5	611	611	0.049739	0.91225					By MS/MS
O88569	O88569	31	31	30	Heterogeneous nuclear ribonucleoproteins A2/B1	Hnrnpa2b1	sp|O88569|ROA2_MOUSE Heterogeneous nuclear ribonucleoproteins A2/B1 OS=Mus musculus OX=10090 GN=Hnrnpa2b1 PE=1 SV=2	1	31	31	30	19	19	25	26	19	22	29	28	19	19	25	26	19	22	29	28	18	18	24	25	18	21	28	27	75.6	75.6	75.6	37.402	353	353	0	323.31	By MS/MS	By MS/MS	By MS/MS	By MS/MS	By MS/MS	By MS/MS
O88587	O88587	13	13	13	Catechol O-methyltransferase	Comt	sp|O88587|COMT_MOUSE Catechol O-methyltransferase OS=Mus musculus OX=10090 GN=Comt PE=1 SV=2	1	13	13	13	10	12	4	4	10	11	3	5	10	12	4	4	10	11	3	5	10	12	4	4	10	11	3	5	67.5	67.5	67.5	29.486	265	265	0	105.41	By MS/MS	By MS/MS	By MS/MS	By MS/MS	By MS/MS	By MS/MS
O88597	O88597	1	1	1	Beclin-1	Becn1	sp|O88597|BECN1_MOUSE Beclin-1 OS=Mus musculus OX=10090 GN=Becn1 PE=1 SV=3	1	1	1	1	1	1	0	0	0	1	0	0	1	1	0	0	0	1	0	0	1	1	0	0	0	1	0	0	6.2	6.2	6.2	51.588	448	448	0.00048662	3.4534	By MS/MS	By MS/MS				By MS/MS
O88630	O88630	3	3	3	Golgi SNAP receptor complex member 1	Gosr1	sp|O88630|GOSR1_MOUSE Golgi SNAP receptor complex member 1 OS=Mus musculus OX=10090 GN=Gosr1 PE=1 SV=2	1	3	3	3	2	2	1	1	2	2	1	2	2	2	1	1	2	2	1	2	2	2	1	1	2	2	1	2	13.6	13.6	13.6	28.489	250	250	0.0018108	2.5088	By MS/MS	By MS/MS	By MS/MS	By MS/MS	By MS/MS	By MS/MS
O88643	O88643	6	1	1	Serine/threonine-protein kinase PAK 1	Pak1	sp|O88643|PAK1_MOUSE Serine/threonine-protein kinase PAK 1 OS=Mus musculus OX=10090 GN=Pak1 PE=1 SV=1	1	6	1	1	6	6	3	3	6	6	4	3	1	1	0	0	1	1	0	0	1	1	0	0	1	1	0	0	15.6	2.6	2.6	60.736	545	545	0.0066268	1.8966	By MS/MS	By matching	By matching	By matching	By matching	By matching
O88653	O88653	3	3	3	Ragulator complex protein LAMTOR3	Lamtor3	sp|O88653|LTOR3_MOUSE Ragulator complex protein LAMTOR3 OS=Mus musculus OX=10090 GN=Lamtor3 PE=1 SV=1	1	3	3	3	2	2	2	2	2	2	0	1	2	2	2	2	2	2	0	1	2	2	2	2	2	2	0	1	14.5	14.5	14.5	13.553	124	124	0	4.7555	By MS/MS	By MS/MS	By MS/MS	By MS/MS	By MS/MS	By MS/MS
O88668	O88668	1	1	1	Protein CREG1	Creg1	sp|O88668|CREG1_MOUSE Protein CREG1 OS=Mus musculus OX=10090 GN=Creg1 PE=1 SV=1	1	1	1	1	1	1	1	1	1	1	1	1	1	1	1	1	1	1	1	1	1	1	1	1	1	1	1	1	8.2	8.2	8.2	24.452	220	220	0.0011734	2.9566	By matching	By matching	By MS/MS	By MS/MS	By matching	By matching
O88685	O88685	22	22	22	26S protease regulatory subunit 6A	Psmc3	sp|O88685|PRS6A_MOUSE 26S proteasome regulatory subunit 6A OS=Mus musculus OX=10090 GN=Psmc3 PE=1 SV=2	1	22	22	22	14	14	17	18	13	15	19	19	14	14	17	18	13	15	19	19	14	14	17	18	13	15	19	19	66.1	66.1	66.1	49.548	442	442	0	300.37	By MS/MS	By MS/MS	By MS/MS	By MS/MS	By MS/MS	By MS/MS
O88696	O88696	4	4	4	ATP-dependent Clp protease proteolytic subunit, mitochondrial	Clpp	sp|O88696|CLPP_MOUSE ATP-dependent Clp protease proteolytic subunit, mitochondrial OS=Mus musculus OX=10090 GN=Clpp PE=1 SV=1	1	4	4	4	3	2	3	2	1	3	2	2	3	2	3	2	1	3	2	2	3	2	3	2	1	3	2	2	20.6	20.6	20.6	29.8	272	272	0	10.832	By MS/MS	By MS/MS	By MS/MS	By MS/MS	By MS/MS	By MS/MS
O88697	O88697	2	2	2	Serine/threonine-protein kinase 16	Stk16	sp|O88697|STK16_MOUSE Serine/threonine-protein kinase 16 OS=Mus musculus OX=10090 GN=Stk16 PE=1 SV=3	1	2	2	2	2	2	0	0	2	1	0	0	2	2	0	0	2	1	0	0	2	2	0	0	2	1	0	0	11.1	11.1	11.1	34.381	305	305	0.0007148	3.1789	By MS/MS	By matching			By MS/MS	By MS/MS
O88704	O88704	5	5	5	Potassium/sodium hyperpolarization-activated cyclic nucleotide-gated channel 1	Hcn1	sp|O88704|HCN1_MOUSE Potassium/sodium hyperpolarization-activated cyclic nucleotide-gated channel 1 OS=Mus musculus OX=10090 GN=Hcn1 PE=1 SV=1	1	5	5	5	3	4	2	2	3	4	0	1	3	4	2	2	3	4	0	1	3	4	2	2	3	4	0	1	8	8	8	102.43	910	910	0	12.171	By MS/MS	By MS/MS	By MS/MS	By matching	By MS/MS	By MS/MS
O88712	O88712	15	11	11	C-terminal-binding protein 1	Ctbp1	sp|O88712|CTBP1_MOUSE C-terminal-binding protein 1 OS=Mus musculus OX=10090 GN=Ctbp1 PE=1 SV=2	1	15	11	11	13	12	7	7	12	13	8	9	9	8	5	6	9	9	5	6	9	8	5	6	9	9	5	6	48.3	42.2	42.2	47.744	441	441	0	223.29	By MS/MS	By MS/MS	By MS/MS	By MS/MS	By MS/MS	By MS/MS
O88735	O88735	11	10	10	Ensconsin	Map7	sp|O88735|MAP7_MOUSE Ensconsin OS=Mus musculus OX=10090 GN=Map7 PE=1 SV=1	1	11	10	10	4	3	7	8	2	4	7	7	3	2	6	7	2	3	7	6	3	2	6	7	2	3	7	6	18.9	17.9	17.9	82.021	730	730	0	19.524	By MS/MS	By MS/MS	By MS/MS	By MS/MS	By MS/MS	By MS/MS
O88736	O88736	1	1	1	3-keto-steroid reductase	Hsd17b7	sp|O88736|DHB7_MOUSE 3-keto-steroid reductase OS=Mus musculus OX=10090 GN=Hsd17b7 PE=1 SV=1	1	1	1	1	1	1	1	0	1	1	1	1	1	1	1	0	1	1	1	1	1	1	1	0	1	1	1	1	3.6	3.6	3.6	37.316	334	334	0.0051847	1.9947	By matching	By matching	By matching		By matching	By MS/MS
O88738	O88738	10	10	10	Baculoviral IAP repeat-containing protein 6	Birc6	sp|O88738|BIRC6_MOUSE Baculoviral IAP repeat-containing protein 6 OS=Mus musculus OX=10090 GN=Birc6 PE=1 SV=2	1	10	10	10	8	7	1	1	7	8	0	1	8	7	1	1	7	8	0	1	8	7	1	1	7	8	0	1	3.2	3.2	3.2	532.16	4882	4882	0	20.16	By MS/MS	By MS/MS	By MS/MS	By matching	By MS/MS	By MS/MS
O88741	O88741	3	3	3	Ganglioside-induced differentiation-associated protein 1	Gdap1	sp|O88741|GDAP1_MOUSE Ganglioside-induced differentiation-associated protein 1 OS=Mus musculus OX=10090 GN=Gdap1 PE=1 SV=1	1	3	3	3	2	1	1	2	1	2	1	1	2	1	1	2	1	2	1	1	2	1	1	2	1	2	1	1	9.5	9.5	9.5	41.31	358	358	0	5.9296	By MS/MS	By matching	By MS/MS	By MS/MS	By matching	By MS/MS
O88746	O88746	14	14	14	Target of Myb protein 1	Tom1	sp|O88746|TOM1_MOUSE Target of Myb protein 1 OS=Mus musculus OX=10090 GN=Tom1 PE=1 SV=1	1	14	14	14	10	9	6	7	10	10	5	7	10	9	6	7	10	10	5	7	10	9	6	7	10	10	5	7	47.6	47.6	47.6	54.325	492	492	0	92.986	By MS/MS	By MS/MS	By MS/MS	By MS/MS	By MS/MS	By MS/MS
O88809	O88809	3	1	0	Neuronal migration protein doublecortin	Dcx	sp|O88809|DCX_MOUSE Neuronal migration protein doublecortin OS=Mus musculus OX=10090 GN=Dcx PE=1 SV=1	1	3	1	0	2	2	0	1	2	2	3	2	1	1	0	0	1	1	1	0	0	0	0	0	0	0	0	0	9.6	4.6	0	40.612	366	366	0.013642	1.5828	By matching	By matching		By matching	By MS/MS	By MS/MS
O88811	O88811	5	3	3	Signal transducing adapter molecule 2	Stam2	sp|O88811|STAM2_MOUSE Signal transducing adapter molecule 2 OS=Mus musculus OX=10090 GN=Stam2 PE=1 SV=1	1	5	3	3	2	2	3	1	2	2	2	4	1	1	2	0	1	1	1	2	1	1	2	0	1	1	1	2	10.1	6.5	6.5	57.454	523	523	0.00050188	3.8544	By MS/MS	By matching	By MS/MS	By matching	By matching	By matching
O88844	O88844	32	32	31	Isocitrate dehydrogenase [NADP] cytoplasmic	Idh1	sp|O88844|IDHC_MOUSE Isocitrate dehydrogenase [NADP] cytoplasmic OS=Mus musculus OX=10090 GN=Idh1 PE=1 SV=2	1	32	32	31	27	27	26	27	26	28	28	30	27	27	26	27	26	28	28	30	27	26	25	26	25	27	27	29	73.9	73.9	71.7	46.674	414	414	0	260.39	By MS/MS	By MS/MS	By MS/MS	By MS/MS	By MS/MS	By MS/MS
O88845	O88845	1	1	1	A-kinase anchor protein 10, mitochondrial	Akap10	sp|O88845|AKA10_MOUSE A-kinase anchor protein 10, mitochondrial OS=Mus musculus OX=10090 GN=Akap10 PE=1 SV=3	1	1	1	1	1	1	0	0	1	1	0	0	1	1	0	0	1	1	0	0	1	1	0	0	1	1	0	0	2.3	2.3	2.3	73.631	662	662	0.0060306	1.9608	By MS/MS	By matching			By MS/MS	By MS/MS
O88848	O88848	5	5	5	ADP-ribosylation factor-like protein 6	Arl6	sp|O88848|ARL6_MOUSE ADP-ribosylation factor-like protein 6 OS=Mus musculus OX=10090 GN=Arl6 PE=1 SV=1	1	5	5	5	3	4	2	2	4	4	3	3	3	4	2	2	4	4	3	3	3	4	2	2	4	4	3	3	30.6	30.6	30.6	20.959	186	186	0	26.289	By MS/MS	By MS/MS	By MS/MS	By matching	By MS/MS	By MS/MS
O88851	O88851	7	7	7	Putative hydrolase RBBP9	Rbbp9	sp|O88851|RBBP9_MOUSE Putative hydrolase RBBP9 OS=Mus musculus OX=10090 GN=Rbbp9 PE=1 SV=2	1	7	7	7	6	7	4	3	7	7	3	3	6	7	4	3	7	7	3	3	6	7	4	3	7	7	3	3	58.6	58.6	58.6	20.911	186	186	0	88.902	By MS/MS	By MS/MS	By MS/MS	By MS/MS	By MS/MS	By MS/MS
O88870	O88870	1	1	1	Bestrophin-1	Best1	sp|O88870|BEST1_MOUSE Bestrophin-1 OS=Mus musculus OX=10090 GN=Best1 PE=2 SV=3	1	1	1	1	1	1	0	0	1	1	0	0	1	1	0	0	1	1	0	0	1	1	0	0	1	1	0	0	1.5	1.5	1.5	63.684	551	551	1	-2	By matching	By matching			By MS/MS	By MS/MS
O88874	O88874	1	1	1	Cyclin-K	Ccnk	sp|O88874|CCNK_MOUSE Cyclin-K OS=Mus musculus OX=10090 GN=Ccnk PE=1 SV=3	1	1	1	1	1	1	0	0	1	0	1	0	1	1	0	0	1	0	1	0	1	1	0	0	1	0	1	0	2.5	2.5	2.5	61.363	554	554	0.046761	0.9555	By matching	By MS/MS			By matching
O88879	O88879	5	5	5	Apoptotic protease-activating factor 1	Apaf1	sp|O88879|APAF_MOUSE Apoptotic protease-activating factor 1 OS=Mus musculus OX=10090 GN=Apaf1 PE=1 SV=3	1	5	5	5	3	2	1	1	4	3	1	0	3	2	1	1	4	3	1	0	3	2	1	1	4	3	1	0	5.4	5.4	5.4	141	1249	1249	0	6.6688	By MS/MS	By matching	By MS/MS	By matching	By MS/MS	By MS/MS
Q8C5D8;O88907	Q8C5D8;O88907	1;1	1;1	1;1	E3 SUMO-protein ligase PIAS2;E3 SUMO-protein ligase PIAS1	Pias2;Pias1	sp|Q8C5D8|PIAS2_MOUSE E3 SUMO-protein ligase PIAS2 OS=Mus musculus OX=10090 GN=Pias2 PE=1 SV=2;sp|O88907|PIAS1_MOUSE E3 SUMO-protein ligase PIAS1 OS=Mus musculus OX=10090 GN=Pias1 PE=1 SV=2	2	1	1	1	1	1	0	0	1	1	0	0	1	1	0	0	1	1	0	0	1	1	0	0	1	1	0	0	2.4	2.4	2.4	68.425	621	621;651	0.00050314	3.8851	By MS/MS	By matching			By MS/MS	By matching
O88935	O88935	15	15	15	Synapsin-1	Syn1	sp|O88935|SYN1_MOUSE Synapsin-1 OS=Mus musculus OX=10090 GN=Syn1 PE=1 SV=2	1	15	15	15	8	8	9	9	8	10	6	9	8	8	9	9	8	10	6	9	8	8	9	9	8	10	6	9	23.9	23.9	23.9	74.096	706	706	0	38.08	By MS/MS	By MS/MS	By MS/MS	By MS/MS	By MS/MS	By MS/MS
O88952	O88952	9	9	6	Protein lin-7 homolog C	Lin7c	sp|O88952|LIN7C_MOUSE Protein lin-7 homolog C OS=Mus musculus OX=10090 GN=Lin7c PE=1 SV=2	1	9	9	6	5	6	7	7	4	6	8	7	5	6	7	7	4	6	8	7	3	4	5	4	3	3	5	4	51.3	51.3	27.9	21.834	197	197	0	70.461	By MS/MS	By MS/MS	By MS/MS	By MS/MS	By MS/MS	By MS/MS
O88958	O88958	6	6	6	Glucosamine-6-phosphate isomerase 1	Gnpda1	sp|O88958|GNPI1_MOUSE Glucosamine-6-phosphate isomerase 1 OS=Mus musculus OX=10090 GN=Gnpda1 PE=1 SV=3	1	6	6	6	3	3	2	1	2	5	0	2	3	3	2	1	2	5	0	2	3	3	2	1	2	5	0	2	32.5	32.5	32.5	32.549	289	289	0	27.236	By MS/MS	By MS/MS	By MS/MS	By matching	By MS/MS	By MS/MS
O88967	O88967	6	6	6	ATP-dependent zinc metalloprotease YME1L1	Yme1l1	sp|O88967|YMEL1_MOUSE ATP-dependent zinc metalloprotease YME1L1 OS=Mus musculus OX=10090 GN=Yme1l1 PE=1 SV=1	1	6	6	6	5	5	0	0	4	3	1	0	5	5	0	0	4	3	1	0	5	5	0	0	4	3	1	0	9.7	9.7	9.7	80.027	715	715	0	16.141	By MS/MS	By MS/MS			By MS/MS	By MS/MS
O88983	O88983	5	5	5	Syntaxin-8	Stx8	sp|O88983|STX8_MOUSE Syntaxin-8 OS=Mus musculus OX=10090 GN=Stx8 PE=1 SV=1	1	5	5	5	2	3	3	3	2	3	2	1	2	3	3	3	2	3	2	1	2	3	3	3	2	3	2	1	31.8	31.8	31.8	26.925	236	236	0	23.258	By MS/MS	By MS/MS	By MS/MS	By MS/MS	By MS/MS	By MS/MS
O88986	O88986	1	1	1	2-amino-3-ketobutyrate coenzyme A ligase, mitochondrial	Gcat	sp|O88986|KBL_MOUSE 2-amino-3-ketobutyrate coenzyme A ligase, mitochondrial OS=Mus musculus OX=10090 GN=Gcat PE=1 SV=2	1	1	1	1	1	1	0	0	1	1	0	0	1	1	0	0	1	1	0	0	1	1	0	0	1	1	0	0	4.3	4.3	4.3	44.93	416	416	0.00071805	3.2219	By MS/MS	By MS/MS			By matching	By MS/MS
O88990	O88990	40	28	28	Alpha-actinin-3	Actn3	sp|O88990|ACTN3_MOUSE Alpha-actinin-3 OS=Mus musculus OX=10090 GN=Actn3 PE=2 SV=1	1	40	28	28	21	22	24	31	19	20	16	27	11	12	13	20	9	10	5	16	11	12	13	20	9	10	5	16	55.3	40.2	40.2	103.04	900	900	0	123.13	By MS/MS	By MS/MS	By MS/MS	By MS/MS	By MS/MS	By MS/MS
O89001	O89001	2	2	2	Carboxypeptidase D	Cpd	sp|O89001|CBPD_MOUSE Carboxypeptidase D OS=Mus musculus OX=10090 GN=Cpd PE=1 SV=2	1	2	2	2	0	0	0	1	0	0	2	1	0	0	0	1	0	0	2	1	0	0	0	1	0	0	2	1	1.2	1.2	1.2	152.4	1377	1377	0.0018145	2.5304				By MS/MS
O89017	O89017	9	9	9	Legumain	Lgmn	sp|O89017|LGMN_MOUSE Legumain OS=Mus musculus OX=10090 GN=Lgmn PE=1 SV=1	1	9	9	9	6	6	2	4	3	6	4	3	6	6	2	4	3	6	4	3	6	6	2	4	3	6	4	3	28.3	28.3	28.3	49.372	435	435	0	63.502	By MS/MS	By MS/MS	By MS/MS	By MS/MS	By MS/MS	By MS/MS
O89020;CON__REFSEQ:XP_585019	O89020;CON__REFSEQ:XP_585019	2;1	2;1	2;1	Afamin	Afm	sp|O89020|AFAM_MOUSE Afamin OS=Mus musculus OX=10090 GN=Afm PE=1 SV=2;	2	2	2	2	0	1	1	2	0	0	2	2	0	1	1	2	0	0	2	2	0	1	1	2	0	0	2	2	3.1	3.1	3.1	69.378	608	608;604	0.0018087	2.4976		By MS/MS	By MS/MS	By MS/MS
O89023	O89023	3	3	3	Tripeptidyl-peptidase 1	Tpp1	sp|O89023|TPP1_MOUSE Tripeptidyl-peptidase 1 OS=Mus musculus OX=10090 GN=Tpp1 PE=1 SV=2	1	3	3	3	1	3	2	2	2	3	2	1	1	3	2	2	2	3	2	1	1	3	2	2	2	3	2	1	10.3	10.3	10.3	61.341	562	562	0	83.051	By MS/MS	By MS/MS	By MS/MS	By MS/MS	By MS/MS	By MS/MS
O89029	O89029	5	5	5	Matrilin-4	Matn4	sp|O89029|MATN4_MOUSE Matrilin-4 OS=Mus musculus OX=10090 GN=Matn4 PE=1 SV=1	1	5	5	5	3	2	2	2	4	1	2	2	3	2	2	2	4	1	2	2	3	2	2	2	4	1	2	2	8.7	8.7	8.7	68.918	624	624	0	12.766	By MS/MS	By MS/MS	By MS/MS	By MS/MS	By MS/MS	By MS/MS
O89051	O89051	3	3	3	Integral membrane protein 2B;BRI2, membrane form;BRI2 intracellular domain;BRI2C, soluble form;Bri23 peptide	Itm2b	sp|O89051|ITM2B_MOUSE Integral membrane protein 2B OS=Mus musculus OX=10090 GN=Itm2b PE=1 SV=1	1	3	3	3	2	2	1	0	2	2	0	0	2	2	1	0	2	2	0	0	2	2	1	0	2	2	0	0	16.5	16.5	16.5	30.26	266	266	0	7.1544	By MS/MS	By MS/MS	By MS/MS		By MS/MS	By MS/MS
O89053	O89053	9	8	8	Coronin-1A	Coro1a	sp|O89053|COR1A_MOUSE Coronin-1A OS=Mus musculus OX=10090 GN=Coro1a PE=1 SV=5	1	9	8	8	8	7	1	1	8	7	2	3	7	6	1	1	7	6	2	3	7	6	1	1	7	6	2	3	28.2	26.7	26.7	50.989	461	461	0	26.003	By MS/MS	By MS/MS	By matching	By MS/MS	By MS/MS	By MS/MS
O89079	O89079	16	16	16	Coatomer subunit epsilon	Cope	sp|O89079|COPE_MOUSE Coatomer subunit epsilon OS=Mus musculus OX=10090 GN=Cope PE=1 SV=3	1	16	16	16	13	9	12	9	12	10	9	8	13	9	12	9	12	10	9	8	13	9	12	9	12	10	9	8	85.7	85.7	85.7	34.567	308	308	0	117.05	By MS/MS	By MS/MS	By MS/MS	By MS/MS	By MS/MS	By MS/MS
O89086	O89086	9	9	9	RNA-binding protein 3	Rbm3	sp|O89086|RBM3_MOUSE RNA-binding protein 3 OS=Mus musculus OX=10090 GN=Rbm3 PE=1 SV=1	1	9	9	9	5	6	7	7	7	6	8	8	5	6	7	7	7	6	8	8	5	6	7	7	7	6	8	8	69.3	69.3	69.3	16.604	153	153	0	202.08	By MS/MS	By MS/MS	By MS/MS	By MS/MS	By MS/MS	By MS/MS
O89101	O89101	1	1	1	Fibroblast growth factor 18	Fgf18	sp|O89101|FGF18_MOUSE Fibroblast growth factor 18 OS=Mus musculus OX=10090 GN=Fgf18 PE=2 SV=1	1	1	1	1	0	0	0	0	0	0	1	0	0	0	0	0	0	0	1	0	0	0	0	0	0	0	1	0	5.3	5.3	5.3	23.92	207	207	1	-2
O89104	O89104	1	1	1	Synaptophysin-like protein 2	Sypl2	sp|O89104|SYPL2_MOUSE Synaptophysin-like protein 2 OS=Mus musculus OX=10090 GN=Sypl2 PE=1 SV=1	1	1	1	1	1	1	0	0	1	1	0	0	1	1	0	0	1	1	0	0	1	1	0	0	1	1	0	0	5.3	5.3	5.3	29.224	264	264	0	9.1253	By MS/MS	By MS/MS			By MS/MS	By MS/MS
O89112	O89112	7	7	7	LanC-like protein 1	Lancl1	sp|O89112|LANC1_MOUSE Glutathione S-transferase LANCL1 OS=Mus musculus OX=10090 GN=Lancl1 PE=1 SV=1	1	7	7	7	5	4	4	6	5	6	4	5	5	4	4	6	5	6	4	5	5	4	4	6	5	6	4	5	20.8	20.8	20.8	45.341	399	399	0	16.781	By MS/MS	By MS/MS	By MS/MS	By MS/MS	By MS/MS	By MS/MS
P00329	P00329	16	16	16	Alcohol dehydrogenase 1	Adh1	sp|P00329|ADH1_MOUSE Alcohol dehydrogenase 1 OS=Mus musculus OX=10090 GN=Adh1 PE=1 SV=2	1	16	16	16	14	11	13	11	10	12	10	9	14	11	13	11	10	12	10	9	14	11	13	11	10	12	10	9	50.4	50.4	50.4	39.771	375	375	0	66.572	By MS/MS	By MS/MS	By MS/MS	By MS/MS	By MS/MS	By MS/MS
P00397	P00397	2	2	2	Cytochrome c oxidase subunit 1	Mtco1	sp|P00397|COX1_MOUSE Cytochrome c oxidase subunit 1 OS=Mus musculus OX=10090 GN=Mtco1 PE=1 SV=2	1	2	2	2	1	0	2	2	1	2	2	1	1	0	2	2	1	2	2	1	1	0	2	2	1	2	2	1	7.8	7.8	7.8	56.909	514	514	0	12.736	By matching		By MS/MS	By MS/MS	By MS/MS	By MS/MS
P00405	P00405	8	8	8	Cytochrome c oxidase subunit 2	Mtco2	sp|P00405|COX2_MOUSE Cytochrome c oxidase subunit 2 OS=Mus musculus OX=10090 GN=Mtco2 PE=1 SV=1	1	8	8	8	6	6	4	6	5	6	5	5	6	6	4	6	5	6	5	5	6	6	4	6	5	6	5	5	59.5	59.5	59.5	25.976	227	227	0	150.71	By MS/MS	By MS/MS	By MS/MS	By MS/MS	By MS/MS	By MS/MS
P00416	P00416	1	1	1	Cytochrome c oxidase subunit 3	mt-Co3	sp|P00416|COX3_MOUSE Cytochrome c oxidase subunit 3 OS=Mus musculus OX=10090 GN=mt-Co3 PE=1 SV=2	1	1	1	1	1	1	0	0	1	1	1	0	1	1	0	0	1	1	1	0	1	1	0	0	1	1	1	0	5.4	5.4	5.4	29.922	261	261	0	5.7929	By MS/MS	By MS/MS			By MS/MS	By MS/MS
P00493	P00493	13	13	13	Hypoxanthine-guanine phosphoribosyltransferase	Hprt1	sp|P00493|HPRT_MOUSE Hypoxanthine-guanine phosphoribosyltransferase OS=Mus musculus OX=10090 GN=Hprt1 PE=1 SV=3	1	13	13	13	12	12	10	12	12	12	11	12	12	12	10	12	12	12	11	12	12	12	10	12	12	12	11	12	74.3	74.3	74.3	24.57	218	218	0	135.46	By MS/MS	By MS/MS	By MS/MS	By MS/MS	By MS/MS	By MS/MS
P00920	P00920	15	15	15	Carbonic anhydrase 2	Ca2	sp|P00920|CAH2_MOUSE Carbonic anhydrase 2 OS=Mus musculus OX=10090 GN=Ca2 PE=1 SV=4	1	15	15	15	11	12	13	12	12	13	15	15	11	12	13	12	12	13	15	15	11	12	13	12	12	13	15	15	74.6	74.6	74.6	29.032	260	260	0	323.31	By MS/MS	By MS/MS	By MS/MS	By MS/MS	By MS/MS	By MS/MS
P01027	P01027	62	62	55	Complement C3;Complement C3 beta chain;C3-beta-c;Complement C3 alpha chain;C3a anaphylatoxin;Acylation stimulating protein;Complement C3b alpha chain;Complement C3c alpha chain fragment 1;Complement C3dg fragment;Complement C3g fragment;Complement C3d fragment;Complement C3f fragment;Complement C3c alpha chain fragment 2	C3	sp|P01027|CO3_MOUSE Complement C3 OS=Mus musculus OX=10090 GN=C3 PE=1 SV=3	1	62	62	55	35	31	33	38	30	31	37	41	35	31	33	38	30	31	37	41	31	28	28	34	27	27	32	36	41.7	41.7	38.2	186.48	1663	1663	0	282.73	By MS/MS	By MS/MS	By MS/MS	By MS/MS	By MS/MS	By MS/MS
P01132	P01132	2	2	2	Pro-epidermal growth factor;Epidermal growth factor	Egf	sp|P01132|EGF_MOUSE Pro-epidermal growth factor OS=Mus musculus OX=10090 GN=Egf PE=1 SV=2	1	2	2	2	2	2	1	0	2	1	0	0	2	2	1	0	2	1	0	0	2	2	1	0	2	1	0	0	1.4	1.4	1.4	133.07	1217	1217	0.01667	1.4469	By MS/MS	By MS/MS	By MS/MS		By MS/MS	By matching
P01631	P01631	3	3	3	Ig kappa chain V-II region 26-10		sp|P01631|KV2A7_MOUSE Ig kappa chain V-II region 26-10 OS=Mus musculus OX=10090 PE=1 SV=1	1	3	3	3	1	1	0	1	0	1	3	1	1	1	0	1	0	1	3	1	1	1	0	1	0	1	3	1	17.7	17.7	17.7	12.273	113	113	0	9.4916	By MS/MS	By matching		By matching		By matching
P01635	P01635	1	1	1	Ig kappa chain V-V region K2		sp|P01635|KV5A3_MOUSE Ig kappa chain V-V region K2 (Fragment) OS=Mus musculus OX=10090 PE=1 SV=1	1	1	1	1	1	1	0	0	1	0	0	1	1	1	0	0	1	0	0	1	1	1	0	0	1	0	0	1	11.3	11.3	11.3	12.581	115	115	0.00049044	3.5264	By MS/MS	By MS/MS			By matching
P01642	P01642	1	1	1	Ig kappa chain V-V region L7	Gm10881	sp|P01642|KV5A9_MOUSE Ig kappa chain V-V region L7 (Fragment) OS=Mus musculus OX=10090 GN=Gm10881 PE=1 SV=1	1	1	1	1	0	0	0	0	0	0	1	0	0	0	0	0	0	0	1	0	0	0	0	0	0	0	1	0	10.4	10.4	10.4	12.615	115	115	0.038108	1.0458
P04946;P01648;P01647;P01646;P01645;P01644	P04946;P01648;P01647;P01646;P01645;P01644	1;1;1;1;1;1	1;1;1;1;1;1	1;1;1;1;1;1	Ig kappa chain V-V region NQ5-89.4;Ig kappa chain V-V region HP 91A3;Ig kappa chain V-V region HP 124E1;Ig kappa chain V-V region HP 123E6;Ig kappa chain V-V region HP 93G7;Ig kappa chain V-V region HP R16.7		sp|P04946|KV5AM_MOUSE Ig kappa chain V-V region NQ5-89.4 OS=Mus musculus OX=10090 PE=2 SV=1;sp|P01648|KV5AF_MOUSE Ig kappa chain V-V region HP 91A3 OS=Mus musculus OX=10090 PE=1 SV=1;sp|P01647|KV5AE_MOUSE Ig kappa chain V-V region HP 124E1 OS=Mus musculus	6	1	1	1	0	0	0	1	0	0	1	1	0	0	0	1	0	0	1	1	0	0	0	1	0	0	1	1	7.4	7.4	7.4	11.536	108	108;108;108;108;108;108	0.0037256	2.1369				By MS/MS
P01786	P01786	1	1	1	Ig heavy chain V region MOPC 47A		sp|P01786|HVM17_MOUSE Ig heavy chain V region MOPC 47A OS=Mus musculus OX=10090 PE=1 SV=1	1	1	1	1	0	0	0	0	0	0	1	1	0	0	0	0	0	0	1	1	0	0	0	0	0	0	1	1	7.7	7.7	7.7	12.374	117	117	0.035013	1.0659
P01831	P01831	3	3	3	Thy-1 membrane glycoprotein	Thy1	sp|P01831|THY1_MOUSE Thy-1 membrane glycoprotein OS=Mus musculus OX=10090 GN=Thy1 PE=1 SV=1	1	3	3	3	3	3	3	3	3	3	2	2	3	3	3	3	3	3	2	2	3	3	3	3	3	3	2	2	22.8	22.8	22.8	18.08	162	162	0	31.737	By MS/MS	By MS/MS	By MS/MS	By MS/MS	By MS/MS	By MS/MS
P01837	P01837	8	8	8	Ig kappa chain C region		sp|P01837|IGKC_MOUSE Immunoglobulin kappa constant OS=Mus musculus OX=10090 GN=Igkc PE=1 SV=2	1	8	8	8	4	5	6	5	3	3	6	6	4	5	6	5	3	3	6	6	4	5	6	5	3	3	6	6	94.4	94.4	94.4	11.934	107	107	0	60.734	By MS/MS	By MS/MS	By MS/MS	By MS/MS	By MS/MS	By MS/MS
P01864;P01863;P01865	P01864	6;1;1	6;1;1	6;1;1	Ig gamma-2A chain C region secreted form		sp|P01864|GCAB_MOUSE Ig gamma-2A chain C region secreted form OS=Mus musculus OX=10090 PE=1 SV=1	3	6	6	6	4	5	2	2	4	4	5	5	4	5	2	2	4	4	5	5	4	5	2	2	4	4	5	5	19.1	19.1	19.1	36.595	335	335;330;398	0	40.188	By MS/MS	By MS/MS	By MS/MS	By MS/MS	By MS/MS	By MS/MS
P01867	P01867	7	7	7	Ig gamma-2B chain C region	Igh-3	sp|P01867|IGG2B_MOUSE Ig gamma-2B chain C region OS=Mus musculus OX=10090 GN=Igh-3 PE=1 SV=3	1	7	7	7	5	5	5	5	4	5	6	5	5	5	5	5	4	5	6	5	5	5	5	5	4	5	6	5	20	20	20	44.259	404	404	0	17.654	By MS/MS	By MS/MS	By MS/MS	By MS/MS	By MS/MS	By MS/MS
P01868;P01869	P01868;P01869	5;5	5;5	5;5	Ig gamma-1 chain C region secreted form;Ig gamma-1 chain C region, membrane-bound form	Ighg1	sp|P01868|IGHG1_MOUSE Ig gamma-1 chain C region secreted form OS=Mus musculus OX=10090 GN=Ighg1 PE=1 SV=1;sp|P01869|IGH1M_MOUSE Ig gamma-1 chain C region, membrane-bound form OS=Mus musculus OX=10090 GN=Ighg1 PE=1 SV=2	2	5	5	5	4	4	5	4	3	3	3	5	4	4	5	4	3	3	3	5	4	4	5	4	3	3	3	5	22.8	22.8	22.8	35.704	324	324;393	0	36.723	By MS/MS	By MS/MS	By MS/MS	By MS/MS	By MS/MS	By MS/MS
P01887	P01887	3	3	3	Beta-2-microglobulin	B2m	sp|P01887|B2MG_MOUSE Beta-2-microglobulin OS=Mus musculus OX=10090 GN=B2m PE=1 SV=2	1	3	3	3	1	1	3	3	1	1	3	3	1	1	3	3	1	1	3	3	1	1	3	3	1	1	3	3	22.7	22.7	22.7	13.779	119	119	0	5.9917	By matching	By matching	By MS/MS	By MS/MS	By MS/MS	By matching
P14428;P14426;P03991;P04223;P01901	P14428;P14426;P03991;P04223;P01901	1;1;1;1;1	1;1;1;1;1	1;1;1;1;1	H-2 class I histocompatibility antigen, K-Q alpha chain;H-2 class I histocompatibility antigen, D-K alpha chain;H-2 class I histocompatibility antigen, K-W28 alpha chain;H-2 class I histocompatibility antigen, K-K alpha chain;H-2 class I histocompatibility antigen, K-B alpha chain	H2-K1;H2-D1	sp|P14428|HA1Q_MOUSE H-2 class I histocompatibility antigen, K-Q alpha chain (Fragment) OS=Mus musculus OX=10090 GN=H2-K1 PE=1 SV=1;sp|P14426|HA13_MOUSE H-2 class I histocompatibility antigen, D-K alpha chain OS=Mus musculus OX=10090 GN=H2-D1 PE=1 SV=1;sp|	5	1	1	1	1	1	1	1	0	0	1	0	1	1	1	1	0	0	1	0	1	1	1	1	0	0	1	0	4	4	4	36.855	328	328;362;368;369;369	0.031718	1.1176	By MS/MS	By matching	By matching	By matching
P01942	P01942	12	12	10	Hemoglobin subunit alpha	Hba	sp|P01942|HBA_MOUSE Hemoglobin subunit alpha OS=Mus musculus OX=10090 GN=Hba PE=1 SV=2	1	12	12	10	7	7	9	11	7	8	12	11	7	7	9	11	7	8	12	11	5	5	7	9	5	6	10	9	73.2	73.2	66.9	15.085	142	142	0	323.31	By MS/MS	By MS/MS	By MS/MS	By MS/MS	By MS/MS	By MS/MS
P02088;CON__Q3SX09	P02088	13;2	13;2	7;0	Hemoglobin subunit beta-1	Hbb-b1	sp|P02088|HBB1_MOUSE Hemoglobin subunit beta-1 OS=Mus musculus OX=10090 GN=Hbb-b1 PE=1 SV=2	2	13	13	7	10	9	11	13	9	9	13	13	10	9	11	13	9	9	13	13	5	4	6	7	4	4	7	7	70.7	70.7	57.1	15.84	147	147;201	0	303.86	By MS/MS	By MS/MS	By MS/MS	By MS/MS	By MS/MS	By MS/MS
P02089	P02089	7	1	1	Hemoglobin subunit beta-2	Hbb-b2	sp|P02089|HBB2_MOUSE Hemoglobin subunit beta-2 OS=Mus musculus OX=10090 GN=Hbb-b2 PE=1 SV=2	1	7	1	1	5	5	5	7	5	5	7	7	0	0	0	1	0	0	1	1	0	0	0	1	0	0	1	1	44.2	8.8	8.8	15.878	147	147	0.00071994	3.2605	By matching	By matching	By matching	By MS/MS	By matching	By matching
P02104;CON__P02070	P02104;CON__P02070	4;2	3;1	2;0	Hemoglobin subunit epsilon-Y2	Hbb-y	sp|P02104|HBE_MOUSE Hemoglobin subunit epsilon-Y2 OS=Mus musculus OX=10090 GN=Hbb-y PE=1 SV=2;	2	4	3	2	2	2	3	3	2	2	4	3	1	1	2	2	1	1	3	2	1	1	1	1	1	1	2	1	27.2	20.4	14.3	16.136	147	147;145	0	6.5664	By MS/MS	By MS/MS	By MS/MS	By MS/MS	By MS/MS	By MS/MS
P02301	P02301	13	1	1	Histone H3.3C	H3f3c	sp|P02301|H3C_MOUSE Histone H3.3C OS=Mus musculus OX=10090 GN=H3f3c PE=3 SV=3	1	13	1	1	8	8	8	11	9	9	8	12	1	1	0	0	1	1	0	0	1	1	0	0	1	1	0	0	68.4	5.9	5.9	15.315	136	136	1	-2	By MS/MS	By MS/MS	By matching	By matching	By matching	By matching
P02463	P02463	5	5	5	Collagen alpha-1(IV) chain;Arresten	Col4a1	sp|P02463|CO4A1_MOUSE Collagen alpha-1(IV) chain OS=Mus musculus OX=10090 GN=Col4a1 PE=1 SV=4	1	5	5	5	5	4	3	3	4	5	3	4	5	4	3	3	4	5	3	4	5	4	3	3	4	5	3	4	4	4	4	160.68	1669	1669	0	49.745	By MS/MS	By MS/MS	By MS/MS	By MS/MS	By MS/MS	By MS/MS
P02468	P02468	39	39	39	Laminin subunit gamma-1	Lamc1	sp|P02468|LAMC1_MOUSE Laminin subunit gamma-1 OS=Mus musculus OX=10090 GN=Lamc1 PE=1 SV=2	1	39	39	39	27	25	20	24	27	28	25	22	27	25	20	24	27	28	25	22	27	25	20	24	27	28	25	22	24.3	24.3	24.3	177.3	1607	1607	0	213.19	By MS/MS	By MS/MS	By MS/MS	By MS/MS	By MS/MS	By MS/MS
P02469	P02469	38	38	37	Laminin subunit beta-1	Lamb1	sp|P02469|LAMB1_MOUSE Laminin subunit beta-1 OS=Mus musculus OX=10090 GN=Lamb1 PE=1 SV=3	1	38	38	37	21	23	15	21	23	22	22	20	21	23	15	21	23	22	22	20	21	23	15	21	23	22	21	20	21.7	21.7	21.3	197.09	1786	1786	0	170.92	By MS/MS	By MS/MS	By MS/MS	By MS/MS	By MS/MS	By MS/MS
P02525	P02525	23	23	23	Beta-crystallin A1	Cryba1	sp|P02525|CRBA1_MOUSE Beta-crystallin A1 OS=Mus musculus OX=10090 GN=Cryba1 PE=2 SV=2	1	23	23	23	14	15	21	21	15	17	23	22	14	15	21	21	15	17	23	22	14	15	21	21	15	17	23	22	84.8	84.8	84.8	23.401	198	198	0	323.31	By MS/MS	By MS/MS	By MS/MS	By MS/MS	By MS/MS	By MS/MS
P02772	P02772	16	16	16	Alpha-fetoprotein	Afp	sp|P02772|FETA_MOUSE Alpha-fetoprotein OS=Mus musculus OX=10090 GN=Afp PE=2 SV=1	1	16	16	16	7	7	5	9	7	6	15	12	7	7	5	9	7	6	15	12	7	7	5	9	7	6	15	12	26.9	26.9	26.9	67.337	605	605	0	76.998	By MS/MS	By MS/MS	By MS/MS	By MS/MS	By MS/MS	By MS/MS
P02802	P02802	2	2	1	Metallothionein-1	Mt1	sp|P02802|MT1_MOUSE Metallothionein-1 OS=Mus musculus OX=10090 GN=Mt1 PE=1 SV=1	1	2	2	1	1	1	2	2	0	1	2	2	1	1	2	2	0	1	2	2	1	1	1	1	0	1	1	1	32.8	32.8	19.7	6.0181	61	61	0	7.7204	By matching	By matching	By matching	By MS/MS		By MS/MS
P02815	P02815	1	1	1	16.5 kDa submandibular gland glycoprotein	Spt1	sp|P02815|MUCL2_MOUSE Mucin-like protein 2 OS=Mus musculus OX=10090 GN=Mucl2 PE=2 SV=2	1	1	1	1	0	0	0	1	0	0	1	1	0	0	0	1	0	0	1	1	0	0	0	1	0	0	1	1	5.1	5.1	5.1	14.802	138	138	0.046743	0.94979				By MS/MS
P02816	P02816	3	3	3	Prolactin-inducible protein homolog	Pip	sp|P02816|PIP_MOUSE Prolactin-inducible protein homolog OS=Mus musculus OX=10090 GN=Pip PE=2 SV=3	1	3	3	3	3	3	1	1	2	1	1	1	3	3	1	1	2	1	1	1	3	3	1	1	2	1	1	1	26.7	26.7	26.7	16.823	146	146	0	18.116	By MS/MS	By MS/MS	By MS/MS	By MS/MS	By MS/MS	By MS/MS
P03888	P03888	1	1	1	NADH-ubiquinone oxidoreductase chain 1	Mtnd1	sp|P03888|NU1M_MOUSE NADH-ubiquinone oxidoreductase chain 1 OS=Mus musculus OX=10090 GN=Mtnd1 PE=1 SV=3	1	1	1	1	1	1	0	0	1	1	0	0	1	1	0	0	1	1	0	0	1	1	0	0	1	1	0	0	6	6	6	36.059	318	318	0.00048579	3.4225	By MS/MS	By MS/MS			By MS/MS	By MS/MS
P03899	P03899	2	2	2	NADH-ubiquinone oxidoreductase chain 3	Mtnd3	sp|P03899|NU3M_MOUSE NADH-ubiquinone oxidoreductase chain 3 OS=Mus musculus OX=10090 GN=Mtnd3 PE=1 SV=3	1	2	2	2	1	1	0	0	1	1	1	1	1	1	0	0	1	1	1	1	1	1	0	0	1	1	1	1	41.7	41.7	41.7	13.219	115	115	0	7.389	By MS/MS	By MS/MS			By MS/MS	By MS/MS
P03911	P03911	2	2	2	NADH-ubiquinone oxidoreductase chain 4	Mtnd4	sp|P03911|NU4M_MOUSE NADH-ubiquinone oxidoreductase chain 4 OS=Mus musculus OX=10090 GN=Mtnd4 PE=1 SV=1	1	2	2	2	2	2	0	1	2	2	1	0	2	2	0	1	2	2	1	0	2	2	0	1	2	2	1	0	8.3	8.3	8.3	51.881	459	459	0	24.739	By MS/MS	By MS/MS		By MS/MS	By MS/MS	By MS/MS
P03921	P03921	2	2	2	NADH-ubiquinone oxidoreductase chain 5	Mtnd5	sp|P03921|NU5M_MOUSE NADH-ubiquinone oxidoreductase chain 5 OS=Mus musculus OX=10090 GN=Mtnd5 PE=1 SV=3	1	2	2	2	1	1	0	0	1	1	0	1	1	1	0	0	1	1	0	1	1	1	0	0	1	1	0	1	3.3	3.3	3.3	68.474	607	607	0.0011712	2.9216	By MS/MS	By MS/MS			By MS/MS	By MS/MS
P03930	P03930	3	3	3	ATP synthase protein 8	Mtatp8	sp|P03930|ATP8_MOUSE ATP synthase protein 8 OS=Mus musculus OX=10090 GN=Mtatp8 PE=1 SV=1	1	3	3	3	2	1	3	3	2	2	3	3	2	1	3	3	2	2	3	3	2	1	3	3	2	2	3	3	43.3	43.3	43.3	7.7662	67	67	0	7.9252	By MS/MS	By MS/MS	By MS/MS	By MS/MS	By MS/MS	By MS/MS
P03953	P03953	1	1	1	Complement factor D	Cfd	sp|P03953|CFAD_MOUSE Complement factor D OS=Mus musculus OX=10090 GN=Cfd PE=1 SV=1	1	1	1	1	1	1	0	0	1	1	0	0	1	1	0	0	1	1	0	0	1	1	0	0	1	1	0	0	4.6	4.6	4.6	28.057	259	259	0	4.4943	By MS/MS	By MS/MS			By matching	By matching
P03987	P03987	6	6	6	Ig gamma-3 chain C region		sp|P03987|IGHG3_MOUSE Ig gamma-3 chain C region OS=Mus musculus OX=10090 PE=1 SV=2	1	6	6	6	5	4	0	2	3	2	2	2	5	4	0	2	3	2	2	2	5	4	0	2	3	2	2	2	17.1	17.1	17.1	43.929	398	398	0	16.86	By MS/MS	By MS/MS		By MS/MS	By MS/MS	By MS/MS
P03995	P03995	49	45	43	Glial fibrillary acidic protein	Gfap	sp|P03995|GFAP_MOUSE Glial fibrillary acidic protein OS=Mus musculus OX=10090 GN=Gfap PE=1 SV=4	1	49	45	43	32	29	21	35	34	38	12	35	29	26	17	32	31	35	8	31	27	24	15	30	29	33	8	29	81.4	79.3	76.5	49.899	430	430	0	323.31	By MS/MS	By MS/MS	By MS/MS	By MS/MS	By MS/MS	By MS/MS
P04104	P04104	6	2	1	Keratin, type II cytoskeletal 1	Krt1	sp|P04104|K2C1_MOUSE Keratin, type II cytoskeletal 1 OS=Mus musculus OX=10090 GN=Krt1 PE=1 SV=4	1	6	2	1	4	4	5	6	4	4	6	6	0	0	1	2	0	0	2	2	0	0	0	1	0	0	1	1	9.3	3.1	1.9	65.605	637	637	0.0062218	1.9341	By matching	By matching	By matching	By MS/MS	By matching	By matching
P04117	P04117	2	2	2	Fatty acid-binding protein, adipocyte	Fabp4	sp|P04117|FABP4_MOUSE Fatty acid-binding protein, adipocyte OS=Mus musculus OX=10090 GN=Fabp4 PE=1 SV=3	1	2	2	2	2	1	2	2	2	2	1	1	2	1	2	2	2	2	1	1	2	1	2	2	2	2	1	1	15.9	15.9	15.9	14.65	132	132	0	5.9056	By matching	By MS/MS	By MS/MS	By MS/MS	By MS/MS	By matching
P04186;CON__Q3KUS7	P04186	16;2	16;2	16;2	Complement factor B;Complement factor B Ba fragment;Complement factor B Bb fragment	Cfb	sp|P04186|CFAB_MOUSE Complement factor B OS=Mus musculus OX=10090 GN=Cfb PE=1 SV=2	2	16	16	16	12	11	7	7	12	8	6	6	12	11	7	7	12	8	6	6	12	11	7	7	12	8	6	6	22.9	22.9	22.9	85.004	761	761;760	0	64.232	By MS/MS	By MS/MS	By MS/MS	By MS/MS	By MS/MS	By MS/MS
P04247	P04247	11	11	11	Myoglobin	Mb	sp|P04247|MYG_MOUSE Myoglobin OS=Mus musculus OX=10090 GN=Mb PE=1 SV=3	1	11	11	11	5	6	10	11	5	5	6	8	5	6	10	11	5	5	6	8	5	6	10	11	5	5	6	8	62.3	62.3	62.3	17.069	154	154	0	186.88	By MS/MS	By MS/MS	By MS/MS	By MS/MS	By MS/MS	By MS/MS
P04342	P04342	26	11	9	Gamma-crystallin D	Crygd	sp|P04342|CRGD_MOUSE Gamma-crystallin D OS=Mus musculus OX=10090 GN=Crygd PE=2 SV=3	1	26	11	9	18	18	24	23	18	18	24	24	8	8	11	10	8	8	11	11	6	6	9	8	6	6	9	9	99.4	54	45.4	21.117	174	174	0	323.31	By MS/MS	By MS/MS	By MS/MS	By MS/MS	By MS/MS	By MS/MS
P04344	P04344	24	18	10	Gamma-crystallin B	Crygb	sp|P04344|CRGB_MOUSE Gamma-crystallin B OS=Mus musculus OX=10090 GN=Crygb PE=2 SV=4	1	24	18	10	16	16	19	22	17	16	22	22	12	12	13	17	13	12	16	16	6	6	7	10	6	6	9	8	95.4	78.9	57.7	21.086	175	175	0	323.31	By MS/MS	By MS/MS	By MS/MS	By MS/MS	By MS/MS	By MS/MS
P04345	P04345	27	27	21	Gamma-crystallin A	Cryga	sp|P04345|CRGA_MOUSE Gamma-crystallin A OS=Mus musculus OX=10090 GN=Cryga PE=2 SV=2	1	27	27	21	19	20	23	24	20	22	26	26	19	20	23	24	20	22	26	26	14	15	18	18	15	17	20	20	94.8	94.8	77	21.149	174	174	0	323.31	By MS/MS	By MS/MS	By MS/MS	By MS/MS	By MS/MS	By MS/MS
P04370	P04370	6	6	6	Myelin basic protein	Mbp	sp|P04370|MBP_MOUSE Myelin basic protein OS=Mus musculus OX=10090 GN=Mbp PE=1 SV=2	1	6	6	6	4	4	2	6	4	4	0	5	4	4	2	6	4	4	0	5	4	4	2	6	4	4	0	5	21.6	21.6	21.6	27.167	250	250	0	47.349	By MS/MS	By MS/MS	By MS/MS	By MS/MS	By MS/MS	By MS/MS
P04444;P04443	P04444;P04443	2;1	1;1	1;1	Hemoglobin subunit beta-H1;Hemoglobin subunit beta-H0	Hbb-bh1;Hbb-bh0	sp|P04444|HBBZ_MOUSE Hemoglobin subunit beta-H1 OS=Mus musculus OX=10090 GN=Hbb-bh1 PE=2 SV=3;sp|P04443|HBB0_MOUSE Hemoglobin subunit beta-H0 OS=Mus musculus OX=10090 GN=Hbb-bh0 PE=2 SV=5	2	2	1	1	0	0	1	1	0	0	2	1	0	0	0	0	0	0	1	0	0	0	0	0	0	0	1	0	12.9	6.8	6.8	16.494	147	147;147	0.003116	2.3486			By matching	By matching
P04919	P04919	13	13	13	Band 3 anion transport protein	Slc4a1	sp|P04919|B3AT_MOUSE Band 3 anion transport protein OS=Mus musculus OX=10090 GN=Slc4a1 PE=1 SV=1	1	13	13	13	1	2	3	9	2	1	12	7	1	2	3	9	2	1	12	7	1	2	3	9	2	1	12	7	20.5	20.5	20.5	103.13	929	929	0	52.987	By MS/MS	By MS/MS	By MS/MS	By MS/MS	By MS/MS	By MS/MS
P04925	P04925	2	2	2	Major prion protein	Prnp	sp|P04925|PRIO_MOUSE Major prion protein OS=Mus musculus OX=10090 GN=Prnp PE=1 SV=2	1	2	2	2	0	1	2	1	0	1	1	0	0	1	2	1	0	1	1	0	0	1	2	1	0	1	1	0	8.3	8.3	8.3	27.977	254	254	0	4.3755		By MS/MS	By MS/MS	By MS/MS		By MS/MS
P04945	P04945	1	1	1	Ig kappa chain V-VI region NQ2-6.1		sp|P04945|KV6AB_MOUSE Ig kappa chain V-VI region NQ2-6.1 OS=Mus musculus OX=10090 PE=2 SV=1	1	1	1	1	0	0	0	0	0	0	1	1	0	0	0	0	0	0	1	1	0	0	0	0	0	0	1	1	14.8	14.8	14.8	11.713	108	108	0.00071719	3.2148
P05017	P05017	1	1	1	Insulin-like growth factor I	Igf1	sp|P05017|IGF1_MOUSE Insulin-like growth factor I OS=Mus musculus OX=10090 GN=Igf1 PE=1 SV=2	1	1	1	1	0	1	1	0	1	1	0	0	0	1	1	0	1	1	0	0	0	1	1	0	1	1	0	0	7.8	7.8	7.8	17.093	153	153	1	-2		By MS/MS	By MS/MS		By MS/MS	By MS/MS
P05063	P05063	34	24	24	Fructose-bisphosphate aldolase C	Aldoc	sp|P05063|ALDOC_MOUSE Fructose-bisphosphate aldolase C OS=Mus musculus OX=10090 GN=Aldoc PE=1 SV=4	1	34	24	24	29	27	30	31	27	28	31	30	21	19	23	22	19	21	23	21	21	19	23	22	19	21	23	21	83.5	65.6	65.6	39.394	363	363	0	323.31	By MS/MS	By MS/MS	By MS/MS	By MS/MS	By MS/MS	By MS/MS
P05064	P05064	35	35	25	Fructose-bisphosphate aldolase A	Aldoa	sp|P05064|ALDOA_MOUSE Fructose-bisphosphate aldolase A OS=Mus musculus OX=10090 GN=Aldoa PE=1 SV=2	1	35	35	25	27	29	31	32	26	29	31	33	27	29	31	32	26	29	31	33	19	21	24	23	18	22	23	24	92.3	92.3	77.2	39.355	364	364	0	323.31	By MS/MS	By MS/MS	By MS/MS	By MS/MS	By MS/MS	By MS/MS
P05132	P05132	10	3	3	cAMP-dependent protein kinase catalytic subunit alpha	Prkaca	sp|P05132|KAPCA_MOUSE cAMP-dependent protein kinase catalytic subunit alpha OS=Mus musculus OX=10090 GN=Prkaca PE=1 SV=3	1	10	3	3	9	8	5	6	9	9	6	8	3	2	1	2	3	3	2	2	3	2	1	2	3	3	2	2	22.2	7.1	7.1	40.57	351	351	0	6.2973	By MS/MS	By MS/MS	By MS/MS	By MS/MS	By MS/MS	By MS/MS
P05201	P05201	27	27	27	Aspartate aminotransferase, cytoplasmic	Got1	sp|P05201|AATC_MOUSE Aspartate aminotransferase, cytoplasmic OS=Mus musculus OX=10090 GN=Got1 PE=1 SV=3	1	27	27	27	17	21	21	22	19	21	19	23	17	21	21	22	19	21	19	23	17	21	21	22	19	21	19	23	82.6	82.6	82.6	46.247	413	413	0	279.29	By MS/MS	By MS/MS	By MS/MS	By MS/MS	By MS/MS	By MS/MS
P05202	P05202	25	25	25	Aspartate aminotransferase, mitochondrial	Got2	sp|P05202|AATM_MOUSE Aspartate aminotransferase, mitochondrial OS=Mus musculus OX=10090 GN=Got2 PE=1 SV=1	1	25	25	25	17	15	19	21	17	19	21	19	17	15	19	21	17	19	21	19	17	15	19	21	17	19	21	19	64.4	64.4	64.4	47.411	430	430	0	98.734	By MS/MS	By MS/MS	By MS/MS	By MS/MS	By MS/MS	By MS/MS
P05213;Q3UX10	P05213	32;4	32;4	0;0	Tubulin alpha-1B chain	Tuba1b	sp|P05213|TBA1B_MOUSE Tubulin alpha-1B chain OS=Mus musculus OX=10090 GN=Tuba1b PE=1 SV=2	2	32	32	0	25	27	27	28	26	29	27	28	25	27	27	28	26	29	27	28	0	0	0	0	0	0	0	0	80.7	80.7	0	50.151	451	451;446	0	323.31	By MS/MS	By MS/MS	By MS/MS	By MS/MS	By MS/MS	By MS/MS
P05214	P05214	24	1	1	Tubulin alpha-3 chain	Tuba3a	sp|P05214|TBA3_MOUSE Tubulin alpha-3 chain OS=Mus musculus OX=10090 GN=Tuba3a PE=1 SV=1	1	24	1	1	20	21	19	20	21	22	18	19	1	1	1	1	1	1	1	1	1	1	1	1	1	1	1	1	65.1	3.3	3.3	49.959	450	450	0	7.7112	By MS/MS	By MS/MS	By MS/MS	By matching	By MS/MS	By MS/MS
P05480;P25911;P08103;Q62270;P06240;Q922K9;Q62190;P16056	P05480	7;2;2;1;1;1;1;1	7;2;2;1;1;1;1;1	4;0;0;1;0;1;1;1	Neuronal proto-oncogene tyrosine-protein kinase Src	Src	sp|P05480|SRC_MOUSE Neuronal proto-oncogene tyrosine-protein kinase Src OS=Mus musculus OX=10090 GN=Src PE=1 SV=4	8	7	7	4	2	4	1	4	3	5	2	4	2	4	1	4	3	5	2	4	0	2	0	2	0	2	1	2	12.2	12.2	7.6	60.644	541	541;512;524;496;509;512;1378;1379	0	9.2221	By MS/MS	By MS/MS	By matching	By MS/MS	By MS/MS	By MS/MS
P05622	P05622	3	3	3	Platelet-derived growth factor receptor beta	Pdgfrb	sp|P05622|PGFRB_MOUSE Platelet-derived growth factor receptor beta OS=Mus musculus OX=10090 GN=Pdgfrb PE=1 SV=2	1	3	3	3	1	0	1	1	1	1	1	0	1	0	1	1	1	1	1	0	1	0	1	1	1	1	1	0	3.7	3.7	3.7	122.79	1098	1098	0	4.3359	By matching		By MS/MS	By MS/MS	By MS/MS	By MS/MS
P05977	P05977	20	20	17	Myosin light chain 1/3, skeletal muscle isoform	Myl1	sp|P05977|MYL1_MOUSE Myosin light chain 1/3, skeletal muscle isoform OS=Mus musculus OX=10090 GN=Myl1 PE=1 SV=2	1	20	20	17	12	14	18	19	12	14	15	16	12	14	18	19	12	14	15	16	9	11	15	16	9	11	12	13	91.5	91.5	80.3	20.594	188	188	0	301.09	By MS/MS	By MS/MS	By MS/MS	By MS/MS	By MS/MS	By MS/MS
P06151;P00342	P06151	27;2	27;2	26;1	L-lactate dehydrogenase A chain	Ldha	sp|P06151|LDHA_MOUSE L-lactate dehydrogenase A chain OS=Mus musculus OX=10090 GN=Ldha PE=1 SV=3	2	27	27	26	21	22	24	25	20	22	27	26	21	22	24	25	20	22	27	26	20	21	23	24	19	21	26	25	80.4	80.4	76.8	36.498	332	332;332	0	323.31	By MS/MS	By MS/MS	By MS/MS	By MS/MS	By MS/MS	By MS/MS
P06330;P01757;P01756	P06330;P01757;P01756	2;1;1	2;1;1	2;1;1	Ig heavy chain V region AC38 205.12;Ig heavy chain V region J558;Ig heavy chain V region MOPC 104E		sp|P06330|HVM51_MOUSE Ig heavy chain V region AC38 205.12 OS=Mus musculus OX=10090 PE=1 SV=1;sp|P01757|HVM13_MOUSE Ig heavy chain V region J558 OS=Mus musculus OX=10090 PE=1 SV=1;sp|P01756|HVM12_MOUSE Ig heavy chain V region MOPC 104E OS=Mus musculus OX=10	3	2	2	2	2	2	0	0	0	0	0	0	2	2	0	0	0	0	0	0	2	2	0	0	0	0	0	0	19.5	19.5	19.5	12.934	118	118;117;117	0	4.3837	By MS/MS	By MS/MS
P06537	P06537	2	2	2	Glucocorticoid receptor	Nr3c1	sp|P06537|GCR_MOUSE Glucocorticoid receptor OS=Mus musculus OX=10090 GN=Nr3c1 PE=1 SV=1	1	2	2	2	0	1	0	1	1	1	1	1	0	1	0	1	1	1	1	1	0	1	0	1	1	1	1	1	3.4	3.4	3.4	86.052	783	783	0.038476	1.0447		By matching		By MS/MS	By matching	By MS/MS
P06728;REV__Q8BUY5	P06728	27;1	27;1	27;1	Apolipoprotein A-IV	Apoa4	sp|P06728|APOA4_MOUSE Apolipoprotein A-IV OS=Mus musculus OX=10090 GN=Apoa4 PE=1 SV=3	2	27	27	27	23	20	25	24	20	17	21	22	23	20	25	24	20	17	21	22	23	20	25	24	20	17	21	22	74.7	74.7	74.7	45.029	395	395;285	0	323.31	By MS/MS	By MS/MS	By MS/MS	By MS/MS	By MS/MS	By MS/MS
P06745;CON__Q3ZBD7	P06745	36;9	36;9	36;9	Glucose-6-phosphate isomerase	Gpi	sp|P06745|G6PI_MOUSE Glucose-6-phosphate isomerase OS=Mus musculus OX=10090 GN=Gpi PE=1 SV=4	2	36	36	36	26	23	26	30	22	28	28	29	26	23	26	30	22	28	28	29	26	23	26	30	22	28	28	29	71.9	71.9	71.9	62.766	558	558;557	0	323.31	By MS/MS	By MS/MS	By MS/MS	By MS/MS	By MS/MS	By MS/MS
P06795;P21447	P06795;P21447	4;3	4;3	4;3	Multidrug resistance protein 1B;Multidrug resistance protein 1A	Abcb1b;Abcb1a	sp|P06795|MDR1B_MOUSE ATP-dependent translocase ABCB1 OS=Mus musculus OX=10090 GN=Abcb1b PE=1 SV=1;sp|P21447|MDR1A_MOUSE ATP-dependent translocase ABCB1 OS=Mus musculus OX=10090 GN=Abcb1a PE=1 SV=3	2	4	4	4	2	1	2	0	2	1	1	1	2	1	2	0	2	1	1	1	2	1	2	0	2	1	1	1	5.5	5.5	5.5	140.99	1276	1276;1276	0	4.4986	By matching	By MS/MS	By MS/MS		By MS/MS	By MS/MS
P06797;Q9JI81	P06797	6;1	6;1	6;1	Cathepsin L1;Cathepsin L1 heavy chain;Cathepsin L1 light chain	Ctsl	sp|P06797|CATL1_MOUSE Cathepsin L1 OS=Mus musculus OX=10090 GN=Ctsl PE=1 SV=2	2	6	6	6	4	3	4	4	4	3	3	4	4	3	4	4	4	3	3	4	4	3	4	4	4	3	3	4	29	29	29	37.547	334	334;333	0	40.009	By MS/MS	By MS/MS	By MS/MS	By MS/MS	By MS/MS	By MS/MS
P06801	P06801	22	22	22	NADP-dependent malic enzyme	Me1	sp|P06801|MAOX_MOUSE NADP-dependent malic enzyme OS=Mus musculus OX=10090 GN=Me1 PE=1 SV=2	1	22	22	22	18	17	8	9	16	18	6	11	18	17	8	9	16	18	6	11	18	17	8	9	16	18	6	11	54	54	54	63.953	572	572	0	120.42	By MS/MS	By MS/MS	By MS/MS	By MS/MS	By MS/MS	By MS/MS
P06837	P06837	14	14	14	Neuromodulin	Gap43	sp|P06837|NEUM_MOUSE Neuromodulin OS=Mus musculus OX=10090 GN=Gap43 PE=1 SV=1	1	14	14	14	9	8	10	9	5	10	7	10	9	8	10	9	5	10	7	10	9	8	10	9	5	10	7	10	76.2	76.2	76.2	23.632	227	227	0	92.512	By MS/MS	By MS/MS	By MS/MS	By MS/MS	By MS/MS	By MS/MS
P06909	P06909	8	8	8	Complement factor H	Cfh	sp|P06909|CFAH_MOUSE Complement factor H OS=Mus musculus OX=10090 GN=Cfh PE=1 SV=2	1	8	8	8	4	3	4	5	4	3	5	4	4	3	4	5	4	3	5	4	4	3	4	5	4	3	5	4	6.6	6.6	6.6	139.14	1234	1234	0	15.705	By MS/MS	By MS/MS	By MS/MS	By MS/MS	By MS/MS	By MS/MS
P07091	P07091	5	5	5	Protein S100-A4	S100a4	sp|P07091|S10A4_MOUSE Protein S100-A4 OS=Mus musculus OX=10090 GN=S100a4 PE=1 SV=1	1	5	5	5	5	5	4	4	4	5	4	3	5	5	4	4	4	5	4	3	5	5	4	4	4	5	4	3	33.7	33.7	33.7	11.721	101	101	0	25.688	By MS/MS	By MS/MS	By MS/MS	By MS/MS	By MS/MS	By MS/MS
P07147	P07147	19	19	19	5,6-dihydroxyindole-2-carboxylic acid oxidase	Tyrp1	sp|P07147|TYRP1_MOUSE 5,6-dihydroxyindole-2-carboxylic acid oxidase OS=Mus musculus OX=10090 GN=Tyrp1 PE=1 SV=1	1	19	19	19	13	12	15	16	12	13	14	13	13	12	15	16	12	13	14	13	13	12	15	16	12	13	14	13	40.6	40.6	40.6	60.761	537	537	0	197.6	By MS/MS	By MS/MS	By MS/MS	By MS/MS	By MS/MS	By MS/MS
P07214	P07214	7	7	7	SPARC	Sparc	sp|P07214|SPRC_MOUSE SPARC OS=Mus musculus OX=10090 GN=Sparc PE=1 SV=1	1	7	7	7	4	4	5	4	3	3	6	5	4	4	5	4	3	3	6	5	4	4	5	4	3	3	6	5	30.8	30.8	30.8	34.45	302	302	0	69.634	By MS/MS	By MS/MS	By MS/MS	By MS/MS	By MS/MS	By MS/MS
P07309	P07309	10	10	10	Transthyretin	Ttr	sp|P07309|TTHY_MOUSE Transthyretin OS=Mus musculus OX=10090 GN=Ttr PE=1 SV=1	1	10	10	10	7	8	10	10	7	8	9	10	7	8	10	10	7	8	9	10	7	8	10	10	7	8	9	10	75.5	75.5	75.5	15.776	147	147	0	323.31	By MS/MS	By MS/MS	By MS/MS	By MS/MS	By MS/MS	By MS/MS
P07310	P07310	29	26	26	Creatine kinase M-type	Ckm	sp|P07310|KCRM_MOUSE Creatine kinase M-type OS=Mus musculus OX=10090 GN=Ckm PE=1 SV=1	1	29	26	26	21	22	25	27	21	22	23	25	18	19	22	24	18	19	20	22	18	19	22	24	18	19	20	22	85.3	81.6	81.6	43.044	381	381	0	323.31	By MS/MS	By MS/MS	By MS/MS	By MS/MS	By MS/MS	By MS/MS
P07356;REV__Q8BND4	P07356	36;1	36;1	36;1	Annexin A2	Anxa2	sp|P07356|ANXA2_MOUSE Annexin A2 OS=Mus musculus OX=10090 GN=Anxa2 PE=1 SV=2	2	36	36	36	31	30	27	29	28	31	31	30	31	30	27	29	28	31	31	30	31	30	27	29	28	31	31	30	75.5	75.5	75.5	38.676	339	339;861	0	323.31	By MS/MS	By MS/MS	By MS/MS	By MS/MS	By MS/MS	By MS/MS
P07724;CON__P02768-1	P07724	43;3	43;3	43;3	Serum albumin	Alb	sp|P07724|ALBU_MOUSE Serum albumin OS=Mus musculus OX=10090 GN=Alb PE=1 SV=3	2	43	43	43	27	30	37	41	28	26	40	39	27	30	37	41	28	26	40	39	27	30	37	41	28	26	40	39	70.4	70.4	70.4	68.692	608	608;609	0	323.31	By MS/MS	By MS/MS	By MS/MS	By MS/MS	By MS/MS	By MS/MS
P07742	P07742	3	3	3	Ribonucleoside-diphosphate reductase large subunit	Rrm1	sp|P07742|RIR1_MOUSE Ribonucleoside-diphosphate reductase large subunit OS=Mus musculus OX=10090 GN=Rrm1 PE=1 SV=2	1	3	3	3	2	3	0	0	3	2	0	0	2	3	0	0	3	2	0	0	2	3	0	0	3	2	0	0	5.2	5.2	5.2	90.209	792	792	0.015912	1.4641	By MS/MS	By MS/MS			By matching	By MS/MS
P07758	P07758	17	17	1	Alpha-1-antitrypsin 1-1	Serpina1a	sp|P07758|A1AT1_MOUSE Alpha-1-antitrypsin 1-1 OS=Mus musculus OX=10090 GN=Serpina1a PE=1 SV=4	1	17	17	1	12	12	15	16	12	12	15	16	12	12	15	16	12	12	15	16	1	1	1	1	1	1	1	1	47.7	47.7	5.3	46.002	413	413	0	323.31	By MS/MS	By MS/MS	By MS/MS	By MS/MS	By MS/MS	By MS/MS
P07901;REV__Q8BL66	P07901	44;1	30;0	30;0	Heat shock protein HSP 90-alpha	Hsp90aa1	sp|P07901|HS90A_MOUSE Heat shock protein HSP 90-alpha OS=Mus musculus OX=10090 GN=Hsp90aa1 PE=1 SV=4	2	44	30	30	33	34	33	42	33	35	40	41	21	22	20	28	21	23	26	27	21	22	20	28	21	23	26	27	53.2	39.7	39.7	84.787	733	733;1411	0	323.31	By MS/MS	By MS/MS	By MS/MS	By MS/MS	By MS/MS	By MS/MS
P08003	P08003	37	37	37	Protein disulfide-isomerase A4	Pdia4	sp|P08003|PDIA4_MOUSE Protein disulfide-isomerase A4 OS=Mus musculus OX=10090 GN=Pdia4 PE=1 SV=3	1	37	37	37	29	25	27	26	27	30	28	27	29	25	27	26	27	30	28	27	29	25	27	26	27	30	28	27	51.1	51.1	51.1	71.982	638	638	0	303.52	By MS/MS	By MS/MS	By MS/MS	By MS/MS	By MS/MS	By MS/MS
P08030	P08030	10	10	10	Adenine phosphoribosyltransferase	Aprt	sp|P08030|APT_MOUSE Adenine phosphoribosyltransferase OS=Mus musculus OX=10090 GN=Aprt PE=1 SV=2	1	10	10	10	9	9	5	6	9	9	4	7	9	9	5	6	9	9	4	7	9	9	5	6	9	9	4	7	70	70	70	19.724	180	180	0	36.302	By MS/MS	By MS/MS	By MS/MS	By MS/MS	By MS/MS	By MS/MS
P08032	P08032	15	14	14	Spectrin alpha chain, erythrocytic 1	Spta1	sp|P08032|SPTA1_MOUSE Spectrin alpha chain, erythrocytic 1 OS=Mus musculus OX=10090 GN=Spta1 PE=1 SV=3	1	15	14	14	1	2	4	8	1	1	14	7	0	1	3	7	0	0	13	6	0	1	3	7	0	0	13	6	7.1	6.6	6.6	279.86	2415	2415	0	23.65	By matching	By MS/MS	By matching	By MS/MS	By matching	By matching
P08074	P08074	11	11	11	Carbonyl reductase [NADPH] 2	Cbr2	sp|P08074|CBR2_MOUSE Carbonyl reductase [NADPH] 2 OS=Mus musculus OX=10090 GN=Cbr2 PE=1 SV=1	1	11	11	11	6	7	8	9	6	5	7	5	6	7	8	9	6	5	7	5	6	7	8	9	6	5	7	5	54.5	54.5	54.5	25.958	244	244	0	111.38	By MS/MS	By MS/MS	By MS/MS	By MS/MS	By MS/MS	By MS/MS
P08113	P08113	49	47	47	Endoplasmin	Hsp90b1	sp|P08113|ENPL_MOUSE Endoplasmin OS=Mus musculus OX=10090 GN=Hsp90b1 PE=1 SV=2	1	49	47	47	41	40	45	46	38	43	40	45	40	39	43	44	37	42	38	43	40	39	43	44	37	42	38	43	59.1	57	57	92.475	802	802	0	323.31	By MS/MS	By MS/MS	By MS/MS	By MS/MS	By MS/MS	By MS/MS
P08121	P08121	14	14	11	Collagen alpha-1(III) chain	Col3a1	sp|P08121|CO3A1_MOUSE Collagen alpha-1(III) chain OS=Mus musculus OX=10090 GN=Col3a1 PE=1 SV=4	1	14	14	11	9	7	10	8	10	8	5	7	9	7	10	8	10	8	5	7	7	6	8	7	8	7	5	5	10.3	10.3	8.4	138.94	1464	1464	0	48.584	By MS/MS	By MS/MS	By MS/MS	By MS/MS	By MS/MS	By MS/MS
P08122	P08122	8	8	8	Collagen alpha-2(IV) chain;Canstatin	Col4a2	sp|P08122|CO4A2_MOUSE Collagen alpha-2(IV) chain OS=Mus musculus OX=10090 GN=Col4a2 PE=1 SV=4	1	8	8	8	4	4	6	7	3	4	7	7	4	4	6	7	3	4	7	7	4	4	6	7	3	4	7	7	6.7	6.7	6.7	167.32	1707	1707	0	28.722	By MS/MS	By MS/MS	By MS/MS	By MS/MS	By MS/MS	By MS/MS
P08207	P08207	7	7	7	Protein S100-A10	S100a10	sp|P08207|S10AA_MOUSE Protein S100-A10 OS=Mus musculus OX=10090 GN=S100a10 PE=1 SV=2	1	7	7	7	4	4	6	6	4	4	7	6	4	4	6	6	4	4	7	6	4	4	6	6	4	4	7	6	53.6	53.6	53.6	11.186	97	97	0	38.426	By MS/MS	By MS/MS	By MS/MS	By MS/MS	By MS/MS	By MS/MS
P08226;Q8VHG0	P08226	25;1	25;1	24;0	Apolipoprotein E	Apoe	sp|P08226|APOE_MOUSE Apolipoprotein E OS=Mus musculus OX=10090 GN=Apoe PE=1 SV=2	2	25	25	24	13	13	16	20	13	14	17	14	13	13	16	20	13	14	17	14	12	12	15	19	12	13	16	13	64	64	62.1	35.866	311	311;560	0	140.32	By MS/MS	By MS/MS	By MS/MS	By MS/MS	By MS/MS	By MS/MS
P08228	P08228	13	13	13	Superoxide dismutase [Cu-Zn]	Sod1	sp|P08228|SODC_MOUSE Superoxide dismutase [Cu-Zn] OS=Mus musculus OX=10090 GN=Sod1 PE=1 SV=2	1	13	13	13	7	7	10	11	7	8	9	11	7	7	10	11	7	8	9	11	7	7	10	11	7	8	9	11	55.2	55.2	55.2	15.942	154	154	0	130.47	By MS/MS	By MS/MS	By MS/MS	By MS/MS	By MS/MS	By MS/MS
P08249	P08249	21	21	21	Malate dehydrogenase, mitochondrial	Mdh2	sp|P08249|MDHM_MOUSE Malate dehydrogenase, mitochondrial OS=Mus musculus OX=10090 GN=Mdh2 PE=1 SV=3	1	21	21	21	17	17	20	20	17	18	20	19	17	17	20	20	17	18	20	19	17	17	20	20	17	18	20	19	69.8	69.8	69.8	35.611	338	338	0	228.55	By MS/MS	By MS/MS	By MS/MS	By MS/MS	By MS/MS	By MS/MS
P08414;P58801	P08414	9;1	9;1	9;1	Calcium/calmodulin-dependent protein kinase type IV	Camk4	sp|P08414|KCC4_MOUSE Calcium/calmodulin-dependent protein kinase type IV OS=Mus musculus OX=10090 GN=Camk4 PE=1 SV=2	2	9	9	9	5	4	0	3	5	7	2	4	5	4	0	3	5	7	2	4	5	4	0	3	5	7	2	4	23.7	23.7	23.7	52.627	469	469;539	0	17.699	By MS/MS	By MS/MS		By MS/MS	By MS/MS	By MS/MS
P08508	P08508	1	1	1	Low affinity immunoglobulin gamma Fc region receptor III	Fcgr3	sp|P08508|FCGR3_MOUSE Low affinity immunoglobulin gamma Fc region receptor III OS=Mus musculus OX=10090 GN=Fcgr3 PE=1 SV=1	1	1	1	1	0	0	0	1	0	0	1	1	0	0	0	1	0	0	1	1	0	0	0	1	0	0	1	1	3.8	3.8	3.8	30.036	261	261	0.038447	1.0429				By MS/MS
P08551	P08551	32	29	29	Neurofilament light polypeptide	Nefl	sp|P08551|NFL_MOUSE Neurofilament light polypeptide OS=Mus musculus OX=10090 GN=Nefl PE=1 SV=5	1	32	29	29	22	20	16	25	27	27	11	21	20	18	13	22	25	25	9	19	20	18	13	22	25	25	9	19	57.8	52.5	52.5	61.508	543	543	0	184.89	By MS/MS	By MS/MS	By MS/MS	By MS/MS	By MS/MS	By MS/MS
P08553	P08553	45	43	40	Neurofilament medium polypeptide	Nefm	sp|P08553|NFM_MOUSE Neurofilament medium polypeptide OS=Mus musculus OX=10090 GN=Nefm PE=1 SV=4	1	45	43	40	28	26	20	39	31	31	14	34	26	24	18	37	29	29	12	32	24	22	15	35	27	27	11	30	49.5	48.1	45.8	95.915	848	848	0	323.31	By MS/MS	By MS/MS	By MS/MS	By MS/MS	By MS/MS	By MS/MS
P08556	P08556	9	4	2	GTPase NRas	Nras	sp|P08556|RASN_MOUSE GTPase NRas OS=Mus musculus OX=10090 GN=Nras PE=1 SV=1	1	9	4	2	3	6	4	5	4	5	4	4	0	2	2	2	0	1	1	2	0	0	2	2	0	0	1	2	64	21.7	8.5	21.199	189	189	0	10.78	By matching	By MS/MS	By MS/MS	By MS/MS	By matching	By MS/MS
P08752	P08752	22	22	12	Guanine nucleotide-binding protein G(i) subunit alpha-2	Gnai2	sp|P08752|GNAI2_MOUSE Guanine nucleotide-binding protein G(i) subunit alpha-2 OS=Mus musculus OX=10090 GN=Gnai2 PE=1 SV=5	1	22	22	12	17	16	15	17	17	18	16	16	17	16	15	17	17	18	16	16	10	9	7	7	10	10	7	7	71	71	42.3	40.489	355	355	0	323.31	By MS/MS	By MS/MS	By MS/MS	By MS/MS	By MS/MS	By MS/MS
P08775	P08775	18	18	18	DNA-directed RNA polymerase II subunit RPB1	Polr2a	sp|P08775|RPB1_MOUSE DNA-directed RNA polymerase II subunit RPB1 OS=Mus musculus OX=10090 GN=Polr2a PE=1 SV=3	1	18	18	18	9	7	4	6	11	13	4	6	9	7	4	6	11	13	4	6	9	7	4	6	11	13	4	6	11.4	11.4	11.4	217.17	1970	1970	0	36.448	By MS/MS	By MS/MS	By MS/MS	By MS/MS	By MS/MS	By MS/MS
P09041	P09041	6	1	1	Phosphoglycerate kinase 2	Pgk2	sp|P09041|PGK2_MOUSE Phosphoglycerate kinase 2 OS=Mus musculus OX=10090 GN=Pgk2 PE=1 SV=4	1	6	1	1	5	5	5	6	5	5	6	6	1	1	0	1	1	1	1	1	1	1	0	1	1	1	1	1	16.5	2.6	2.6	44.852	417	417	0.0066296	1.8985	By matching	By matching	By matching	By MS/MS	By MS/MS	By MS/MS
P09055	P09055	12	12	12	Integrin beta-1	Itgb1	sp|P09055|ITB1_MOUSE Integrin beta-1 OS=Mus musculus OX=10090 GN=Itgb1 PE=1 SV=1	1	12	12	12	7	7	8	10	7	7	10	8	7	7	8	10	7	7	10	8	7	7	8	10	7	7	10	8	21.6	21.6	21.6	88.231	798	798	0	61.346	By MS/MS	By MS/MS	By MS/MS	By MS/MS	By MS/MS	By MS/MS
P09103	P09103	38	38	38	Protein disulfide-isomerase	P4hb	sp|P09103|PDIA1_MOUSE Protein disulfide-isomerase OS=Mus musculus OX=10090 GN=P4hb PE=1 SV=2	1	38	38	38	32	32	34	36	31	33	36	36	32	32	34	36	31	33	36	36	32	32	34	36	31	33	36	36	66.8	66.8	66.8	57.058	509	509	0	323.31	By MS/MS	By MS/MS	By MS/MS	By MS/MS	By MS/MS	By MS/MS
P09174	P09174	2	2	2	Retinal rod rhodopsin-sensitive cGMP 3,5-cyclic phosphodiesterase subunit gamma	Pde6g	sp|P09174|CNRG_MOUSE Retinal rod rhodopsin-sensitive cGMP 3,5-cyclic phosphodiesterase subunit gamma OS=Mus musculus OX=10090 GN=Pde6g PE=3 SV=1	1	2	2	2	0	1	0	1	1	2	2	2	0	1	0	1	1	2	2	2	0	1	0	1	1	2	2	2	23	23	23	9.6371	87	87	0	5.1587		By matching		By matching	By matching	By MS/MS
P09242	P09242	8	8	8	Alkaline phosphatase, tissue-nonspecific isozyme	Alpl	sp|P09242|PPBT_MOUSE Alkaline phosphatase, tissue-nonspecific isozyme OS=Mus musculus OX=10090 GN=Alpl PE=1 SV=2	1	8	8	8	5	5	3	3	6	6	4	2	5	5	3	3	6	6	4	2	5	5	3	3	6	6	4	2	18.7	18.7	18.7	57.514	524	524	0	35.446	By MS/MS	By MS/MS	By MS/MS	By MS/MS	By MS/MS	By MS/MS
P09405	P09405	33	33	33	Nucleolin	Ncl	sp|P09405|NUCL_MOUSE Nucleolin OS=Mus musculus OX=10090 GN=Ncl PE=1 SV=2	1	33	33	33	26	28	28	30	25	28	26	30	26	28	28	30	25	28	26	30	26	28	28	30	25	28	26	30	40.6	40.6	40.6	76.722	707	707	0	159.01	By MS/MS	By MS/MS	By MS/MS	By MS/MS	By MS/MS	By MS/MS
P09411	P09411	29	29	24	Phosphoglycerate kinase 1	Pgk1	sp|P09411|PGK1_MOUSE Phosphoglycerate kinase 1 OS=Mus musculus OX=10090 GN=Pgk1 PE=1 SV=4	1	29	29	24	23	23	28	28	23	25	28	27	23	23	28	28	23	25	28	27	19	19	23	23	19	21	23	22	82	82	68.1	44.55	417	417	0	323.31	By MS/MS	By MS/MS	By MS/MS	By MS/MS	By MS/MS	By MS/MS
P09470	P09470	4	4	4	Angiotensin-converting enzyme;Angiotensin-converting enzyme, soluble form	Ace	sp|P09470|ACE_MOUSE Angiotensin-converting enzyme OS=Mus musculus OX=10090 GN=Ace PE=1 SV=3	1	4	4	4	3	3	2	1	3	3	1	1	3	3	2	1	3	3	1	1	3	3	2	1	3	3	1	1	4	4	4	150.92	1312	1312	0	7.5688	By MS/MS	By MS/MS	By MS/MS	By MS/MS	By MS/MS	By MS/MS
P09528	P09528	10	10	10	Ferritin heavy chain;Ferritin heavy chain, N-terminally processed	Fth1	sp|P09528|FRIH_MOUSE Ferritin heavy chain OS=Mus musculus OX=10090 GN=Fth1 PE=1 SV=2	1	10	10	10	7	7	6	6	7	8	6	9	7	7	6	6	7	8	6	9	7	7	6	6	7	8	6	9	54.9	54.9	54.9	21.066	182	182	0	55.729	By MS/MS	By MS/MS	By MS/MS	By MS/MS	By MS/MS	By MS/MS
P09541	P09541	11	9	9	Myosin light chain 4	Myl4	sp|P09541|MYL4_MOUSE Myosin light chain 4 OS=Mus musculus OX=10090 GN=Myl4 PE=1 SV=3	1	11	9	9	7	4	6	9	8	8	10	8	5	3	4	7	6	6	8	6	5	3	4	7	6	6	8	6	63.2	52.8	52.8	21.159	193	193	0	42.82	By MS/MS	By MS/MS	By MS/MS	By MS/MS	By MS/MS	By MS/MS
P09542	P09542	12	10	9	Myosin light chain 3	Myl3	sp|P09542|MYL3_MOUSE Myosin light chain 3 OS=Mus musculus OX=10090 GN=Myl3 PE=1 SV=4	1	12	10	9	5	5	8	12	7	7	11	9	3	3	6	10	5	5	9	7	2	3	5	9	4	4	8	6	69.6	63.7	58.3	22.421	204	204	0	31.166	By MS/MS	By MS/MS	By MS/MS	By MS/MS	By MS/MS	By MS/MS
P09602	P09602	6	6	6	Non-histone chromosomal protein HMG-17	Hmgn2	sp|P09602|HMGN2_MOUSE Non-histone chromosomal protein HMG-17 OS=Mus musculus OX=10090 GN=Hmgn2 PE=1 SV=2	1	6	6	6	1	1	5	4	1	1	5	6	1	1	5	4	1	1	5	6	1	1	5	4	1	1	5	6	38.9	38.9	38.9	9.4226	90	90	0	8.5615	By matching	By MS/MS	By MS/MS	By MS/MS	By MS/MS	By MS/MS
P09671	P09671	12	12	12	Superoxide dismutase [Mn], mitochondrial	Sod2	sp|P09671|SODM_MOUSE Superoxide dismutase [Mn], mitochondrial OS=Mus musculus OX=10090 GN=Sod2 PE=1 SV=3	1	12	12	12	8	8	8	9	9	8	9	9	8	8	8	9	9	8	9	9	8	8	8	9	9	8	9	9	70.7	70.7	70.7	24.603	222	222	0	161.19	By MS/MS	By MS/MS	By MS/MS	By MS/MS	By MS/MS	By MS/MS
P09793	P09793	1	1	1	Cytotoxic T-lymphocyte protein 4	Ctla4	sp|P09793|CTLA4_MOUSE Cytotoxic T-lymphocyte protein 4 OS=Mus musculus OX=10090 GN=Ctla4 PE=1 SV=1	1	1	1	1	1	1	0	0	1	1	0	0	1	1	0	0	1	1	0	0	1	1	0	0	1	1	0	0	3.1	3.1	3.1	24.993	223	223	0.014236	1.568	By matching	By matching			By MS/MS	By matching
P09803	P09803	2	2	2	Cadherin-1;E-Cad/CTF1;E-Cad/CTF2;E-Cad/CTF3	Cdh1	sp|P09803|CADH1_MOUSE Cadherin-1 OS=Mus musculus OX=10090 GN=Cdh1 PE=1 SV=1	1	2	2	2	1	0	1	2	1	0	1	0	1	0	1	2	1	0	1	0	1	0	1	2	1	0	1	0	3.2	3.2	3.2	98.255	884	884	0	8.175	By MS/MS		By MS/MS	By MS/MS	By MS/MS
P09813	P09813	3	3	3	Apolipoprotein A-II;Proapolipoprotein A-II	Apoa2	sp|P09813|APOA2_MOUSE Apolipoprotein A-II OS=Mus musculus OX=10090 GN=Apoa2 PE=1 SV=2	1	3	3	3	3	3	2	2	2	3	2	2	3	3	2	2	2	3	2	2	3	3	2	2	2	3	2	2	37.3	37.3	37.3	11.309	102	102	0	12.552	By MS/MS	By MS/MS	By MS/MS	By MS/MS	By MS/MS	By MS/MS
P09922	P09922	1	1	1	Interferon-induced GTP-binding protein Mx1	Mx1	sp|P09922|MX1_MOUSE Interferon-induced GTP-binding protein Mx1 OS=Mus musculus OX=10090 GN=Mx1 PE=1 SV=1	1	1	1	1	1	1	1	1	1	1	1	1	1	1	1	1	1	1	1	1	1	1	1	1	1	1	1	1	2.7	2.7	2.7	72.037	631	631	0.018211	1.3968	By MS/MS	By MS/MS	By MS/MS	By MS/MS	By MS/MS	By matching
P0C027;P0C028;Q8R2U6	P0C027;P0C028;Q8R2U6	3;3;3	2;2;2	2;2;2	Diphosphoinositol polyphosphate phosphohydrolase 3-alpha;Diphosphoinositol polyphosphate phosphohydrolase 3-beta;Diphosphoinositol polyphosphate phosphohydrolase 2	Nudt10;Nudt11;Nudt4	sp|P0C027|NUD10_MOUSE Diphosphoinositol polyphosphate phosphohydrolase 3-alpha OS=Mus musculus OX=10090 GN=Nudt10 PE=1 SV=1;sp|P0C028|NUD11_MOUSE Diphosphoinositol polyphosphate phosphohydrolase 3-beta OS=Mus musculus OX=10090 GN=Nudt11 PE=1 SV=1;sp|Q8R2U6	3	3	2	2	2	2	2	2	2	2	2	2	2	2	1	1	2	2	1	1	2	2	1	1	2	2	1	1	15.2	11	11	18.593	164	164;164;179	0.001812	2.5158	By MS/MS	By MS/MS	By MS/MS	By MS/MS	By matching	By MS/MS
P0C0A3	P0C0A3	2	2	2	Charged multivesicular body protein 6	Chmp6	sp|P0C0A3|CHMP6_MOUSE Charged multivesicular body protein 6 OS=Mus musculus OX=10090 GN=Chmp6 PE=1 SV=2	1	2	2	2	1	1	2	2	2	2	2	1	1	1	2	2	2	2	2	1	1	1	2	2	2	2	2	1	9.5	9.5	9.5	23.415	200	200	0.0033032	2.209	By matching	By matching	By matching	By MS/MS	By MS/MS	By MS/MS
Q3THW5;P0C0S6	Q3THW5;P0C0S6	6;6	4;4	4;4	Histone H2A.V;Histone H2A.Z	H2afv;H2afz	sp|Q3THW5|H2AV_MOUSE Histone H2A.V OS=Mus musculus OX=10090 GN=H2afv PE=1 SV=3;sp|P0C0S6|H2AZ_MOUSE Histone H2A.Z OS=Mus musculus OX=10090 GN=H2az1 PE=1 SV=2	2	6	4	4	6	6	6	6	6	6	6	6	4	4	4	4	4	4	4	4	4	4	4	4	4	4	4	4	53.9	46.9	46.9	13.509	128	128;128	0	188.93	By MS/MS	By MS/MS	By MS/MS	By MS/MS	By MS/MS	By MS/MS
P0C192	P0C192	2	2	2	Leucine-rich repeat-containing protein 4B	Lrrc4b	sp|P0C192|LRC4B_MOUSE Leucine-rich repeat-containing protein 4B OS=Mus musculus OX=10090 GN=Lrrc4b PE=1 SV=1	1	2	2	2	1	1	0	0	2	2	0	0	1	1	0	0	2	2	0	0	1	1	0	0	2	2	0	0	5.5	5.5	5.5	76.155	709	709	0	8.2127	By matching	By matching			By MS/MS	By MS/MS
P0C605	P0C605	8	8	8	cGMP-dependent protein kinase 1	Prkg1	sp|P0C605|KGP1_MOUSE cGMP-dependent protein kinase 1 OS=Mus musculus OX=10090 GN=Prkg1 PE=1 SV=1	1	8	8	8	4	5	1	1	3	5	1	1	4	5	1	1	3	5	1	1	4	5	1	1	3	5	1	1	15.9	15.9	15.9	76.35	671	671	0	11.538	By MS/MS	By MS/MS	By matching	By matching	By MS/MS	By MS/MS
P0C8K7	P0C8K7	1	1	1	Small integral membrane protein 1	Smim1	sp|P0C8K7|SMIM1_MOUSE Small integral membrane protein 1 OS=Mus musculus OX=10090 GN=Smim1 PE=1 SV=1	1	1	1	1	0	0	1	0	0	0	0	0	0	0	1	0	0	0	0	0	0	0	1	0	0	0	0	0	15.4	15.4	15.4	8.764	78	78	0.015753	1.4884			By MS/MS
Q66JX5;P0CAX8	Q66JX5;P0CAX8	1;1	1;1	1;1	FGFR1 oncogene partner;T-cell activation GTPase-activating protein 1	Fgfr1op;Tagap1	sp|Q66JX5|FR1OP_MOUSE FGFR1 oncogene partner OS=Mus musculus OX=10090 GN=Fgfr1op PE=1 SV=1;sp|P0CAX8|TGAP1_MOUSE T-cell activation GTPase-activating protein 1 OS=Mus musculus OX=10090 GN=Tagap1 PE=2 SV=1	2	1	1	1	0	0	0	0	0	1	0	0	0	0	0	0	0	1	0	0	0	0	0	0	0	1	0	0	7.8	7.8	7.8	42.758	399	399;505	0.0072187	1.8405						By MS/MS
P0DN34	P0DN34	2	2	2			sp|P0DN34|NDUB1_MOUSE NADH dehydrogenase [ubiquinone] 1 beta subcomplex subunit 1 OS=Mus musculus OX=10090 GN=Ndufb1 PE=1 SV=1	1	2	2	2	0	0	1	2	0	1	2	1	0	0	1	2	0	1	2	1	0	0	1	2	0	1	2	1	29.8	29.8	29.8	6.954	57	57	0.00048438	3.381			By MS/MS	By MS/MS		By MS/MS
P0DP28;P0DP27;P0DP26	P0DP28;P0DP27;P0DP26	14;14;14	14;14;14	6;6;6			sp|P0DP28|CALM3_MOUSE Calmodulin-3 OS=Mus musculus OX=10090 GN=Calm3 PE=1 SV=1;sp|P0DP27|CALM2_MOUSE Calmodulin-2 OS=Mus musculus OX=10090 GN=Calm2 PE=1 SV=1;sp|P0DP26|CALM1_MOUSE Calmodulin-1 OS=Mus musculus OX=10090 GN=Calm1 PE=1 SV=1	3	14	14	6	11	10	10	11	11	13	11	12	11	10	10	11	11	13	11	12	5	5	4	5	6	6	5	5	83.9	83.9	60.4	16.837	149	149;149;149	0	233.39	By MS/MS	By MS/MS	By MS/MS	By MS/MS	By MS/MS	By MS/MS
P10076	P10076	1	1	1	Zinc finger protein 26	Zfp26	sp|P10076|ZFP26_MOUSE Zinc finger protein 26 OS=Mus musculus OX=10090 GN=Zfp26 PE=2 SV=2	1	1	1	1	0	0	0	0	1	1	0	0	0	0	0	0	1	1	0	0	0	0	0	0	1	1	0	0	1.4	1.4	1.4	97.988	861	861	1	-2					By MS/MS	By matching
P10107	P10107	34	34	34	Annexin A1	Anxa1	sp|P10107|ANXA1_MOUSE Annexin A1 OS=Mus musculus OX=10090 GN=Anxa1 PE=1 SV=2	1	34	34	34	27	27	27	25	27	29	25	26	27	27	27	25	27	29	25	26	27	27	27	25	27	29	25	26	82.1	82.1	82.1	38.734	346	346	0	323.31	By MS/MS	By MS/MS	By MS/MS	By MS/MS	By MS/MS	By MS/MS
P10126	P10126	36	36	23	Elongation factor 1-alpha 1	Eef1a1	sp|P10126|EF1A1_MOUSE Elongation factor 1-alpha 1 OS=Mus musculus OX=10090 GN=Eef1a1 PE=1 SV=3	1	36	36	23	27	28	29	32	27	29	31	29	27	28	29	32	27	29	31	29	16	17	20	22	16	18	21	20	77.3	77.3	50.2	50.113	462	462	0	323.31	By MS/MS	By MS/MS	By MS/MS	By MS/MS	By MS/MS	By MS/MS
P10287	P10287	1	1	1	Cadherin-3	Cdh3	sp|P10287|CADH3_MOUSE Cadherin-3 OS=Mus musculus OX=10090 GN=Cdh3 PE=1 SV=2	1	1	1	1	1	0	0	0	0	0	0	0	1	0	0	0	0	0	0	0	1	0	0	0	0	0	0	0	1.9	1.9	1.9	90.611	822	822	0.0039422	2.1299	By MS/MS
P10404;P11370	P10404;P11370	2;1	2;1	2;1	MLV-related proviral Env polyprotein;Surface protein;Transmembrane protein;Retrovirus-related Env polyprotein from Fv-4 locus	Fv4	sp|P10404|ENV1_MOUSE MLV-related proviral Env polyprotein OS=Mus musculus OX=10090 PE=1 SV=3;sp|P11370|ENV2_MOUSE Retrovirus-related Env polyprotein from Fv-4 locus OS=Mus musculus OX=10090 GN=Fv4 PE=1 SV=2	2	2	2	2	1	1	0	0	2	1	0	0	1	1	0	0	2	1	0	0	1	1	0	0	2	1	0	0	2.7	2.7	2.7	69.612	641	641;679	0.0066183	1.8862	By MS/MS	By MS/MS			By MS/MS	By MS/MS
P10493	P10493	30	30	30	Nidogen-1	Nid1	sp|P10493|NID1_MOUSE Nidogen-1 OS=Mus musculus OX=10090 GN=Nid1 PE=1 SV=2	1	30	30	30	19	13	21	25	20	20	22	19	19	13	21	25	20	20	22	19	19	13	21	25	20	20	22	19	33.4	33.4	33.4	136.54	1245	1245	0	256.67	By MS/MS	By MS/MS	By MS/MS	By MS/MS	By MS/MS	By MS/MS
P10518	P10518	20	20	20	Delta-aminolevulinic acid dehydratase	Alad	sp|P10518|HEM2_MOUSE Delta-aminolevulinic acid dehydratase OS=Mus musculus OX=10090 GN=Alad PE=1 SV=1	1	20	20	20	9	11	6	7	16	15	12	11	9	11	6	7	16	15	12	11	9	11	6	7	16	15	12	11	88.2	88.2	88.2	36.023	330	330	0	123.29	By MS/MS	By MS/MS	By MS/MS	By MS/MS	By MS/MS	By MS/MS
P10605	P10605	12	12	12	Cathepsin B;Cathepsin B light chain;Cathepsin B heavy chain	Ctsb	sp|P10605|CATB_MOUSE Cathepsin B OS=Mus musculus OX=10090 GN=Ctsb PE=1 SV=2	1	12	12	12	8	8	9	10	8	9	7	10	8	8	9	10	8	9	7	10	8	8	9	10	8	9	7	10	39.8	39.8	39.8	37.279	339	339	0	213.83	By MS/MS	By MS/MS	By MS/MS	By MS/MS	By MS/MS	By MS/MS
P10630	P10630	24	10	10	Eukaryotic initiation factor 4A-II;Eukaryotic initiation factor 4A-II, N-terminally processed	Eif4a2	sp|P10630|IF4A2_MOUSE Eukaryotic initiation factor 4A-II OS=Mus musculus OX=10090 GN=Eif4a2 PE=1 SV=2	1	24	10	10	19	20	14	15	17	18	14	13	9	10	4	3	7	9	3	3	9	10	4	3	7	9	3	3	63.4	36.9	36.9	46.402	407	407	0	130.22	By MS/MS	By MS/MS	By MS/MS	By MS/MS	By MS/MS	By MS/MS
P10637	P10637	18	18	18	Microtubule-associated protein tau	Mapt	sp|P10637|TAU_MOUSE Microtubule-associated protein tau OS=Mus musculus OX=10090 GN=Mapt PE=1 SV=3	1	18	18	18	12	11	10	12	11	11	12	10	12	11	10	12	11	11	12	10	12	11	10	12	11	11	12	10	31	31	31	76.243	733	733	0	123.33	By MS/MS	By MS/MS	By MS/MS	By MS/MS	By MS/MS	By MS/MS
P10639	P10639	6	6	6	Thioredoxin	Txn	sp|P10639|THIO_MOUSE Thioredoxin OS=Mus musculus OX=10090 GN=Txn PE=1 SV=3	1	6	6	6	4	4	5	6	4	4	6	6	4	4	5	6	4	4	6	6	4	4	5	6	4	4	6	6	62.9	62.9	62.9	11.675	105	105	0	22.792	By MS/MS	By MS/MS	By MS/MS	By MS/MS	By MS/MS	By MS/MS
P10649	P10649	24	24	18	Glutathione S-transferase Mu 1	Gstm1	sp|P10649|GSTM1_MOUSE Glutathione S-transferase Mu 1 OS=Mus musculus OX=10090 GN=Gstm1 PE=1 SV=2	1	24	24	18	14	15	22	20	14	16	18	22	14	15	22	20	14	16	18	22	10	11	16	15	10	12	13	16	75.7	75.7	48.2	25.97	218	218	0	199.9	By MS/MS	By MS/MS	By MS/MS	By MS/MS	By MS/MS	By MS/MS
P10711;Q9QVN7	P10711	12;1	12;1	12;1	Transcription elongation factor A protein 1	Tcea1	sp|P10711|TCEA1_MOUSE Transcription elongation factor A protein 1 OS=Mus musculus OX=10090 GN=Tcea1 PE=1 SV=2	2	12	12	12	11	9	7	8	11	12	8	9	11	9	7	8	11	12	8	9	11	9	7	8	11	12	8	9	49.5	49.5	49.5	33.88	301	301;299	0	98.292	By MS/MS	By MS/MS	By MS/MS	By MS/MS	By MS/MS	By MS/MS
P10833	P10833	5	5	4	Ras-related protein R-Ras	Rras	sp|P10833|RRAS_MOUSE Ras-related protein R-Ras OS=Mus musculus OX=10090 GN=Rras PE=1 SV=1	1	5	5	4	3	4	2	2	3	2	2	2	3	4	2	2	3	2	2	2	2	3	1	1	2	1	1	1	26.1	26.1	21.1	23.764	218	218	0	11.992	By MS/MS	By MS/MS	By MS/MS	By MS/MS	By MS/MS	By MS/MS
P10852	P10852	28	28	28	4F2 cell-surface antigen heavy chain	Slc3a2	sp|P10852|4F2_MOUSE 4F2 cell-surface antigen heavy chain OS=Mus musculus OX=10090 GN=Slc3a2 PE=1 SV=1	1	28	28	28	22	23	20	22	23	22	21	20	22	23	20	22	23	22	21	20	22	23	20	22	23	22	21	20	61	61	61	58.336	526	526	0	164.67	By MS/MS	By MS/MS	By MS/MS	By MS/MS	By MS/MS	By MS/MS
Q8CGP2;Q6ZWY9;P10854;P10853;Q8CGP1;Q64525;Q64478;Q64475;P70696	Q8CGP2;Q6ZWY9;P10854;P10853;Q8CGP1;Q64525;Q64478;Q64475;P70696	12;12;12;12;11;11;11;11;8	12;12;12;12;11;11;11;11;8	4;4;4;4;4;4;4;4;2	Histone H2B type 1-P;Histone H2B type 1-C/E/G;Histone H2B type 1-M;Histone H2B type 1-F/J/L;Histone H2B type 1-K;Histone H2B type 2-B;Histone H2B type 1-H;Histone H2B type 1-B;Histone H2B type 1-A	Hist1h2bp;Hist1h2bc;Hist1h2bm;Hist1h2bf;Hist1h2bk;Hist2h2bb;Hist1h2bh;Hist1h2bb;Hist1h2ba	sp|Q8CGP2|H2B1P_MOUSE Histone H2B type 1-P OS=Mus musculus OX=10090 GN=Hist1h2bp PE=1 SV=3;sp|Q6ZWY9|H2B1C_MOUSE Histone H2B type 1-C/E/G OS=Mus musculus OX=10090 GN=H2bc4 PE=1 SV=3;sp|P10854|H2B1M_MOUSE Histone H2B type 1-M OS=Mus musculus OX=10090 GN=H2b	9	12	12	4	9	9	10	11	9	9	11	11	9	9	10	11	9	9	11	11	4	3	4	4	4	4	4	4	66.7	66.7	20.6	13.992	126	126;126;126;126;126;126;126;126;127	0	99.472	By MS/MS	By MS/MS	By MS/MS	By MS/MS	By MS/MS	By MS/MS
P10922	P10922	6	6	6	Histone H1.0;Histone H1.0, N-terminally processed	H1f0	sp|P10922|H10_MOUSE Histone H1.0 OS=Mus musculus OX=10090 GN=H1-0 PE=2 SV=4	1	6	6	6	6	6	6	6	4	6	6	6	6	6	6	6	4	6	6	6	6	6	6	6	4	6	6	6	27.3	27.3	27.3	20.861	194	194	0	19.111	By MS/MS	By MS/MS	By MS/MS	By MS/MS	By MS/MS	By MS/MS
P11031	P11031	4	4	4	Activated RNA polymerase II transcriptional coactivator p15	Sub1	sp|P11031|TCP4_MOUSE Activated RNA polymerase II transcriptional coactivator p15 OS=Mus musculus OX=10090 GN=Sub1 PE=1 SV=3	1	4	4	4	2	2	2	2	3	2	4	2	2	2	2	2	3	2	4	2	2	2	2	2	3	2	4	2	33.9	33.9	33.9	14.427	127	127	0	25.936	By MS/MS	By MS/MS	By MS/MS	By MS/MS	By MS/MS	By MS/MS
P11087;CON__Q862S4	P11087	38;2	38;2	37;2	Collagen alpha-1(I) chain	Col1a1	sp|P11087|CO1A1_MOUSE Collagen alpha-1(I) chain OS=Mus musculus OX=10090 GN=Col1a1 PE=1 SV=4	2	38	38	37	30	27	31	27	29	28	27	28	30	27	31	27	29	28	27	28	29	27	30	27	28	28	27	28	30.5	30.5	29.5	138.03	1453	1453;114	0	323.31	By MS/MS	By MS/MS	By MS/MS	By MS/MS	By MS/MS	By MS/MS
P11103	P11103	21	21	21	Poly [ADP-ribose] polymerase 1	Parp1	sp|P11103|PARP1_MOUSE Poly [ADP-ribose] polymerase 1 OS=Mus musculus OX=10090 GN=Parp1 PE=1 SV=3	1	21	21	21	12	13	7	7	13	13	10	9	12	13	7	7	13	13	10	9	12	13	7	7	13	13	10	9	25.2	25.2	25.2	113.1	1013	1013	0	104.54	By MS/MS	By MS/MS	By MS/MS	By MS/MS	By MS/MS	By MS/MS
P11260	P11260	1	1	1	LINE-1 retrotransposable element ORF1 protein		sp|P11260|LORF1_MOUSE LINE-1 retrotransposable element ORF1 protein OS=Mus musculus OX=10090 GN=Lire1 PE=1 SV=2	1	1	1	1	1	1	1	1	1	1	1	1	1	1	1	1	1	1	1	1	1	1	1	1	1	1	1	1	1.7	1.7	1.7	41.226	357	357	1	-2	By matching	By MS/MS	By matching	By matching	By MS/MS	By MS/MS
P11276	P11276	50	50	50	Fibronectin;Anastellin	Fn1	sp|P11276|FINC_MOUSE Fibronectin OS=Mus musculus OX=10090 GN=Fn1 PE=1 SV=4	1	50	50	50	20	20	27	31	25	21	33	34	20	20	27	31	25	21	33	34	20	20	27	31	25	21	33	34	28.3	28.3	28.3	272.53	2477	2477	0	315.23	By MS/MS	By MS/MS	By MS/MS	By MS/MS	By MS/MS	By MS/MS
P11344	P11344	11	11	11	Tyrosinase	Tyr	sp|P11344|TYRO_MOUSE Tyrosinase OS=Mus musculus OX=10090 GN=Tyr PE=1 SV=3	1	11	11	11	10	7	9	6	10	10	6	6	10	7	9	6	10	10	6	6	10	7	9	6	10	10	6	6	26.3	26.3	26.3	60.606	533	533	0	58.51	By MS/MS	By MS/MS	By MS/MS	By MS/MS	By MS/MS	By MS/MS
P11352	P11352	14	14	14	Glutathione peroxidase 1	Gpx1	sp|P11352|GPX1_MOUSE Glutathione peroxidase 1 OS=Mus musculus OX=10090 GN=Gpx1 PE=1 SV=2	1	14	14	14	7	7	6	7	8	6	8	7	7	7	6	7	8	6	8	7	7	7	6	7	8	6	8	7	73.1	73.1	73.1	22.329	201	201	0	51.066	By MS/MS	By MS/MS	By MS/MS	By MS/MS	By MS/MS	By MS/MS
P11404	P11404	9	9	9	Fatty acid-binding protein, heart	Fabp3	sp|P11404|FABPH_MOUSE Fatty acid-binding protein, heart OS=Mus musculus OX=10090 GN=Fabp3 PE=1 SV=5	1	9	9	9	5	4	6	8	5	4	6	7	5	4	6	8	5	4	6	7	5	4	6	8	5	4	6	7	60.2	60.2	60.2	14.819	133	133	0	25.849	By MS/MS	By MS/MS	By MS/MS	By MS/MS	By MS/MS	By MS/MS
P11438	P11438	6	6	6	Lysosome-associated membrane glycoprotein 1	Lamp1	sp|P11438|LAMP1_MOUSE Lysosome-associated membrane glycoprotein 1 OS=Mus musculus OX=10090 GN=Lamp1 PE=1 SV=2	1	6	6	6	6	5	4	4	6	6	3	4	6	5	4	4	6	6	3	4	6	5	4	4	6	6	3	4	17.5	17.5	17.5	43.865	406	406	0	20.934	By MS/MS	By MS/MS	By MS/MS	By MS/MS	By MS/MS	By MS/MS
P11499	P11499	53	53	37	Heat shock protein HSP 90-beta	Hsp90ab1	sp|P11499|HS90B_MOUSE Heat shock protein HSP 90-beta OS=Mus musculus OX=10090 GN=Hsp90ab1 PE=1 SV=3	1	53	53	37	36	38	43	47	37	40	46	47	36	38	43	47	37	40	46	47	23	25	28	31	24	27	30	31	68.8	68.8	55.2	83.28	724	724	0	323.31	By MS/MS	By MS/MS	By MS/MS	By MS/MS	By MS/MS	By MS/MS
P11531;Q05AA6	P11531	20;1	20;1	20;1	Dystrophin	Dmd	sp|P11531|DMD_MOUSE Dystrophin OS=Mus musculus OX=10090 GN=Dmd PE=1 SV=3	2	20	20	20	6	4	7	9	6	6	9	11	6	4	7	9	6	6	9	11	6	4	7	9	6	6	9	11	6.5	6.5	6.5	425.83	3678	3678;957	0	32.588	By MS/MS	By MS/MS	By MS/MS	By MS/MS	By MS/MS	By MS/MS
P11590	P11590	4	4	4	Major urinary protein 4	Mup4	sp|P11590|MUP4_MOUSE Major urinary protein 4 OS=Mus musculus OX=10090 GN=Mup4 PE=1 SV=1	1	4	4	4	3	4	2	0	4	2	0	2	3	4	2	0	4	2	0	2	3	4	2	0	4	2	0	2	27	27	27	20.541	178	178	0	38.554	By MS/MS	By MS/MS	By MS/MS		By MS/MS	By MS/MS
P11627	P11627	5	5	5	Neural cell adhesion molecule L1	L1cam	sp|P11627|L1CAM_MOUSE Neural cell adhesion molecule L1 OS=Mus musculus OX=10090 GN=L1cam PE=1 SV=1	1	5	5	5	4	4	2	0	4	2	1	1	4	4	2	0	4	2	1	1	4	4	2	0	4	2	1	1	5.6	5.6	5.6	140.97	1260	1260	0	11.713	By MS/MS	By matching	By MS/MS		By MS/MS	By MS/MS
P11679	P11679	29	18	9	Keratin, type II cytoskeletal 8	Krt8	sp|P11679|K2C8_MOUSE Keratin, type II cytoskeletal 8 OS=Mus musculus OX=10090 GN=Krt8 PE=1 SV=4	1	29	18	9	21	19	19	21	19	21	19	22	13	12	8	11	12	13	9	11	7	7	5	9	7	7	6	7	47.6	35.3	19.8	54.565	490	490	0	66.4	By MS/MS	By MS/MS	By MS/MS	By MS/MS	By MS/MS	By MS/MS
P11688	P11688	3	3	3	Integrin alpha-5;Integrin alpha-5 heavy chain;Integrin alpha-5 light chain	Itga5	sp|P11688|ITA5_MOUSE Integrin alpha-5 OS=Mus musculus OX=10090 GN=Itga5 PE=1 SV=3	1	3	3	3	1	1	1	1	1	1	2	2	1	1	1	1	1	1	2	2	1	1	1	1	1	1	2	2	2.7	2.7	2.7	115.04	1053	1053	0	4.7577	By matching	By matching	By MS/MS	By MS/MS	By matching	By MS/MS
P11798	P11798	7	3	3	Calcium/calmodulin-dependent protein kinase type II subunit alpha	Camk2a	sp|P11798|KCC2A_MOUSE Calcium/calmodulin-dependent protein kinase type II subunit alpha OS=Mus musculus OX=10090 GN=Camk2a PE=1 SV=2	1	7	3	3	5	4	3	5	4	4	2	5	2	2	0	1	1	1	0	1	2	2	0	1	1	1	0	1	21.1	7.9	7.9	54.114	478	478	0	6.7061	By MS/MS	By matching	By matching	By matching	By matching	By matching
P11859	P11859	3	3	3	Angiotensinogen;Angiotensin-1;Angiotensin-2;Angiotensin-3;Angiotensin-4;Angiotensin 1-9;Angiotensin 1-7;Angiotensin 1-5;Angiotensin 1-4	Agt	sp|P11859|ANGT_MOUSE Angiotensinogen OS=Mus musculus OX=10090 GN=Agt PE=1 SV=1	1	3	3	3	2	2	1	3	2	1	3	3	2	2	1	3	2	1	3	3	2	2	1	3	2	1	3	3	7.1	7.1	7.1	51.99	477	477	0	6.7326	By MS/MS	By MS/MS	By MS/MS	By MS/MS	By MS/MS	By MS/MS
P11862	P11862	2	2	2	Growth arrest-specific protein 2	Gas2	sp|P11862|GAS2_MOUSE Growth arrest-specific protein 2 OS=Mus musculus OX=10090 GN=Gas2 PE=1 SV=1	1	2	2	2	2	0	0	0	0	1	0	0	2	0	0	0	0	1	0	0	2	0	0	0	0	1	0	0	9.6	9.6	9.6	34.9	314	314	0.00094585	3.0762	By MS/MS					By MS/MS
P11881;P70227	P11881	7;2	7;2	4;0	Inositol 1,4,5-trisphosphate receptor type 1	Itpr1	sp|P11881|ITPR1_MOUSE Inositol 1,4,5-trisphosphate receptor type 1 OS=Mus musculus OX=10090 GN=Itpr1 PE=1 SV=2	2	7	7	4	4	4	2	2	4	3	1	1	4	4	2	2	4	3	1	1	2	2	1	0	2	2	0	0	2.6	2.6	1.6	313.16	2749	2749;2670	0	8.5942	By MS/MS	By MS/MS	By MS/MS	By MS/MS	By MS/MS	By MS/MS
P11983	P11983	33	33	33	T-complex protein 1 subunit alpha	Tcp1	sp|P11983|TCPA_MOUSE T-complex protein 1 subunit alpha OS=Mus musculus OX=10090 GN=Tcp1 PE=1 SV=3	1	33	33	33	28	27	21	19	26	27	20	20	28	27	21	19	26	27	20	20	28	27	21	19	26	27	20	20	65.3	65.3	65.3	60.448	556	556	0	234.55	By MS/MS	By MS/MS	By MS/MS	By MS/MS	By MS/MS	By MS/MS
P12023	P12023	10	10	9	Amyloid beta A4 protein;N-APP;Soluble APP-alpha;Soluble APP-beta;C99;Beta-amyloid protein 42;Beta-amyloid protein 40;C83;P3(42);P3(40);C80;Gamma-secretase C-terminal fragment 59;Gamma-secretase C-terminal fragment 57;Gamma-secretase C-terminal fragment 50;C31	App	sp|P12023|A4_MOUSE Amyloid-beta A4 protein OS=Mus musculus OX=10090 GN=App PE=1 SV=3	1	10	10	9	8	5	4	6	6	7	4	5	8	5	4	6	6	7	4	5	8	5	4	5	6	7	3	4	13.6	13.6	12.6	86.721	770	770	0	25.657	By MS/MS	By MS/MS	By MS/MS	By MS/MS	By MS/MS	By MS/MS
P12265	P12265	3	3	3	Beta-glucuronidase	Gusb	sp|P12265|BGLR_MOUSE Beta-glucuronidase OS=Mus musculus OX=10090 GN=Gusb PE=1 SV=2	1	3	3	3	2	2	1	1	2	2	3	1	2	2	1	1	2	2	3	1	2	2	1	1	2	2	3	1	4.3	4.3	4.3	74.194	648	648	0	6.8842	By matching	By MS/MS	By MS/MS	By MS/MS	By MS/MS	By matching
P12367	P12367	13	13	12	cAMP-dependent protein kinase type II-alpha regulatory subunit	Prkar2a	sp|P12367|KAP2_MOUSE cAMP-dependent protein kinase type II-alpha regulatory subunit OS=Mus musculus OX=10090 GN=Prkar2a PE=1 SV=2	1	13	13	12	10	11	6	7	9	9	7	8	10	11	6	7	9	9	7	8	9	10	5	6	8	8	6	7	39.7	39.7	36.2	45.389	401	401	0	129.45	By MS/MS	By MS/MS	By MS/MS	By MS/MS	By MS/MS	By MS/MS
P12382	P12382	28	28	22	ATP-dependent 6-phosphofructokinase, liver type	Pfkl	sp|P12382|PFKAL_MOUSE ATP-dependent 6-phosphofructokinase, liver type OS=Mus musculus OX=10090 GN=Pfkl PE=1 SV=4	1	28	28	22	20	20	22	22	22	24	22	22	20	20	22	22	22	24	22	22	16	16	16	17	18	19	16	16	47.2	47.2	39.1	85.359	780	780	0	215.44	By MS/MS	By MS/MS	By MS/MS	By MS/MS	By MS/MS	By MS/MS
P12658	P12658	11	10	10	Calbindin	Calb1	sp|P12658|CALB1_MOUSE Calbindin OS=Mus musculus OX=10090 GN=Calb1 PE=1 SV=2	1	11	10	10	8	10	4	7	9	11	7	7	7	9	3	6	8	10	6	6	7	9	3	6	8	10	6	6	55.2	51	51	29.994	261	261	0	207.01	By MS/MS	By MS/MS	By MS/MS	By MS/MS	By MS/MS	By MS/MS
P12660	P12660	5	5	5	Purkinje cell protein 2	Pcp2	sp|P12660|PCP2_MOUSE Purkinje cell protein 2 OS=Mus musculus OX=10090 GN=Pcp2 PE=1 SV=2	1	5	5	5	2	1	3	4	4	4	4	3	2	1	3	4	4	4	4	3	2	1	3	4	4	4	4	3	46.7	46.7	46.7	13.053	120	120	0	19.673	By MS/MS	By MS/MS	By MS/MS	By MS/MS	By MS/MS	By MS/MS
P12787	P12787	6	6	6	Cytochrome c oxidase subunit 5A, mitochondrial	Cox5a	sp|P12787|COX5A_MOUSE Cytochrome c oxidase subunit 5A, mitochondrial OS=Mus musculus OX=10090 GN=Cox5a PE=1 SV=2	1	6	6	6	4	5	4	5	5	6	5	5	4	5	4	5	5	6	5	5	4	5	4	5	5	6	5	5	52.7	52.7	52.7	16.101	146	146	0	69.386	By MS/MS	By MS/MS	By MS/MS	By MS/MS	By MS/MS	By MS/MS
P12815	P12815	5	5	5	Programmed cell death protein 6	Pdcd6	sp|P12815|PDCD6_MOUSE Programmed cell death protein 6 OS=Mus musculus OX=10090 GN=Pdcd6 PE=1 SV=2	1	5	5	5	4	3	2	2	3	3	3	2	4	3	2	2	3	3	3	2	4	3	2	2	3	3	3	2	26.7	26.7	26.7	21.867	191	191	0	13.139	By MS/MS	By MS/MS	By MS/MS	By MS/MS	By MS/MS	By MS/MS
P12849	P12849	7	4	4	cAMP-dependent protein kinase type I-beta regulatory subunit	Prkar1b	sp|P12849|KAP1_MOUSE cAMP-dependent protein kinase type I-beta regulatory subunit OS=Mus musculus OX=10090 GN=Prkar1b PE=1 SV=2	1	7	4	4	7	7	2	4	5	5	4	4	4	4	0	1	2	2	1	1	4	4	0	1	2	2	1	1	18.6	12.9	12.9	43.224	381	381	0	10.369	By MS/MS	By MS/MS	By matching	By MS/MS	By matching	By MS/MS
P12960	P12960	27	27	27	Contactin-1	Cntn1	sp|P12960|CNTN1_MOUSE Contactin-1 OS=Mus musculus OX=10090 GN=Cntn1 PE=1 SV=1	1	27	27	27	22	22	16	12	20	21	11	11	22	22	16	12	20	21	11	11	22	22	16	12	20	21	11	11	34.8	34.8	34.8	113.39	1020	1020	0	148.69	By MS/MS	By MS/MS	By MS/MS	By MS/MS	By MS/MS	By MS/MS
P12968	P12968	1	1	1	Islet amyloid polypeptide	Iapp	sp|P12968|IAPP_MOUSE Islet amyloid polypeptide OS=Mus musculus OX=10090 GN=Iapp PE=3 SV=1	1	1	1	1	0	0	0	0	0	0	1	1	0	0	0	0	0	0	1	1	0	0	0	0	0	0	1	1	10.8	10.8	10.8	10.022	93	93	0.023862	1.2522
P12970	P12970	20	20	20	60S ribosomal protein L7a	Rpl7a	sp|P12970|RL7A_MOUSE 60S ribosomal protein L7a OS=Mus musculus OX=10090 GN=Rpl7a PE=1 SV=2	1	20	20	20	11	11	18	17	11	11	16	14	11	11	18	17	11	11	16	14	11	11	18	17	11	11	16	14	60.2	60.2	60.2	29.976	266	266	0	83.312	By MS/MS	By MS/MS	By MS/MS	By MS/MS	By MS/MS	By MS/MS
P13020;CON__Q3SX14	P13020	38;16	38;16	38;16	Gelsolin	Gsn	sp|P13020|GELS_MOUSE Gelsolin OS=Mus musculus OX=10090 GN=Gsn PE=1 SV=3	2	38	38	38	28	27	31	28	27	28	28	33	28	27	31	28	27	28	28	33	28	27	31	28	27	28	28	33	54.4	54.4	54.4	85.941	780	780;781	0	323.31	By MS/MS	By MS/MS	By MS/MS	By MS/MS	By MS/MS	By MS/MS
P13412	P13412	9	9	9	Troponin I, fast skeletal muscle	Tnni2	sp|P13412|TNNI2_MOUSE Troponin I, fast skeletal muscle OS=Mus musculus OX=10090 GN=Tnni2 PE=2 SV=2	1	9	9	9	7	8	8	8	8	8	8	9	7	8	8	8	8	8	8	9	7	8	8	8	8	8	8	9	44.5	44.5	44.5	21.357	182	182	0	75.5	By MS/MS	By MS/MS	By MS/MS	By MS/MS	By MS/MS	By MS/MS
P13439	P13439	7	7	7	Uridine 5-monophosphate synthase;Orotate phosphoribosyltransferase;Orotidine 5-phosphate decarboxylase	Umps	sp|P13439|UMPS_MOUSE Uridine 5-monophosphate synthase OS=Mus musculus OX=10090 GN=Umps PE=1 SV=3	1	7	7	7	4	4	4	2	5	6	3	3	4	4	4	2	5	6	3	3	4	4	4	2	5	6	3	3	18.9	18.9	18.9	52.292	481	481	0	32.424	By MS/MS	By MS/MS	By MS/MS	By MS/MS	By MS/MS	By MS/MS
P13504	P13504	1	1	1	Interleukin-1 receptor type 1;Interleukin-1 receptor type 1, membrane form;Interleukin-1 receptor type 1, soluble form	Il1r1	sp|P13504|IL1R1_MOUSE Interleukin-1 receptor type 1 OS=Mus musculus OX=10090 GN=Il1r1 PE=1 SV=1	1	1	1	1	0	0	0	1	0	0	1	1	0	0	0	1	0	0	1	1	0	0	0	1	0	0	1	1	1.4	1.4	1.4	66.697	576	576	0.046284	0.96619				By MS/MS
P13541	P13541	152	84	80	Myosin-3	Myh3	sp|P13541|MYH3_MOUSE Myosin-3 OS=Mus musculus OX=10090 GN=Myh3 PE=2 SV=2	1	152	84	80	109	96	109	120	104	122	113	117	57	47	58	61	52	64	61	59	53	44	54	58	48	60	58	56	65.2	41	39.9	223.79	1940	1940	0	323.31	By MS/MS	By MS/MS	By MS/MS	By MS/MS	By MS/MS	By MS/MS
P13542;REV__P97434;Q00547	P13542	177;1;1	177;1;1	49;0;1	Myosin-8	Myh8	sp|P13542|MYH8_MOUSE Myosin-8 OS=Mus musculus OX=10090 GN=Myh8 PE=2 SV=2	3	177	177	49	116	111	127	159	122	136	137	146	116	111	127	159	122	136	137	146	33	29	32	43	34	37	37	42	69	69	24.7	222.7	1937	1937;1024;794	0	323.31	By MS/MS	By MS/MS	By MS/MS	By MS/MS	By MS/MS	By MS/MS
P13595	P13595	43	43	43	Neural cell adhesion molecule 1	Ncam1	sp|P13595|NCAM1_MOUSE Neural cell adhesion molecule 1 OS=Mus musculus OX=10090 GN=Ncam1 PE=1 SV=3	1	43	43	43	34	34	31	30	32	37	26	31	34	34	31	30	32	37	26	31	34	34	31	30	32	37	26	31	46.6	46.6	46.6	119.43	1115	1115	0	309.67	By MS/MS	By MS/MS	By MS/MS	By MS/MS	By MS/MS	By MS/MS
P13634	P13634	4	4	4	Carbonic anhydrase 1	Ca1	sp|P13634|CAH1_MOUSE Carbonic anhydrase 1 OS=Mus musculus OX=10090 GN=Ca1 PE=1 SV=4	1	4	4	4	0	0	1	1	0	0	4	1	0	0	1	1	0	0	4	1	0	0	1	1	0	0	4	1	18.8	18.8	18.8	28.33	261	261	0	9.9298			By MS/MS	By MS/MS
P13707	P13707	23	23	21	Glycerol-3-phosphate dehydrogenase [NAD(+)], cytoplasmic	Gpd1	sp|P13707|GPDA_MOUSE Glycerol-3-phosphate dehydrogenase [NAD(+)], cytoplasmic OS=Mus musculus OX=10090 GN=Gpd1 PE=1 SV=3	1	23	23	21	12	12	14	18	12	11	11	16	12	12	14	18	12	11	11	16	10	10	13	17	10	10	9	14	69.1	69.1	63.9	37.572	349	349	0	95.049	By MS/MS	By MS/MS	By MS/MS	By MS/MS	By MS/MS	By MS/MS
P13864	P13864	6	6	5	DNA (cytosine-5)-methyltransferase 1	Dnmt1	sp|P13864|DNMT1_MOUSE DNA (cytosine-5)-methyltransferase 1 OS=Mus musculus OX=10090 GN=Dnmt1 PE=1 SV=5	1	6	6	5	2	4	1	2	2	2	2	2	2	4	1	2	2	2	2	2	2	4	1	2	2	2	2	2	4.6	4.6	4	183.19	1620	1620	0	8.6954	By MS/MS	By MS/MS	By MS/MS	By MS/MS	By MS/MS	By MS/MS
P14069	P14069	7	7	7	Protein S100-A6	S100a6	sp|P14069|S10A6_MOUSE Protein S100-A6 OS=Mus musculus OX=10090 GN=S100a6 PE=1 SV=3	1	7	7	7	7	7	5	4	7	7	5	5	7	7	5	4	7	7	5	5	7	7	5	4	7	7	5	5	70.8	70.8	70.8	10.051	89	89	0	84.748	By MS/MS	By MS/MS	By MS/MS	By MS/MS	By MS/MS	By MS/MS
P14094	P14094	13	13	13	Sodium/potassium-transporting ATPase subunit beta-1	Atp1b1	sp|P14094|AT1B1_MOUSE Sodium/potassium-transporting ATPase subunit beta-1 OS=Mus musculus OX=10090 GN=Atp1b1 PE=1 SV=1	1	13	13	13	8	7	11	10	8	9	10	10	8	7	11	10	8	9	10	10	8	7	11	10	8	9	10	10	45.4	45.4	45.4	35.194	304	304	0	55.897	By MS/MS	By MS/MS	By MS/MS	By MS/MS	By MS/MS	By MS/MS
P14106	P14106	1	1	1	Complement C1q subcomponent subunit B	C1qb	sp|P14106|C1QB_MOUSE Complement C1q subcomponent subunit B OS=Mus musculus OX=10090 GN=C1qb PE=1 SV=2	1	1	1	1	0	0	1	1	0	1	1	1	0	0	1	1	0	1	1	1	0	0	1	1	0	1	1	1	4.7	4.7	4.7	26.717	253	253	0.00048532	3.4123			By MS/MS	By MS/MS		By matching
P14115	P14115	5	5	5	60S ribosomal protein L27a	Rpl27a	sp|P14115|RL27A_MOUSE 60S ribosomal protein L27a OS=Mus musculus OX=10090 GN=Rpl27a PE=1 SV=5	1	5	5	5	4	4	5	5	4	4	5	5	4	4	5	5	4	4	5	5	4	4	5	5	4	4	5	5	33.8	33.8	33.8	16.605	148	148	0	22.425	By MS/MS	By MS/MS	By MS/MS	By MS/MS	By MS/MS	By MS/MS
P14131	P14131	11	11	11	40S ribosomal protein S16	Rps16	sp|P14131|RS16_MOUSE 40S ribosomal protein S16 OS=Mus musculus OX=10090 GN=Rps16 PE=1 SV=4	1	11	11	11	9	9	7	8	9	8	8	9	9	9	7	8	9	8	8	9	9	9	7	8	9	8	8	9	56.2	56.2	56.2	16.445	146	146	0	21.383	By MS/MS	By MS/MS	By MS/MS	By MS/MS	By MS/MS	By MS/MS
P14148	P14148	20	20	20	60S ribosomal protein L7	Rpl7	sp|P14148|RL7_MOUSE 60S ribosomal protein L7 OS=Mus musculus OX=10090 GN=Rpl7 PE=1 SV=2	1	20	20	20	15	16	17	19	16	15	19	17	15	16	17	19	16	15	19	17	15	16	17	19	16	15	19	17	51.5	51.5	51.5	31.419	270	270	0	104.33	By MS/MS	By MS/MS	By MS/MS	By MS/MS	By MS/MS	By MS/MS
P14152	P14152	19	19	19	Malate dehydrogenase, cytoplasmic	Mdh1	sp|P14152|MDHC_MOUSE Malate dehydrogenase, cytoplasmic OS=Mus musculus OX=10090 GN=Mdh1 PE=1 SV=3	1	19	19	19	15	15	15	17	13	15	15	17	15	15	15	17	13	15	15	17	15	15	15	17	13	15	15	17	55.4	55.4	55.4	36.511	334	334	0	250.88	By MS/MS	By MS/MS	By MS/MS	By MS/MS	By MS/MS	By MS/MS
P14206	P14206	16	16	16	40S ribosomal protein SA	Rpsa	sp|P14206|RSSA_MOUSE 40S ribosomal protein SA OS=Mus musculus OX=10090 GN=Rpsa PE=1 SV=4	1	16	16	16	13	13	12	14	11	13	14	14	13	13	12	14	11	13	14	14	13	13	12	14	11	13	14	14	58.6	58.6	58.6	32.838	295	295	0	323.31	By MS/MS	By MS/MS	By MS/MS	By MS/MS	By MS/MS	By MS/MS
P14211	P14211	25	25	25	Calreticulin	Calr	sp|P14211|CALR_MOUSE Calreticulin OS=Mus musculus OX=10090 GN=Calr PE=1 SV=1	1	25	25	25	20	20	22	21	19	21	23	22	20	20	22	21	19	21	23	22	20	20	22	21	19	21	23	22	68.8	68.8	68.8	47.994	416	416	0	323.31	By MS/MS	By MS/MS	By MS/MS	By MS/MS	By MS/MS	By MS/MS
P14231	P14231	9	9	9	Sodium/potassium-transporting ATPase subunit beta-2	Atp1b2	sp|P14231|AT1B2_MOUSE Sodium/potassium-transporting ATPase subunit beta-2 OS=Mus musculus OX=10090 GN=Atp1b2 PE=1 SV=2	1	9	9	9	7	7	7	7	7	7	8	7	7	7	7	7	7	7	8	7	7	7	7	7	7	7	8	7	36.2	36.2	36.2	33.344	290	290	0	56.352	By MS/MS	By MS/MS	By MS/MS	By MS/MS	By MS/MS	By MS/MS
P14576	P14576	11	11	11	Signal recognition particle 54 kDa protein	Srp54	sp|P14576|SRP54_MOUSE Signal recognition particle 54 kDa protein OS=Mus musculus OX=10090 GN=Srp54 PE=1 SV=2	1	11	11	11	10	11	5	7	9	10	7	6	10	11	5	7	9	10	7	6	10	11	5	7	9	10	7	6	25.8	25.8	25.8	55.72	504	504	0	48.993	By MS/MS	By MS/MS	By MS/MS	By MS/MS	By MS/MS	By MS/MS
P14602	P14602	15	15	15	Heat shock protein beta-1	Hspb1	sp|P14602|HSPB1_MOUSE Heat shock protein beta-1 OS=Mus musculus OX=10090 GN=Hspb1 PE=1 SV=3	1	15	15	15	12	12	13	15	12	13	15	15	12	12	13	15	12	13	15	15	12	12	13	15	12	13	15	15	86.1	86.1	86.1	23.014	209	209	0	323.31	By MS/MS	By MS/MS	By MS/MS	By MS/MS	By MS/MS	By MS/MS
P14685	P14685	23	23	23	26S proteasome non-ATPase regulatory subunit 3	Psmd3	sp|P14685|PSMD3_MOUSE 26S proteasome non-ATPase regulatory subunit 3 OS=Mus musculus OX=10090 GN=Psmd3 PE=1 SV=3	1	23	23	23	20	17	11	12	15	19	12	11	20	17	11	12	15	19	12	11	20	17	11	12	15	19	12	11	46.4	46.4	46.4	60.718	530	530	0	119.85	By MS/MS	By MS/MS	By MS/MS	By MS/MS	By MS/MS	By MS/MS
P14733	P14733	57	56	51	Lamin-B1	Lmnb1	sp|P14733|LMNB1_MOUSE Lamin-B1 OS=Mus musculus OX=10090 GN=Lmnb1 PE=1 SV=3	1	57	56	51	46	45	46	47	47	49	47	50	45	44	45	46	46	48	46	49	40	39	42	42	41	43	42	45	68.9	68.9	62.2	66.785	588	588	0	323.31	By MS/MS	By MS/MS	By MS/MS	By MS/MS	By MS/MS	By MS/MS
P14824	P14824	50	50	49	Annexin A6	Anxa6	sp|P14824|ANXA6_MOUSE Annexin A6 OS=Mus musculus OX=10090 GN=Anxa6 PE=1 SV=3	1	50	50	49	40	39	41	43	37	43	41	40	40	39	41	43	37	43	41	40	39	38	40	42	36	42	40	40	71	71	70	75.884	673	673	0	323.31	By MS/MS	By MS/MS	By MS/MS	By MS/MS	By MS/MS	By MS/MS
P14869	P14869	13	13	13	60S acidic ribosomal protein P0	Rplp0	sp|P14869|RLA0_MOUSE 60S acidic ribosomal protein P0 OS=Mus musculus OX=10090 GN=Rplp0 PE=1 SV=3	1	13	13	13	13	13	10	10	13	13	10	11	13	13	10	10	13	13	10	11	13	13	10	10	13	13	10	11	51.4	51.4	51.4	34.216	317	317	0	134.82	By MS/MS	By MS/MS	By MS/MS	By MS/MS	By MS/MS	By MS/MS
P14873;REV__B1AVH7;Q9D279	P14873	105;1;1	105;1;1	102;0;0	Microtubule-associated protein 1B;MAP1B heavy chain;MAP1 light chain LC1	Map1b	sp|P14873|MAP1B_MOUSE Microtubule-associated protein 1B OS=Mus musculus OX=10090 GN=Map1b PE=1 SV=2	3	105	105	102	75	76	69	74	74	83	73	84	75	76	69	74	74	83	73	84	72	73	67	72	71	80	70	82	53.3	53.3	52.2	270.25	2464	2464;922;648	0	323.31	By MS/MS	By MS/MS	By MS/MS	By MS/MS	By MS/MS	By MS/MS
P14901	P14901	15	15	15	Heme oxygenase 1	Hmox1	sp|P14901|HMOX1_MOUSE Heme oxygenase 1 OS=Mus musculus OX=10090 GN=Hmox1 PE=1 SV=1	1	15	15	15	8	8	12	14	9	9	13	13	8	8	12	14	9	9	13	13	8	8	12	14	9	9	13	13	67.8	67.8	67.8	32.928	289	289	0	158.51	By MS/MS	By MS/MS	By MS/MS	By MS/MS	By MS/MS	By MS/MS
P15089	P15089	3	3	3	Mast cell carboxypeptidase A	Cpa3	sp|P15089|CBPA3_MOUSE Mast cell carboxypeptidase A OS=Mus musculus OX=10090 GN=Cpa3 PE=2 SV=1	1	3	3	3	1	1	2	2	1	1	3	2	1	1	2	2	1	1	3	2	1	1	2	2	1	1	3	2	6.7	6.7	6.7	48.789	417	417	0	5.7424	By matching	By matching	By MS/MS	By MS/MS	By MS/MS	By matching
P15105	P15105	24	24	24	Glutamine synthetase	Glul	sp|P15105|GLNA_MOUSE Glutamine synthetase OS=Mus musculus OX=10090 GN=Glul PE=1 SV=6	1	24	24	24	15	16	18	21	16	14	21	23	15	16	18	21	16	14	21	23	15	16	18	21	16	14	21	23	61.4	61.4	61.4	42.119	373	373	0	323.31	By MS/MS	By MS/MS	By MS/MS	By MS/MS	By MS/MS	By MS/MS
P15116;P39038	P15116	18;1	18;1	18;1	Cadherin-2	Cdh2	sp|P15116|CADH2_MOUSE Cadherin-2 OS=Mus musculus OX=10090 GN=Cdh2 PE=1 SV=2	2	18	18	18	13	12	10	13	13	13	10	12	13	12	10	13	13	13	10	12	13	12	10	13	13	13	10	12	27.4	27.4	27.4	99.795	906	906;913	0	174.92	By MS/MS	By MS/MS	By MS/MS	By MS/MS	By MS/MS	By MS/MS
P15119;P11034	P15119	4;1	4;1	4;1	Mast cell protease 2	Mcpt2	sp|P15119|MCPT2_MOUSE Mast cell protease 2 OS=Mus musculus OX=10090 GN=Mcpt2 PE=2 SV=2	2	4	4	4	0	0	0	0	1	0	4	3	0	0	0	0	1	0	4	3	0	0	0	0	1	0	4	3	14.3	14.3	14.3	26.732	244	244;246	0	7.2395					By MS/MS
P15327	P15327	5	5	5	Bisphosphoglycerate mutase	Bpgm	sp|P15327|PMGE_MOUSE Bisphosphoglycerate mutase OS=Mus musculus OX=10090 GN=Bpgm PE=1 SV=2	1	5	5	5	5	4	3	3	4	4	4	4	5	4	3	3	4	4	4	4	5	4	3	3	4	4	4	4	29.7	29.7	29.7	29.978	259	259	0	29.77	By MS/MS	By MS/MS	By MS/MS	By MS/MS	By MS/MS	By MS/MS
P15331;REV__A2TJV2;REV__Q6P542;REV__P81122;Q9D4H4	P15331	15;1;1;1;1	10;1;1;1;1	10;1;1;1;1	Peripherin	Prph	sp|P15331|PERI_MOUSE Peripherin OS=Mus musculus OX=10090 GN=Prph PE=1 SV=2	5	15	10	10	11	7	8	6	10	10	5	7	7	3	3	1	6	6	1	2	7	3	3	1	6	6	1	2	26.9	20.6	20.6	54.267	475	475;734;837;1321;968	0	18.024	By MS/MS	By MS/MS	By MS/MS	By MS/MS	By MS/MS	By MS/MS
P15379	P15379	4	4	4	CD44 antigen	Cd44	sp|P15379|CD44_MOUSE CD44 antigen OS=Mus musculus OX=10090 GN=Cd44 PE=1 SV=3	1	4	4	4	3	2	3	1	3	3	2	2	3	2	3	1	3	3	2	2	3	2	3	1	3	3	2	2	5	5	5	85.616	778	778	0	5.6572	By MS/MS	By matching	By MS/MS	By matching	By MS/MS	By matching
P15409	P15409	6	6	6	Rhodopsin	Rho	sp|P15409|OPSD_MOUSE Rhodopsin OS=Mus musculus OX=10090 GN=Rho PE=1 SV=2	1	6	6	6	6	5	2	3	6	6	5	5	6	5	2	3	6	6	5	5	6	5	2	3	6	6	5	5	19	19	19	39.069	348	348	0	44.369	By MS/MS	By MS/MS	By MS/MS	By MS/MS	By MS/MS	By MS/MS
P15499	P15499	11	11	11	Peripherin-2	Prph2	sp|P15499|PRPH2_MOUSE Peripherin-2 OS=Mus musculus OX=10090 GN=Prph2 PE=1 SV=1	1	11	11	11	4	7	4	4	7	7	6	9	4	7	4	4	7	7	6	9	4	7	4	4	7	7	6	9	32.7	32.7	32.7	39.259	346	346	0	51.924	By MS/MS	By MS/MS	By MS/MS	By MS/MS	By MS/MS	By MS/MS
P15508	P15508	105	96	96	Spectrin beta chain, erythrocytic	Sptb	sp|P15508|SPTB1_MOUSE Spectrin beta chain, erythrocytic OS=Mus musculus OX=10090 GN=Sptb PE=1 SV=4	1	105	96	96	66	63	67	71	64	61	77	73	61	58	60	65	57	56	70	66	61	58	60	65	57	56	70	66	58.6	55.2	55.2	245.25	2128	2128	0	323.31	By MS/MS	By MS/MS	By MS/MS	By MS/MS	By MS/MS	By MS/MS
P15532	P15532	12	12	7	Nucleoside diphosphate kinase A	Nme1	sp|P15532|NDKA_MOUSE Nucleoside diphosphate kinase A OS=Mus musculus OX=10090 GN=Nme1 PE=1 SV=1	1	12	12	7	8	9	10	11	7	8	10	10	8	9	10	11	7	8	10	10	4	5	5	6	4	4	6	5	82.9	82.9	52.6	17.208	152	152	0	118.35	By MS/MS	By MS/MS	By MS/MS	By MS/MS	By MS/MS	By MS/MS
P15626	P15626	16	12	7	Glutathione S-transferase Mu 2	Gstm2	sp|P15626|GSTM2_MOUSE Glutathione S-transferase Mu 2 OS=Mus musculus OX=10090 GN=Gstm2 PE=1 SV=2	1	16	12	7	11	11	13	12	11	11	12	12	8	8	9	8	8	8	8	8	4	4	5	5	4	3	5	5	70.2	53.7	36.2	25.716	218	218	0	70.201	By MS/MS	By MS/MS	By MS/MS	By MS/MS	By MS/MS	By MS/MS
P15655	P15655	1	1	1	Fibroblast growth factor 2	Fgf2	sp|P15655|FGF2_MOUSE Fibroblast growth factor 2 OS=Mus musculus OX=10090 GN=Fgf2 PE=1 SV=1	1	1	1	1	0	0	0	1	0	0	1	0	0	0	0	1	0	0	1	0	0	0	0	1	0	0	1	0	6.5	6.5	6.5	17.153	154	154	0.033333	1.0942				By MS/MS
P15864	P15864	15	15	4	Histone H1.2	Hist1h1c	sp|P15864|H12_MOUSE Histone H1.2 OS=Mus musculus OX=10090 GN=H1-2 PE=1 SV=2	1	15	15	4	8	8	14	13	8	8	13	15	8	8	14	13	8	8	13	15	3	3	3	3	3	3	3	4	46.2	46.2	20.3	21.266	212	212	0	50.464	By MS/MS	By MS/MS	By MS/MS	By MS/MS	By MS/MS	By MS/MS
P16014	P16014	4	4	4	Secretogranin-1;CCB peptide;PE-11	Chgb	sp|P16014|SCG1_MOUSE Secretogranin-1 OS=Mus musculus OX=10090 GN=Chgb PE=1 SV=2	1	4	4	4	2	2	1	1	2	2	2	0	2	2	1	1	2	2	2	0	2	2	1	1	2	2	2	0	9.5	9.5	9.5	77.968	677	677	0.012844	1.6167	By MS/MS	By MS/MS	By matching	By MS/MS	By MS/MS	By MS/MS
P16015	P16015	18	18	18	Carbonic anhydrase 3	Ca3	sp|P16015|CAH3_MOUSE Carbonic anhydrase 3 OS=Mus musculus OX=10090 GN=Ca3 PE=1 SV=3	1	18	18	18	13	13	13	16	13	13	14	14	13	13	13	16	13	13	14	14	13	13	13	16	13	13	14	14	88.1	88.1	88.1	29.366	260	260	0	154.1	By MS/MS	By MS/MS	By MS/MS	By MS/MS	By MS/MS	By MS/MS
P16045	P16045	10	10	10	Galectin-1	Lgals1	sp|P16045|LEG1_MOUSE Galectin-1 OS=Mus musculus OX=10090 GN=Lgals1 PE=1 SV=3	1	10	10	10	8	8	8	9	9	9	9	10	8	8	8	9	9	9	9	10	8	8	8	9	9	9	9	10	91.1	91.1	91.1	14.866	135	135	0	161.92	By MS/MS	By MS/MS	By MS/MS	By MS/MS	By MS/MS	By MS/MS
P16054	P16054	2	2	2	Protein kinase C epsilon type	Prkce	sp|P16054|KPCE_MOUSE Protein kinase C epsilon type OS=Mus musculus OX=10090 GN=Prkce PE=1 SV=1	1	2	2	2	1	0	1	1	0	2	1	1	1	0	1	1	0	2	1	1	1	0	1	1	0	2	1	1	3.3	3.3	3.3	83.56	737	737	0	4.3622	By MS/MS		By matching	By MS/MS		By MS/MS
P16110	P16110	8	8	8	Galectin-3	Lgals3	sp|P16110|LEG3_MOUSE Galectin-3 OS=Mus musculus OX=10090 GN=Lgals3 PE=1 SV=3	1	8	8	8	5	5	5	5	5	4	6	5	5	5	5	5	5	4	6	5	5	5	5	5	5	4	6	5	25.8	25.8	25.8	27.515	264	264	0	40.005	By MS/MS	By MS/MS	By MS/MS	By MS/MS	By MS/MS	By MS/MS
P16125	P16125	18	17	17	L-lactate dehydrogenase B chain	Ldhb	sp|P16125|LDHB_MOUSE L-lactate dehydrogenase B chain OS=Mus musculus OX=10090 GN=Ldhb PE=1 SV=2	1	18	17	17	17	17	13	14	16	15	14	16	16	16	12	13	15	14	13	15	16	16	12	13	15	14	13	15	63.8	60.2	60.2	36.572	334	334	0	158.09	By MS/MS	By MS/MS	By MS/MS	By MS/MS	By MS/MS	By MS/MS
P16254	P16254	3	3	3	Signal recognition particle 14 kDa protein;Signal recognition particle 14 kDa protein, N-terminally processed	Srp14	sp|P16254|SRP14_MOUSE Signal recognition particle 14 kDa protein OS=Mus musculus OX=10090 GN=Srp14 PE=1 SV=1	1	3	3	3	3	3	2	2	2	3	2	2	3	3	2	2	2	3	2	2	3	3	2	2	2	3	2	2	32.7	32.7	32.7	12.51	110	110	0	23.941	By MS/MS	By MS/MS	By MS/MS	By MS/MS	By MS/MS	By MS/MS
P16330	P16330	24	24	24	2,3-cyclic-nucleotide 3-phosphodiesterase	Cnp	sp|P16330|CN37_MOUSE 2,3-cyclic-nucleotide 3-phosphodiesterase OS=Mus musculus OX=10090 GN=Cnp PE=1 SV=3	1	24	24	24	15	17	6	21	17	20	8	14	15	17	6	21	17	20	8	14	15	17	6	21	17	20	8	14	52.1	52.1	52.1	47.123	420	420	0	281.11	By MS/MS	By MS/MS	By MS/MS	By MS/MS	By MS/MS	By MS/MS
P16332	P16332	11	11	11	Methylmalonyl-CoA mutase, mitochondrial	Mut	sp|P16332|MUTA_MOUSE Methylmalonyl-CoA mutase, mitochondrial OS=Mus musculus OX=10090 GN=Mmut PE=1 SV=2	1	11	11	11	5	5	5	9	5	5	8	7	5	5	5	9	5	5	8	7	5	5	5	9	5	5	8	7	23.1	23.1	23.1	82.843	748	748	0	34.739	By MS/MS	By MS/MS	By MS/MS	By MS/MS	By MS/MS	By MS/MS
P16381;Q61496	P16381	29;2	1;0	1;0	Putative ATP-dependent RNA helicase Pl10	D1Pas1	sp|P16381|DDX3L_MOUSE Putative ATP-dependent RNA helicase Pl10 OS=Mus musculus OX=10090 GN=D1Pas1 PE=1 SV=1	2	29	1	1	22	19	20	19	21	26	21	21	0	0	0	0	0	1	0	0	0	0	0	0	0	1	0	0	47.7	3.3	3.3	73.14	660	660;702	0.0062125	1.9211	By matching	By matching	By matching	By matching	By matching	By MS/MS
P16406	P16406	1	1	1	Glutamyl aminopeptidase	Enpep	sp|P16406|AMPE_MOUSE Glutamyl aminopeptidase OS=Mus musculus OX=10090 GN=Enpep PE=1 SV=1	1	1	1	1	1	1	0	1	1	1	1	1	1	1	0	1	1	1	1	1	1	1	0	1	1	1	1	1	1.1	1.1	1.1	107.96	945	945	0.0043507	2.0596	By matching	By MS/MS		By MS/MS	By matching	By matching
P16460	P16460	25	25	25	Argininosuccinate synthase	Ass1	sp|P16460|ASSY_MOUSE Argininosuccinate synthase OS=Mus musculus OX=10090 GN=Ass1 PE=1 SV=1	1	25	25	25	21	22	21	23	22	21	20	21	21	22	21	23	22	21	20	21	21	22	21	23	22	21	20	21	55.6	55.6	55.6	46.584	412	412	0	323.31	By MS/MS	By MS/MS	By MS/MS	By MS/MS	By MS/MS	By MS/MS
P16546;REV__Q6NZJ6	P16546	235;1	235;1	234;1	Spectrin alpha chain, non-erythrocytic 1	Sptan1	sp|P16546|SPTN1_MOUSE Spectrin alpha chain, non-erythrocytic 1 OS=Mus musculus OX=10090 GN=Sptan1 PE=1 SV=4	2	235	235	234	163	154	187	196	156	173	184	192	163	154	187	196	156	173	184	192	162	153	186	195	155	172	183	191	80.4	80.4	80	284.59	2472	2472;1600	0	323.31	By MS/MS	By MS/MS	By MS/MS	By MS/MS	By MS/MS	By MS/MS
P16627	P16627	16	1	1	Heat shock 70 kDa protein 1-like	Hspa1l	sp|P16627|HS71L_MOUSE Heat shock 70 kDa protein 1-like OS=Mus musculus OX=10090 GN=Hspa1l PE=1 SV=4	1	16	1	1	11	12	12	12	12	13	13	12	0	0	1	0	1	1	0	0	0	0	1	0	1	1	0	0	25.4	3.4	3.4	70.636	641	641	0.038425	1.0419	By matching	By matching	By matching	By matching	By MS/MS	By MS/MS
P16675	P16675	5	5	5	Lysosomal protective protein;Lysosomal protective protein 32 kDa chain;Lysosomal protective protein 20 kDa chain	Ctsa	sp|P16675|PPGB_MOUSE Lysosomal protective protein OS=Mus musculus OX=10090 GN=Ctsa PE=1 SV=1	1	5	5	5	3	4	3	1	3	4	4	4	3	4	3	1	3	4	4	4	3	4	3	1	3	4	4	4	11	11	11	53.844	474	474	0	23.616	By MS/MS	By MS/MS	By MS/MS	By MS/MS	By MS/MS	By MS/MS
P16858;Q64467	P16858	28;3	28;3	27;3	Glyceraldehyde-3-phosphate dehydrogenase	Gapdh	sp|P16858|G3P_MOUSE Glyceraldehyde-3-phosphate dehydrogenase OS=Mus musculus OX=10090 GN=Gapdh PE=1 SV=2	2	28	28	27	21	21	23	26	19	21	25	26	21	21	23	26	19	21	25	26	20	20	22	25	18	20	24	25	83.8	83.8	83.5	35.81	333	333;440	0	323.31	By MS/MS	By MS/MS	By MS/MS	By MS/MS	By MS/MS	By MS/MS
Q8R0S1;P16951	Q8R0S1;P16951	1;1	1;1	1;1	Cyclic AMP-dependent transcription factor ATF-7;Cyclic AMP-dependent transcription factor ATF-2	Atf7;Atf2	sp|Q8R0S1|ATF7_MOUSE Cyclic AMP-dependent transcription factor ATF-7 OS=Mus musculus OX=10090 GN=Atf7 PE=2 SV=1;sp|P16951|ATF2_MOUSE Cyclic AMP-dependent transcription factor ATF-2 OS=Mus musculus OX=10090 GN=Atf2 PE=1 SV=2	2	1	1	1	0	0	0	0	1	0	0	0	0	0	0	0	1	0	0	0	0	0	0	0	1	0	0	0	2.7	2.7	2.7	44.607	413	413;487	0.034003	1.0848					By MS/MS
P17047	P17047	6	6	6	Lysosome-associated membrane glycoprotein 2	Lamp2	sp|P17047|LAMP2_MOUSE Lysosome-associated membrane glycoprotein 2 OS=Mus musculus OX=10090 GN=Lamp2 PE=1 SV=2	1	6	6	6	3	3	3	4	3	3	4	4	3	3	3	4	3	3	4	4	3	3	3	4	3	3	4	4	12.5	12.5	12.5	45.681	415	415	0	10.136	By MS/MS	By MS/MS	By MS/MS	By MS/MS	By MS/MS	By MS/MS
P17095	P17095	4	4	4	High mobility group protein HMG-I/HMG-Y	Hmga1	sp|P17095|HMGA1_MOUSE High mobility group protein HMG-I/HMG-Y OS=Mus musculus OX=10090 GN=Hmga1 PE=1 SV=4	1	4	4	4	1	1	2	2	1	0	2	2	1	1	2	2	1	0	2	2	1	1	2	2	1	0	2	2	33.6	33.6	33.6	11.614	107	107	0	5.7826	By MS/MS	By MS/MS	By MS/MS	By MS/MS	By MS/MS
P17141	P17141	1	1	1	Zinc finger protein 37	Zfp37	sp|P17141|ZFP37_MOUSE Zinc finger protein 37 OS=Mus musculus OX=10090 GN=Zfp37 PE=2 SV=4	1	1	1	1	1	1	0	0	1	0	0	0	1	1	0	0	1	0	0	0	1	1	0	0	1	0	0	0	1.7	1.7	1.7	67.226	594	594	0.032596	1.098	By matching	By matching			By MS/MS
P17156	P17156	25	8	8	Heat shock-related 70 kDa protein 2	Hspa2	sp|P17156|HSP72_MOUSE Heat shock-related 70 kDa protein 2 OS=Mus musculus OX=10090 GN=Hspa2 PE=1 SV=2	1	25	8	8	15	17	19	19	17	18	17	20	3	3	4	3	4	4	1	4	3	3	4	3	4	4	1	4	37.3	17.1	17.1	69.641	633	633	0	13.323	By MS/MS	By MS/MS	By MS/MS	By MS/MS	By MS/MS	By MS/MS
P17182	P17182	35	35	29	Alpha-enolase	Eno1	sp|P17182|ENOA_MOUSE Alpha-enolase OS=Mus musculus OX=10090 GN=Eno1 PE=1 SV=3	1	35	35	29	29	30	32	34	29	28	35	33	29	30	32	34	29	28	35	33	24	24	26	28	23	22	29	27	79.7	79.7	68	47.14	434	434	0	323.31	By MS/MS	By MS/MS	By MS/MS	By MS/MS	By MS/MS	By MS/MS
P17183	P17183	27	22	19	Gamma-enolase	Eno2	sp|P17183|ENOG_MOUSE Gamma-enolase OS=Mus musculus OX=10090 GN=Eno2 PE=1 SV=2	1	27	22	19	21	21	21	25	21	21	24	23	16	16	16	20	16	16	19	18	13	13	13	17	13	13	16	15	77.4	65.9	57.6	47.296	434	434	0	296.55	By MS/MS	By MS/MS	By MS/MS	By MS/MS	By MS/MS	By MS/MS
P17225;B2RU80	P17225	16;1	16;1	13;0	Polypyrimidine tract-binding protein 1	Ptbp1	sp|P17225|PTBP1_MOUSE Polypyrimidine tract-binding protein 1 OS=Mus musculus OX=10090 GN=Ptbp1 PE=1 SV=2	2	16	16	13	14	13	8	7	13	15	10	9	14	13	8	7	13	15	10	9	11	10	5	5	10	12	7	6	53.7	53.7	49	56.477	527	527;1998	0	132.32	By MS/MS	By MS/MS	By MS/MS	By MS/MS	By MS/MS	By MS/MS
P17426	P17426	34	25	25	AP-2 complex subunit alpha-1	Ap2a1	sp|P17426|AP2A1_MOUSE AP-2 complex subunit alpha-1 OS=Mus musculus OX=10090 GN=Ap2a1 PE=1 SV=1	1	34	25	25	27	27	19	18	28	28	20	24	21	21	15	13	22	22	13	16	21	21	15	13	22	22	13	16	47.1	36	36	107.66	977	977	0	139.41	By MS/MS	By MS/MS	By MS/MS	By MS/MS	By MS/MS	By MS/MS
P17427	P17427	39	39	30	AP-2 complex subunit alpha-2	Ap2a2	sp|P17427|AP2A2_MOUSE AP-2 complex subunit alpha-2 OS=Mus musculus OX=10090 GN=Ap2a2 PE=1 SV=2	1	39	39	30	23	25	18	19	23	26	28	27	23	25	18	19	23	26	28	27	17	19	14	14	17	20	21	19	51.3	51.3	39.8	104.02	938	938	0	215.94	By MS/MS	By MS/MS	By MS/MS	By MS/MS	By MS/MS	By MS/MS
P17439	P17439	4	4	4	Glucosylceramidase	Gba	sp|P17439|GLCM_MOUSE Lysosomal acid glucosylceramidase OS=Mus musculus OX=10090 GN=Gba PE=1 SV=1	1	4	4	4	2	1	1	1	2	2	1	2	2	1	1	1	2	2	1	2	2	1	1	1	2	2	1	2	7.2	7.2	7.2	57.621	515	515	0.0011596	2.8118	By MS/MS	By MS/MS	By MS/MS	By MS/MS	By MS/MS	By MS/MS
P17563;Q63836	P17563;Q63836	20;17	20;17	20;17	Selenium-binding protein 1;Selenium-binding protein 2	Selenbp1;Selenbp2	sp|P17563|SBP1_MOUSE Methanethiol oxidase OS=Mus musculus OX=10090 GN=Selenbp1 PE=1 SV=2;sp|Q63836|SBP2_MOUSE Selenium-binding protein 2 OS=Mus musculus OX=10090 GN=Selenbp2 PE=1 SV=2	2	20	20	20	12	14	11	10	10	13	10	12	12	14	11	10	10	13	10	12	12	14	11	10	10	13	10	12	53.4	53.4	53.4	52.513	472	472;472	0	69.83	By MS/MS	By MS/MS	By MS/MS	By MS/MS	By MS/MS	By MS/MS
P17665	P17665	1	1	1	Cytochrome c oxidase subunit 7C, mitochondrial	Cox7c	sp|P17665|COX7C_MOUSE Cytochrome c oxidase subunit 7C, mitochondrial OS=Mus musculus OX=10090 GN=Cox7c PE=1 SV=1	1	1	1	1	1	1	1	1	1	1	0	1	1	1	1	1	1	1	0	1	1	1	1	1	1	1	0	1	14.3	14.3	14.3	7.3325	63	63	0.00048239	3.3302	By MS/MS	By MS/MS	By MS/MS	By MS/MS	By MS/MS	By MS/MS
P17710;Q3TRM8	P17710	42;1	42;1	35;0	Hexokinase-1	Hk1	sp|P17710|HXK1_MOUSE Hexokinase-1 OS=Mus musculus OX=10090 GN=Hk1 PE=1 SV=3	2	42	42	35	29	30	27	31	31	34	30	31	29	30	27	31	31	34	30	31	25	26	24	25	26	30	25	25	50.1	50.1	43.8	108.3	974	974;922	0	136.59	By MS/MS	By MS/MS	By MS/MS	By MS/MS	By MS/MS	By MS/MS
P17742	P17742	15	15	15	Peptidyl-prolyl cis-trans isomerase A;Peptidyl-prolyl cis-trans isomerase A, N-terminally processed	Ppia	sp|P17742|PPIA_MOUSE Peptidyl-prolyl cis-trans isomerase A OS=Mus musculus OX=10090 GN=Ppia PE=1 SV=2	1	15	15	15	11	11	13	15	11	11	14	15	11	11	13	15	11	11	14	15	11	11	13	15	11	11	14	15	78	78	78	17.971	164	164	0	323.31	By MS/MS	By MS/MS	By MS/MS	By MS/MS	By MS/MS	By MS/MS
P17751	P17751	19	19	19	Triosephosphate isomerase	Tpi1	sp|P17751|TPIS_MOUSE Triosephosphate isomerase OS=Mus musculus OX=10090 GN=Tpi1 PE=1 SV=4	1	19	19	19	16	16	18	19	16	16	18	19	16	16	18	19	16	16	18	19	16	16	18	19	16	16	18	19	73.9	73.9	73.9	32.191	299	299	0	323.31	By MS/MS	By MS/MS	By MS/MS	By MS/MS	By MS/MS	By MS/MS
P17809	P17809	11	11	11	Solute carrier family 2, facilitated glucose transporter member 1	Slc2a1	sp|P17809|GTR1_MOUSE Solute carrier family 2, facilitated glucose transporter member 1 OS=Mus musculus OX=10090 GN=Slc2a1 PE=1 SV=4	1	11	11	11	7	8	7	8	8	9	8	7	7	8	7	8	8	9	8	7	7	8	7	8	8	9	8	7	20.9	20.9	20.9	53.984	492	492	0	136.94	By MS/MS	By MS/MS	By MS/MS	By MS/MS	By MS/MS	By MS/MS
P17918	P17918	9	9	9	Proliferating cell nuclear antigen	Pcna	sp|P17918|PCNA_MOUSE Proliferating cell nuclear antigen OS=Mus musculus OX=10090 GN=Pcna PE=1 SV=2	1	9	9	9	8	8	6	5	7	8	6	6	8	8	6	5	7	8	6	6	8	8	6	5	7	8	6	6	37.9	37.9	37.9	28.785	261	261	0	50.276	By MS/MS	By MS/MS	By MS/MS	By MS/MS	By MS/MS	By MS/MS
P18052	P18052	6	6	4	Receptor-type tyrosine-protein phosphatase alpha	Ptpra	sp|P18052|PTPRA_MOUSE Receptor-type tyrosine-protein phosphatase alpha OS=Mus musculus OX=10090 GN=Ptpra PE=1 SV=3	1	6	6	4	4	5	3	1	5	4	2	2	4	5	3	1	5	4	2	2	3	3	3	1	3	2	1	1	10.3	10.3	8.2	93.696	829	829	0	13.039	By MS/MS	By MS/MS	By MS/MS	By MS/MS	By MS/MS	By MS/MS
P18242	P18242	11	11	11	Cathepsin D	Ctsd	sp|P18242|CATD_MOUSE Cathepsin D OS=Mus musculus OX=10090 GN=Ctsd PE=1 SV=1	1	11	11	11	10	8	8	9	10	9	8	9	10	8	8	9	10	9	8	9	10	8	8	9	10	9	8	9	40.7	40.7	40.7	44.953	410	410	0	109.54	By MS/MS	By MS/MS	By MS/MS	By MS/MS	By MS/MS	By MS/MS
P18293	P18293	2	1	1	Atrial natriuretic peptide receptor 1	Npr1	sp|P18293|ANPRA_MOUSE Atrial natriuretic peptide receptor 1 OS=Mus musculus OX=10090 GN=Npr1 PE=1 SV=2	1	2	1	1	1	1	0	0	1	1	0	1	1	1	0	0	1	1	0	0	1	1	0	0	1	1	0	0	3.1	1.9	1.9	119.11	1057	1057	1	-2	By MS/MS	By MS/MS			By MS/MS	By MS/MS
P18572	P18572	8	8	8	Basigin	Bsg	sp|P18572|BASI_MOUSE Basigin OS=Mus musculus OX=10090 GN=Bsg PE=1 SV=2	1	8	8	8	6	5	5	5	5	6	4	7	6	5	5	5	5	6	4	7	6	5	5	5	5	6	4	7	21.3	21.3	21.3	42.444	389	389	0	43.36	By MS/MS	By MS/MS	By MS/MS	By MS/MS	By MS/MS	By MS/MS
P18581	P18581	2	2	2	Cationic amino acid transporter 2	Slc7a2	sp|P18581|CTR2_MOUSE Cationic amino acid transporter 2 OS=Mus musculus OX=10090 GN=Slc7a2 PE=1 SV=3	1	2	2	2	1	1	1	1	1	1	2	1	1	1	1	1	1	1	2	1	1	1	1	1	1	1	2	1	3.3	3.3	3.3	71.855	657	657	0.00071259	3.1472	By matching	By matching	By matching	By matching	By MS/MS	By MS/MS
P18608	P18608	2	2	2	Non-histone chromosomal protein HMG-14	Hmgn1	sp|P18608|HMGN1_MOUSE Non-histone chromosomal protein HMG-14 OS=Mus musculus OX=10090 GN=Hmgn1 PE=1 SV=2	1	2	2	2	1	1	2	0	1	1	0	2	1	1	2	0	1	1	0	2	1	1	2	0	1	1	0	2	40.6	40.6	40.6	10.152	96	96	0	14.513	By matching	By matching	By MS/MS		By MS/MS	By MS/MS
P18654;P18653;Q9WUT3;Q7TPS0	P18654	9;3;2;2	9;3;2;2	8;2;2;1	Ribosomal protein S6 kinase alpha-3	Rps6ka3	sp|P18654|KS6A3_MOUSE Ribosomal protein S6 kinase alpha-3 OS=Mus musculus OX=10090 GN=Rps6ka3 PE=1 SV=2	4	9	9	8	4	5	5	3	5	3	4	4	4	5	5	3	5	3	4	4	3	5	4	2	4	2	4	3	13.2	13.2	12.2	83.693	740	740;724;733;764	0	19.707	By MS/MS	By MS/MS	By MS/MS	By MS/MS	By MS/MS	By MS/MS
P18760	P18760	20	20	17	Cofilin-1	Cfl1	sp|P18760|COF1_MOUSE Cofilin-1 OS=Mus musculus OX=10090 GN=Cfl1 PE=1 SV=3	1	20	20	17	14	12	15	14	13	15	13	16	14	12	15	14	13	15	13	16	11	9	12	12	10	12	10	13	83.7	83.7	69.3	18.559	166	166	0	273.28	By MS/MS	By MS/MS	By MS/MS	By MS/MS	By MS/MS	By MS/MS
P18872	P18872	22	20	20	Guanine nucleotide-binding protein G(o) subunit alpha	Gnao1	sp|P18872|GNAO_MOUSE Guanine nucleotide-binding protein G(o) subunit alpha OS=Mus musculus OX=10090 GN=Gnao1 PE=1 SV=3	1	22	20	20	18	19	14	15	18	21	16	14	16	17	12	13	16	19	14	12	16	17	12	13	16	19	14	12	78.8	72.3	72.3	40.084	354	354	0	183.39	By MS/MS	By MS/MS	By MS/MS	By MS/MS	By MS/MS	By MS/MS
P19096	P19096	92	92	92	Fatty acid synthase;[Acyl-carrier-protein] S-acetyltransferase;[Acyl-carrier-protein] S-malonyltransferase;3-oxoacyl-[acyl-carrier-protein] synthase;3-oxoacyl-[acyl-carrier-protein] reductase;3-hydroxyacyl-[acyl-carrier-protein] dehydratase;Enoyl-[acyl-carrier-protein] reductase;Oleoyl-[acyl-carrier-protein] hydrolase	Fasn	sp|P19096|FAS_MOUSE Fatty acid synthase OS=Mus musculus OX=10090 GN=Fasn PE=1 SV=2	1	92	92	92	70	72	48	60	70	74	58	57	70	72	48	60	70	74	58	57	70	72	48	60	70	74	58	57	48.9	48.9	48.9	272.43	2504	2504	0	323.31	By MS/MS	By MS/MS	By MS/MS	By MS/MS	By MS/MS	By MS/MS
P19123	P19123	1	1	1	Troponin C, slow skeletal and cardiac muscles	Tnnc1	sp|P19123|TNNC1_MOUSE Troponin C, slow skeletal and cardiac muscles OS=Mus musculus OX=10090 GN=Tnnc1 PE=1 SV=1	1	1	1	1	1	1	1	1	1	1	1	1	1	1	1	1	1	1	1	1	1	1	1	1	1	1	1	1	6.8	6.8	6.8	18.42	161	161	0	7.2036	By MS/MS	By MS/MS	By matching	By MS/MS	By MS/MS	By MS/MS
P19137	P19137	20	19	19	Laminin subunit alpha-1	Lama1	sp|P19137|LAMA1_MOUSE Laminin subunit alpha-1 OS=Mus musculus OX=10090 GN=Lama1 PE=1 SV=2	1	20	19	19	13	9	8	6	11	11	6	5	12	8	8	6	10	10	6	5	12	8	8	6	10	10	6	5	7.8	7.6	7.6	338.14	3083	3083	0	44.884	By MS/MS	By MS/MS	By MS/MS	By MS/MS	By MS/MS	By MS/MS
P19157;P46425	P19157;P46425	17;11	17;11	17;11	Glutathione S-transferase P 1;Glutathione S-transferase P 2	Gstp1;Gstp2	sp|P19157|GSTP1_MOUSE Glutathione S-transferase P 1 OS=Mus musculus OX=10090 GN=Gstp1 PE=1 SV=2;sp|P46425|GSTP2_MOUSE Glutathione S-transferase P 2 OS=Mus musculus OX=10090 GN=Gstp2 PE=1 SV=2	2	17	17	17	11	13	14	14	13	13	15	14	11	13	14	14	13	13	15	14	11	13	14	14	13	13	15	14	66.2	66.2	66.2	23.609	210	210;210	0	323.31	By MS/MS	By MS/MS	By MS/MS	By MS/MS	By MS/MS	By MS/MS
P19182	P19182	1	1	1	Interferon-related developmental regulator 1	Ifrd1	sp|P19182|IFRD1_MOUSE Interferon-related developmental regulator 1 OS=Mus musculus OX=10090 GN=Ifrd1 PE=1 SV=2	1	1	1	1	0	0	1	1	0	0	1	1	0	0	1	1	0	0	1	1	0	0	1	1	0	0	1	1	4.2	4.2	4.2	49.935	449	449	1	-2			By MS/MS	By MS/MS
P19221	P19221	4	4	4	Prothrombin;Activation peptide fragment 1;Activation peptide fragment 2;Thrombin light chain;Thrombin heavy chain	F2	sp|P19221|THRB_MOUSE Prothrombin OS=Mus musculus OX=10090 GN=F2 PE=1 SV=1	1	4	4	4	1	1	1	2	1	0	2	2	1	1	1	2	1	0	2	2	1	1	1	2	1	0	2	2	6.8	6.8	6.8	70.268	618	618	0	5.8923	By MS/MS	By MS/MS	By MS/MS	By MS/MS	By MS/MS
P19246	P19246	11	8	8	Neurofilament heavy polypeptide	Nefh	sp|P19246|NFH_MOUSE Neurofilament heavy polypeptide OS=Mus musculus OX=10090 GN=Nefh PE=1 SV=3	1	11	8	8	4	5	4	8	6	6	3	7	2	3	1	5	4	4	1	5	2	3	1	5	4	4	1	5	10	7.3	7.3	116.99	1090	1090	0	16.629	By MS/MS	By MS/MS	By matching	By MS/MS	By MS/MS	By MS/MS
P19253	P19253	12	12	11	60S ribosomal protein L13a	Rpl13a	sp|P19253|RL13A_MOUSE 60S ribosomal protein L13a OS=Mus musculus OX=10090 GN=Rpl13a PE=1 SV=4	1	12	12	11	9	10	7	8	10	10	8	9	9	10	7	8	10	10	8	9	8	9	6	7	9	9	7	8	46.3	46.3	43.3	23.464	203	203	0	21.16	By MS/MS	By MS/MS	By MS/MS	By MS/MS	By MS/MS	By MS/MS
P19324	P19324	25	25	25	Serpin H1	Serpinh1	sp|P19324|SERPH_MOUSE Serpin H1 OS=Mus musculus OX=10090 GN=Serpinh1 PE=1 SV=3	1	25	25	25	18	18	21	22	18	19	22	23	18	18	21	22	18	19	22	23	18	18	21	22	18	19	22	23	66.2	66.2	66.2	46.533	417	417	0	323.31	By MS/MS	By MS/MS	By MS/MS	By MS/MS	By MS/MS	By MS/MS
P19536	P19536	6	6	6	Cytochrome c oxidase subunit 5B, mitochondrial	Cox5b	sp|P19536|COX5B_MOUSE Cytochrome c oxidase subunit 5B, mitochondrial OS=Mus musculus OX=10090 GN=Cox5b PE=1 SV=1	1	6	6	6	5	5	5	6	4	5	4	5	5	5	5	6	4	5	4	5	5	5	5	6	4	5	4	5	38.3	38.3	38.3	13.813	128	128	0	14.599	By MS/MS	By MS/MS	By MS/MS	By MS/MS	By MS/MS	By MS/MS
P19639	P19639	6	1	1	Glutathione S-transferase Mu 3	Gstm3	sp|P19639|GSTM3_MOUSE Glutathione S-transferase Mu 3 OS=Mus musculus OX=10090 GN=Gstm3 PE=1 SV=2	1	6	1	1	4	4	4	3	4	5	3	4	1	1	0	0	1	1	0	0	1	1	0	0	1	1	0	0	26.1	5.5	5.5	25.701	218	218	0.023871	1.2547	By MS/MS	By MS/MS	By matching	By matching	By MS/MS	By MS/MS
P19783	P19783	8	8	8	Cytochrome c oxidase subunit 4 isoform 1, mitochondrial	Cox4i1	sp|P19783|COX41_MOUSE Cytochrome c oxidase subunit 4 isoform 1, mitochondrial OS=Mus musculus OX=10090 GN=Cox4i1 PE=1 SV=2	1	8	8	8	6	7	8	7	6	8	7	7	6	7	8	7	6	8	7	7	6	7	8	7	6	8	7	7	50.3	50.3	50.3	19.53	169	169	0	55.942	By MS/MS	By MS/MS	By MS/MS	By MS/MS	By MS/MS	By MS/MS
P20029	P20029	46	44	44	78 kDa glucose-regulated protein	Hspa5	sp|P20029|BIP_MOUSE Endoplasmic reticulum chaperone BiP OS=Mus musculus OX=10090 GN=Hspa5 PE=1 SV=3	1	46	44	44	35	36	37	39	34	37	40	39	33	34	35	37	32	35	38	37	33	34	35	37	32	35	38	37	64	64	64	72.421	655	655	0	323.31	By MS/MS	By MS/MS	By MS/MS	By MS/MS	By MS/MS	By MS/MS
P20060	P20060	16	16	16	Beta-hexosaminidase subunit beta	Hexb	sp|P20060|HEXB_MOUSE Beta-hexosaminidase subunit beta OS=Mus musculus OX=10090 GN=Hexb PE=1 SV=2	1	16	16	16	12	11	6	7	12	9	5	7	12	11	6	7	12	9	5	7	12	11	6	7	12	9	5	7	35.1	35.1	35.1	61.115	536	536	0	42.505	By MS/MS	By MS/MS	By MS/MS	By MS/MS	By MS/MS	By MS/MS
P20065;CON__P21752	P20065;CON__P21752	2;1	1;0	1;0	Thymosin beta-4;Hematopoietic system regulatory peptide	Tmsb4x	sp|P20065|TYB4_MOUSE Thymosin beta-4 OS=Mus musculus OX=10090 GN=Tmsb4x PE=1 SV=1;	2	2	1	1	2	2	2	2	2	2	2	2	1	1	1	1	1	1	1	1	1	1	1	1	1	1	1	1	50	36	36	5.6794	50	50;42	0.01423	1.5665	By MS/MS	By MS/MS	By MS/MS	By MS/MS	By matching	By MS/MS
P20108	P20108	8	8	8	Thioredoxin-dependent peroxide reductase, mitochondrial	Prdx3	sp|P20108|PRDX3_MOUSE Thioredoxin-dependent peroxide reductase, mitochondrial OS=Mus musculus OX=10090 GN=Prdx3 PE=1 SV=1	1	8	8	8	7	7	7	7	6	7	7	6	7	7	7	7	6	7	7	6	7	7	7	7	6	7	7	6	42.8	42.8	42.8	28.127	257	257	0	63.664	By MS/MS	By MS/MS	By MS/MS	By MS/MS	By MS/MS	By MS/MS
P20152	P20152	67	67	55	Vimentin	Vim	sp|P20152|VIME_MOUSE Vimentin OS=Mus musculus OX=10090 GN=Vim PE=1 SV=3	1	67	67	55	47	45	62	64	49	53	62	61	47	45	62	64	49	53	62	61	37	35	50	53	39	43	51	49	89.3	89.3	76.6	53.687	466	466	0	323.31	By MS/MS	By MS/MS	By MS/MS	By MS/MS	By MS/MS	By MS/MS
P20357	P20357	36	36	36	Microtubule-associated protein 2	Map2	sp|P20357|MTAP2_MOUSE Microtubule-associated protein 2 OS=Mus musculus OX=10090 GN=Map2 PE=1 SV=2	1	36	36	36	22	20	26	24	16	25	18	24	22	20	26	24	16	25	18	24	22	20	26	24	16	25	18	24	24.2	24.2	24.2	199.13	1828	1828	0	147.38	By MS/MS	By MS/MS	By MS/MS	By MS/MS	By MS/MS	By MS/MS
P20443	P20443	33	33	32	S-arrestin	Sag	sp|P20443|ARRS_MOUSE S-arrestin OS=Mus musculus OX=10090 GN=Sag PE=1 SV=1	1	33	33	32	31	30	25	26	31	32	29	32	31	30	25	26	31	32	29	32	30	29	24	25	30	31	29	31	86.1	86.1	83.6	44.93	403	403	0	323.31	By MS/MS	By MS/MS	By MS/MS	By MS/MS	By MS/MS	By MS/MS
P20444;P63318	P20444	15;2	15;2	10;1	Protein kinase C alpha type	Prkca	sp|P20444|KPCA_MOUSE Protein kinase C alpha type OS=Mus musculus OX=10090 GN=Prkca PE=1 SV=3	2	15	15	10	9	9	7	11	10	10	11	12	9	9	7	11	10	10	11	12	6	7	7	8	7	6	8	8	24.7	24.7	16.4	76.851	672	672;697	0	51.392	By MS/MS	By MS/MS	By MS/MS	By MS/MS	By MS/MS	By MS/MS
P20612;Q3V3I2	P20612	15;5	13;3	11;1	Guanine nucleotide-binding protein G(t) subunit alpha-1	Gnat1	sp|P20612|GNAT1_MOUSE Guanine nucleotide-binding protein G(t) subunit alpha-1 OS=Mus musculus OX=10090 GN=Gnat1 PE=1 SV=3	2	15	13	11	13	11	9	6	14	15	11	13	11	9	7	4	12	13	9	11	9	7	6	2	10	11	7	9	55.7	50.3	42.3	39.966	350	350;354	0	323.31	By MS/MS	By MS/MS	By MS/MS	By MS/MS	By MS/MS	By MS/MS
P20801	P20801	10	9	9	Troponin C, skeletal muscle	Tnnc2	sp|P20801|TNNC2_MOUSE Troponin C, skeletal muscle OS=Mus musculus OX=10090 GN=Tnnc2 PE=1 SV=2	1	10	9	9	8	10	7	7	9	9	6	8	7	9	6	6	8	8	5	7	7	9	6	6	8	8	5	7	65.6	61.2	61.2	18.11	160	160	0	140.48	By MS/MS	By MS/MS	By MS/MS	By MS/MS	By MS/MS	By MS/MS
P20917	P20917	3	3	3	Myelin-associated glycoprotein	Mag	sp|P20917|MAG_MOUSE Myelin-associated glycoprotein OS=Mus musculus OX=10090 GN=Mag PE=1 SV=3	1	3	3	3	0	1	0	3	1	1	0	0	0	1	0	3	1	1	0	0	0	1	0	3	1	1	0	0	7.7	7.7	7.7	69.387	627	627	0	20.434		By matching		By MS/MS	By MS/MS	By MS/MS
P20918	P20918	13	13	12	Plasminogen;Plasmin heavy chain A;Activation peptide;Angiostatin;Plasmin heavy chain A, short form;Plasmin light chain B	Plg	sp|P20918|PLMN_MOUSE Plasminogen OS=Mus musculus OX=10090 GN=Plg PE=1 SV=3	1	13	13	12	3	2	6	8	4	2	7	8	3	2	6	8	4	2	7	8	2	1	6	8	3	1	7	8	20.6	20.6	19.6	90.807	812	812	0	22.848	By MS/MS	By MS/MS	By MS/MS	By MS/MS	By MS/MS	By MS/MS
P21107	P21107	33	19	18	Tropomyosin alpha-3 chain	Tpm3	sp|P21107|TPM3_MOUSE Tropomyosin alpha-3 chain OS=Mus musculus OX=10090 GN=Tpm3 PE=1 SV=3	1	33	19	18	18	15	22	28	18	21	25	25	9	6	12	16	9	13	16	15	8	5	12	15	8	12	15	14	74.7	52.6	50.2	32.994	285	285	0	123.18	By MS/MS	By MS/MS	By MS/MS	By MS/MS	By MS/MS	By MS/MS
P21126	P21126	7	7	7	Ubiquitin-like protein 4A	Ubl4a	sp|P21126|UBL4A_MOUSE Ubiquitin-like protein 4A OS=Mus musculus OX=10090 GN=Ubl4a PE=1 SV=1	1	7	7	7	4	4	3	4	4	6	5	6	4	4	3	4	4	6	5	6	4	4	3	4	4	6	5	6	49	49	49	17.8	157	157	0	25.025	By MS/MS	By MS/MS	By matching	By MS/MS	By MS/MS	By MS/MS
P21180	P21180	1	1	1	Complement C2;Complement C2b fragment;Complement C2a fragment	C2	sp|P21180|CO2_MOUSE Complement C2 OS=Mus musculus OX=10090 GN=C2 PE=1 SV=2	1	1	1	1	1	1	0	0	1	0	0	0	1	1	0	0	1	0	0	0	1	1	0	0	1	0	0	0	1.6	1.6	1.6	84.741	760	760	0.0062152	1.9265	By MS/MS	By matching			By matching
P21183	P21183	2	2	2	Interleukin-5 receptor subunit alpha	Il5ra	sp|P21183|IL5RA_MOUSE Interleukin-5 receptor subunit alpha OS=Mus musculus OX=10090 GN=Il5ra PE=2 SV=1	1	2	2	2	1	1	1	1	1	2	1	1	1	1	1	1	1	2	1	1	1	1	1	1	1	2	1	1	12	12	12	46.988	415	415	0.022936	1.2765	By MS/MS	By MS/MS	By MS/MS	By MS/MS	By MS/MS	By MS/MS
P21271	P21271	5	3	3	Unconventional myosin-Vb	Myo5b	sp|P21271|MYO5B_MOUSE Unconventional myosin-Vb OS=Mus musculus OX=10090 GN=Myo5b PE=1 SV=2	1	5	3	3	3	1	2	1	2	2	1	2	1	0	1	0	0	0	0	1	1	0	1	0	0	0	0	1	4.2	2.8	2.8	210.57	1818	1818	0.00050774	4.0136	By MS/MS	By matching	By MS/MS	By matching	By matching	By matching
P21278;P30677	P21278	11;4	5;1	5;1	Guanine nucleotide-binding protein subunit alpha-11	Gna11	sp|P21278|GNA11_MOUSE Guanine nucleotide-binding protein subunit alpha-11 OS=Mus musculus OX=10090 GN=Gna11 PE=1 SV=1	2	11	5	5	8	8	5	7	9	10	6	5	3	3	3	4	3	4	4	2	3	3	3	4	3	4	4	2	37.6	20.3	20.3	42.024	359	359;355	0	37.046	By MS/MS	By MS/MS	By MS/MS	By MS/MS	By MS/MS	By MS/MS
P21279;P27600	P21279	14;1	14;1	8;0	Guanine nucleotide-binding protein G(q) subunit alpha	Gnaq	sp|P21279|GNAQ_MOUSE Guanine nucleotide-binding protein G(q) subunit alpha OS=Mus musculus OX=10090 GN=Gnaq PE=1 SV=4	2	14	14	8	11	13	5	6	12	12	5	6	11	13	5	6	12	12	5	6	6	8	3	3	6	6	3	3	44.3	44.3	27	42.158	359	359;379	0	49.182	By MS/MS	By MS/MS	By MS/MS	By MS/MS	By MS/MS	By MS/MS
P21300	P21300	10	10	9	Aldose reductase-related protein 1	Akr1b7	sp|P21300|ALD1_MOUSE Aldo-keto reductase family 1 member B7 OS=Mus musculus OX=10090 GN=Akr1b7 PE=1 SV=4	1	10	10	9	8	8	3	6	8	3	4	5	8	8	3	6	8	3	4	5	8	8	3	5	8	3	4	4	36.7	36.7	34.2	35.988	316	316	0	48.01	By MS/MS	By MS/MS	By MS/MS	By MS/MS	By MS/MS	By MS/MS
P21460	P21460	4	4	4	Cystatin-C	Cst3	sp|P21460|CYTC_MOUSE Cystatin-C OS=Mus musculus OX=10090 GN=Cst3 PE=1 SV=2	1	4	4	4	4	2	4	4	3	4	3	4	4	2	4	4	3	4	3	4	4	2	4	4	3	4	3	4	42.1	42.1	42.1	15.531	140	140	0	14.759	By MS/MS	By MS/MS	By MS/MS	By MS/MS	By MS/MS	By MS/MS
P21550	P21550	25	17	17	Beta-enolase	Eno3	sp|P21550|ENOB_MOUSE Beta-enolase OS=Mus musculus OX=10090 GN=Eno3 PE=1 SV=3	1	25	17	17	22	23	24	25	24	23	24	25	15	15	16	17	16	15	16	17	15	15	16	17	16	15	16	17	64.7	44.7	44.7	47.024	434	434	0	246.27	By MS/MS	By MS/MS	By MS/MS	By MS/MS	By MS/MS	By MS/MS
P21614	P21614	8	8	8	Vitamin D-binding protein	Gc	sp|P21614|VTDB_MOUSE Vitamin D-binding protein OS=Mus musculus OX=10090 GN=Gc PE=1 SV=2	1	8	8	8	4	4	5	5	4	4	5	3	4	4	5	5	4	4	5	3	4	4	5	5	4	4	5	3	21.8	21.8	21.8	53.6	476	476	0	42.421	By MS/MS	By MS/MS	By MS/MS	By MS/MS	By MS/MS	By MS/MS
P21619	P21619	39	33	33	Lamin-B2	Lmnb2	sp|P21619|LMNB2_MOUSE Lamin-B2 OS=Mus musculus OX=10090 GN=Lmnb2 PE=1 SV=2	1	39	33	33	24	22	18	24	22	20	19	21	18	16	14	19	16	14	14	16	18	16	14	19	16	14	14	16	58.1	51.5	51.5	67.317	596	596	0	113.72	By MS/MS	By MS/MS	By MS/MS	By MS/MS	By MS/MS	By MS/MS
P21844	P21844	2	2	2	Chymase	Cma1	sp|P21844|CMA1_MOUSE Chymase OS=Mus musculus OX=10090 GN=Cma1 PE=1 SV=2	1	2	2	2	1	1	0	0	1	1	1	0	1	1	0	0	1	1	1	0	1	1	0	0	1	1	1	0	8.5	8.5	8.5	27.586	247	247	0	6.9081	By matching	By MS/MS			By MS/MS	By matching
P21952	P21952	1	1	1	POU domain, class 3, transcription factor 1	Pou3f1	sp|P21952|PO3F1_MOUSE POU domain, class 3, transcription factor 1 OS=Mus musculus OX=10090 GN=Pou3f1 PE=1 SV=1	1	1	1	1	0	0	1	1	0	0	0	0	0	0	1	1	0	0	0	0	0	0	1	1	0	0	0	0	1.8	1.8	1.8	45.323	449	449	0.041437	1.0199			By MS/MS	By MS/MS
P21956	P21956	4	4	4	Lactadherin	Mfge8	sp|P21956|MFGM_MOUSE Lactadherin OS=Mus musculus OX=10090 GN=Mfge8 PE=1 SV=3	1	4	4	4	2	2	0	1	2	3	3	3	2	2	0	1	2	3	3	3	2	2	0	1	2	3	3	3	10.4	10.4	10.4	51.24	463	463	0	8.9205	By matching	By MS/MS		By MS/MS	By MS/MS	By matching
P21981	P21981	17	17	17	Protein-glutamine gamma-glutamyltransferase 2	Tgm2	sp|P21981|TGM2_MOUSE Protein-glutamine gamma-glutamyltransferase 2 OS=Mus musculus OX=10090 GN=Tgm2 PE=1 SV=4	1	17	17	17	13	12	10	6	10	11	3	2	13	12	10	6	10	11	3	2	13	12	10	6	10	11	3	2	29.2	29.2	29.2	77.06	686	686	0	50.781	By MS/MS	By MS/MS	By MS/MS	By MS/MS	By MS/MS	By MS/MS
P21995	P21995	4	4	4	Embigin	Emb	sp|P21995|EMB_MOUSE Embigin OS=Mus musculus OX=10090 GN=Emb PE=1 SV=2	1	4	4	4	3	2	2	3	3	3	2	2	3	2	2	3	3	3	2	2	3	2	2	3	3	3	2	2	13.6	13.6	13.6	37.064	330	330	0	7.7408	By MS/MS	By MS/MS	By MS/MS	By MS/MS	By MS/MS	By MS/MS
P22315	P22315	6	6	6	Ferrochelatase, mitochondrial	Fech	sp|P22315|HEMH_MOUSE Ferrochelatase, mitochondrial OS=Mus musculus OX=10090 GN=Fech PE=1 SV=2	1	6	6	6	4	3	4	3	4	5	3	2	4	3	4	3	4	5	3	2	4	3	4	3	4	5	3	2	22.1	22.1	22.1	47.13	420	420	0	6.8317	By MS/MS	By MS/MS	By MS/MS	By MS/MS	By MS/MS	By MS/MS
P22366	P22366	1	1	1	Myeloid differentiation primary response protein MyD88	Myd88	sp|P22366|MYD88_MOUSE Myeloid differentiation primary response protein MyD88 OS=Mus musculus OX=10090 GN=Myd88 PE=1 SV=3	1	1	1	1	1	1	0	0	1	1	0	0	1	1	0	0	1	1	0	0	1	1	0	0	1	1	0	0	5.1	5.1	5.1	33.753	296	296	0	4.6612	By MS/MS	By MS/MS			By MS/MS	By MS/MS
P22437	P22437	2	2	2	Prostaglandin G/H synthase 1	Ptgs1	sp|P22437|PGH1_MOUSE Prostaglandin G/H synthase 1 OS=Mus musculus OX=10090 GN=Ptgs1 PE=1 SV=1	1	2	2	2	1	0	1	0	1	0	0	0	1	0	1	0	1	0	0	0	1	0	1	0	1	0	0	0	3	3	3	69.042	602	602	0.0018269	2.5999	By matching		By MS/MS		By MS/MS
P22599	P22599	16	6	5	Alpha-1-antitrypsin 1-2	Serpina1b	sp|P22599|A1AT2_MOUSE Alpha-1-antitrypsin 1-2 OS=Mus musculus OX=10090 GN=Serpina1b PE=1 SV=2	1	16	6	5	11	11	14	15	11	12	14	15	4	4	5	5	4	5	5	5	3	3	4	4	3	4	4	4	44.8	15	12.6	45.974	413	413	0	55.271	By MS/MS	By MS/MS	By MS/MS	By MS/MS	By MS/MS	By MS/MS
P22723;Q9R0Y8	P22723;Q9R0Y8	2;1	2;1	2;1	Gamma-aminobutyric acid receptor subunit gamma-2;Gamma-aminobutyric acid receptor subunit gamma-1	Gabrg2;Gabrg1	sp|P22723|GBRG2_MOUSE Gamma-aminobutyric acid receptor subunit gamma-2 OS=Mus musculus OX=10090 GN=Gabrg2 PE=1 SV=3;sp|Q9R0Y8|GBRG1_MOUSE Gamma-aminobutyric acid receptor subunit gamma-1 OS=Mus musculus OX=10090 GN=Gabrg1 PE=2 SV=2	2	2	2	2	2	1	0	0	1	2	0	0	2	1	0	0	1	2	0	0	2	1	0	0	1	2	0	0	5.5	5.5	5.5	55.098	474	474;465	0	23.432	By MS/MS	By MS/MS			By matching	By MS/MS
P22892	P22892	17	17	17	AP-1 complex subunit gamma-1	Ap1g1	sp|P22892|AP1G1_MOUSE AP-1 complex subunit gamma-1 OS=Mus musculus OX=10090 GN=Ap1g1 PE=1 SV=3	1	17	17	17	12	14	9	6	14	14	6	10	12	14	9	6	14	14	6	10	12	14	9	6	14	14	6	10	24.3	24.3	24.3	91.349	822	822	0	47.256	By MS/MS	By MS/MS	By MS/MS	By MS/MS	By MS/MS	By MS/MS
P22907	P22907	10	10	10	Porphobilinogen deaminase	Hmbs	sp|P22907|HEM3_MOUSE Porphobilinogen deaminase OS=Mus musculus OX=10090 GN=Hmbs PE=1 SV=2	1	10	10	10	7	8	3	4	8	8	5	3	7	8	3	4	8	8	5	3	7	8	3	4	8	8	5	3	32.7	32.7	32.7	39.344	361	361	0	30.627	By MS/MS	By MS/MS	By MS/MS	By MS/MS	By MS/MS	By MS/MS
P23116	P23116	60	60	60	Eukaryotic translation initiation factor 3 subunit A	Eif3a	sp|P23116|EIF3A_MOUSE Eukaryotic translation initiation factor 3 subunit A OS=Mus musculus OX=10090 GN=Eif3a PE=1 SV=5	1	60	60	60	35	38	36	39	37	35	36	40	35	38	36	39	37	35	36	40	35	38	36	39	37	35	36	40	41.4	41.4	41.4	161.93	1344	1344	0	210.29	By MS/MS	By MS/MS	By MS/MS	By MS/MS	By MS/MS	By MS/MS
P23198	P23198	10	10	8	Chromobox protein homolog 3	Cbx3	sp|P23198|CBX3_MOUSE Chromobox protein homolog 3 OS=Mus musculus OX=10090 GN=Cbx3 PE=1 SV=2	1	10	10	8	9	10	10	9	9	10	9	9	9	10	10	9	9	10	9	9	7	8	8	7	7	8	7	7	48.6	48.6	33.3	20.855	183	183	0	70.024	By MS/MS	By MS/MS	By MS/MS	By MS/MS	By MS/MS	By MS/MS
P23242	P23242	5	5	5	Gap junction alpha-1 protein	Gja1	sp|P23242|CXA1_MOUSE Gap junction alpha-1 protein OS=Mus musculus OX=10090 GN=Gja1 PE=1 SV=2	1	5	5	5	1	2	4	5	2	1	4	3	1	2	4	5	2	1	4	3	1	2	4	5	2	1	4	3	19.1	19.1	19.1	43.004	382	382	0	32.098	By MS/MS	By MS/MS	By MS/MS	By MS/MS	By MS/MS	By matching
P23249	P23249	2	2	2	Putative helicase MOV-10	Mov10	sp|P23249|MOV10_MOUSE Putative helicase MOV-10 OS=Mus musculus OX=10090 GN=Mov10 PE=1 SV=2	1	2	2	2	1	1	1	0	1	2	0	0	1	1	1	0	1	2	0	0	1	1	1	0	1	2	0	0	3	3	3	113.58	1004	1004	0.0033215	2.2678	By matching	By matching	By MS/MS		By matching	By MS/MS
P23440;Q91ZQ1	P23440	27;1	17;0	17;0	Rod cGMP-specific 3,5-cyclic phosphodiesterase subunit beta	Pde6b	sp|P23440|PDE6B_MOUSE Rod cGMP-specific 3,5-cyclic phosphodiesterase subunit beta OS=Mus musculus OX=10090 GN=Pde6b PE=2 SV=3	2	27	17	17	0	2	0	0	15	20	12	15	0	1	0	0	11	15	4	7	0	1	0	0	11	15	4	7	39.6	29.2	29.2	98.534	856	856;861	0	72.313		By MS/MS			By MS/MS	By MS/MS
P23463	P23463	1	1	1	Homeobox protein Hox-D8	Hoxd8	sp|P23463|HXD8_MOUSE Homeobox protein Hox-D8 OS=Mus musculus OX=10090 GN=Hoxd8 PE=3 SV=4	1	1	1	1	0	0	1	1	0	0	1	1	0	0	1	1	0	0	1	1	0	0	1	1	0	0	1	1	2.8	2.8	2.8	31.363	289	289	0.030534	1.1495			By MS/MS	By MS/MS
P23475;P51450	P23475	6;1	6;1	6;1	X-ray repair cross-complementing protein 6	Xrcc6	sp|P23475|XRCC6_MOUSE X-ray repair cross-complementing protein 6 OS=Mus musculus OX=10090 GN=Xrcc6 PE=1 SV=5	2	6	6	6	4	5	3	2	2	4	2	1	4	5	3	2	2	4	2	1	4	5	3	2	2	4	2	1	9.9	9.9	9.9	69.483	608	608;516	0	9.2483	By MS/MS	By MS/MS	By MS/MS	By MS/MS	By MS/MS	By MS/MS
P23492	P23492	10	10	10	Purine nucleoside phosphorylase	Pnp	sp|P23492|PNPH_MOUSE Purine nucleoside phosphorylase OS=Mus musculus OX=10090 GN=Pnp PE=1 SV=2	1	10	10	10	8	8	3	3	8	9	3	4	8	8	3	3	8	9	3	4	8	8	3	3	8	9	3	4	42.6	42.6	42.6	32.277	289	289	0	75.542	By MS/MS	By MS/MS	By MS/MS	By MS/MS	By MS/MS	By MS/MS
P23506	P23506	13	13	13	Protein-L-isoaspartate(D-aspartate) O-methyltransferase	Pcmt1	sp|P23506|PIMT_MOUSE Protein-L-isoaspartate(D-aspartate) O-methyltransferase OS=Mus musculus OX=10090 GN=Pcmt1 PE=1 SV=3	1	13	13	13	9	9	9	11	8	9	10	9	9	9	9	11	8	9	10	9	9	9	9	11	8	9	10	9	78.4	78.4	78.4	24.634	227	227	0	77.07	By MS/MS	By MS/MS	By MS/MS	By MS/MS	By MS/MS	By MS/MS
P23591	P23591	6	6	6	GDP-L-fucose synthase	Tsta3	sp|P23591|FCL_MOUSE GDP-L-fucose synthase OS=Mus musculus OX=10090 GN=Tsta3 PE=1 SV=3	1	6	6	6	4	4	3	5	3	4	5	4	4	4	3	5	3	4	5	4	4	4	3	5	3	4	5	4	30.5	30.5	30.5	35.877	321	321	0	37.599	By MS/MS	By MS/MS	By MS/MS	By MS/MS	By MS/MS	By MS/MS
P23611	P23611	2	2	2	Interferon regulatory factor 8	Irf8	sp|P23611|IRF8_MOUSE Interferon regulatory factor 8 OS=Mus musculus OX=10090 GN=Irf8 PE=1 SV=1	1	2	2	2	0	1	0	0	1	0	0	0	0	1	0	0	1	0	0	0	0	1	0	0	1	0	0	0	4	4	4	48.237	424	424	0.044931	0.98664		By MS/MS			By MS/MS
P23708	P23708	2	2	2	Nuclear transcription factor Y subunit alpha	Nfya	sp|P23708|NFYA_MOUSE Nuclear transcription factor Y subunit alpha OS=Mus musculus OX=10090 GN=Nfya PE=1 SV=2	1	2	2	2	1	1	0	1	1	1	2	1	1	1	0	1	1	1	2	1	1	1	0	1	1	1	2	1	7.8	7.8	7.8	36.778	346	346	0	19.68	By MS/MS	By MS/MS		By MS/MS	By MS/MS	By MS/MS
P23780	P23780	6	6	6	Beta-galactosidase	Glb1	sp|P23780|BGAL_MOUSE Beta-galactosidase OS=Mus musculus OX=10090 GN=Glb1 PE=1 SV=1	1	6	6	6	3	4	0	1	3	3	2	2	3	4	0	1	3	3	2	2	3	4	0	1	3	3	2	2	11.7	11.7	11.7	73.12	647	647	0	8.1297	By MS/MS	By MS/MS		By matching	By MS/MS	By MS/MS
P25916;P23798	P25916;P23798	2;2	2;2	2;2	Polycomb complex protein BMI-1;Polycomb group RING finger protein 2	Bmi1;Pcgf2	sp|P25916|BMI1_MOUSE Polycomb complex protein BMI-1 OS=Mus musculus OX=10090 GN=Bmi1 PE=1 SV=1;sp|P23798|PCGF2_MOUSE Polycomb group RING finger protein 2 OS=Mus musculus OX=10090 GN=Pcgf2 PE=1 SV=2	2	2	2	2	1	1	1	1	1	1	1	2	1	1	1	1	1	1	1	2	1	1	1	1	1	1	1	2	4.6	4.6	4.6	36.707	324	324;342	0.0022401	2.4063	By MS/MS	By matching	By matching	By MS/MS	By MS/MS	By MS/MS
P23927	P23927	31	31	31	Alpha-crystallin B chain	Cryab	sp|P23927|CRYAB_MOUSE Alpha-crystallin B chain OS=Mus musculus OX=10090 GN=Cryab PE=1 SV=2	1	31	31	31	21	22	28	29	21	23	27	29	21	22	28	29	21	23	27	29	21	22	28	29	21	23	27	29	99.4	99.4	99.4	20.069	175	175	0	323.31	By MS/MS	By MS/MS	By MS/MS	By MS/MS	By MS/MS	By MS/MS
P23953;Q8VCC2;Q91WU0;Q64176	P23953	18;2;1;1	18;2;1;1	15;0;0;0	Carboxylesterase 1C	Ces1c	sp|P23953|EST1C_MOUSE Carboxylesterase 1C OS=Mus musculus OX=10090 GN=Ces1c PE=1 SV=4	4	18	18	15	12	9	9	13	7	12	13	12	12	9	9	13	7	12	13	12	11	8	6	11	5	10	10	9	47.8	47.8	42.4	61.055	554	554;565;561;562	0	94.984	By MS/MS	By MS/MS	By MS/MS	By MS/MS	By MS/MS	By MS/MS
P24270;Q8BI29	P24270	28;1	28;1	28;1	Catalase	Cat	sp|P24270|CATA_MOUSE Catalase OS=Mus musculus OX=10090 GN=Cat PE=1 SV=4	2	28	28	28	16	16	18	21	15	16	16	17	16	16	18	21	15	16	16	17	16	16	18	21	15	16	16	17	66.8	66.8	66.8	59.795	527	527;606	0	122.3	By MS/MS	By MS/MS	By MS/MS	By MS/MS	By MS/MS	By MS/MS
P24288	P24288	10	10	10	Branched-chain-amino-acid aminotransferase, cytosolic	Bcat1	sp|P24288|BCAT1_MOUSE Branched-chain-amino-acid aminotransferase, cytosolic OS=Mus musculus OX=10090 GN=Bcat1 PE=1 SV=2	1	10	10	10	7	7	5	6	6	8	6	6	7	7	5	6	6	8	6	6	7	7	5	6	6	8	6	6	33.2	33.2	33.2	42.791	386	386	0	96.334	By MS/MS	By MS/MS	By MS/MS	By MS/MS	By MS/MS	By MS/MS
P24369	P24369	17	17	17	Peptidyl-prolyl cis-trans isomerase B	Ppib	sp|P24369|PPIB_MOUSE Peptidyl-prolyl cis-trans isomerase B OS=Mus musculus OX=10090 GN=Ppib PE=1 SV=2	1	17	17	17	11	12	11	13	12	13	13	13	11	12	11	13	12	13	13	13	11	12	11	13	12	13	13	13	60.6	60.6	60.6	23.713	216	216	0	143.14	By MS/MS	By MS/MS	By MS/MS	By MS/MS	By MS/MS	By MS/MS
P24452	P24452	7	7	7	Macrophage-capping protein	Capg	sp|P24452|CAPG_MOUSE Macrophage-capping protein OS=Mus musculus OX=10090 GN=Capg PE=1 SV=2	1	7	7	7	6	5	5	6	5	5	6	5	6	5	5	6	5	5	6	5	6	5	5	6	5	5	6	5	28.1	28.1	28.1	39.24	352	352	0	62.265	By MS/MS	By MS/MS	By MS/MS	By MS/MS	By MS/MS	By MS/MS
P24472	P24472	12	12	10	Glutathione S-transferase A4	Gsta4	sp|P24472|GSTA4_MOUSE Glutathione S-transferase A4 OS=Mus musculus OX=10090 GN=Gsta4 PE=1 SV=3	1	12	12	10	9	8	6	10	7	8	11	9	9	8	6	10	7	8	11	9	8	7	5	8	6	7	9	8	51.8	51.8	45.5	25.564	222	222	0	70.183	By MS/MS	By MS/MS	By MS/MS	By MS/MS	By MS/MS	By MS/MS
P24526	P24526	1	1	1	Myelin P2 protein	Pmp2	sp|P24526|MYP2_MOUSE Myelin P2 protein OS=Mus musculus OX=10090 GN=Pmp2 PE=2 SV=2	1	1	1	1	0	0	0	1	0	0	0	0	0	0	0	1	0	0	0	0	0	0	0	1	0	0	0	0	9.1	9.1	9.1	14.935	132	132	0	5.7618				By MS/MS
P24527	P24527	30	30	30	Leukotriene A-4 hydrolase	Lta4h	sp|P24527|LKHA4_MOUSE Leukotriene A-4 hydrolase OS=Mus musculus OX=10090 GN=Lta4h PE=1 SV=4	1	30	30	30	19	18	23	24	19	22	23	24	19	18	23	24	19	22	23	24	19	18	23	24	19	22	23	24	54	54	54	69.05	611	611	0	315.68	By MS/MS	By MS/MS	By MS/MS	By MS/MS	By MS/MS	By MS/MS
P24547	P24547	17	15	15	Inosine-5-monophosphate dehydrogenase 2	Impdh2	sp|P24547|IMDH2_MOUSE Inosine-5-monophosphate dehydrogenase 2 OS=Mus musculus OX=10090 GN=Impdh2 PE=1 SV=2	1	17	15	15	10	12	10	7	11	14	9	7	9	10	10	6	10	12	8	7	9	10	10	6	10	12	8	7	46.1	43.2	43.2	55.814	514	514	0	127.61	By MS/MS	By MS/MS	By MS/MS	By MS/MS	By MS/MS	By MS/MS
P24549	P24549	36	36	22	Retinal dehydrogenase 1	Aldh1a1	sp|P24549|AL1A1_MOUSE Retinal dehydrogenase 1 OS=Mus musculus OX=10090 GN=Aldh1a1 PE=1 SV=5	1	36	36	22	27	26	29	33	26	26	32	31	27	26	29	33	26	26	32	31	17	17	18	20	16	16	20	20	67.3	67.3	47.7	54.467	501	501	0	323.31	By MS/MS	By MS/MS	By MS/MS	By MS/MS	By MS/MS	By MS/MS
P24622	P24622	33	33	33	Alpha-crystallin A chain	Cryaa	sp|P24622|CRYAA_MOUSE Alpha-crystallin A chain OS=Mus musculus OX=10090 GN=Cryaa PE=2 SV=1	1	33	33	33	23	25	29	29	23	24	28	31	23	25	29	29	23	24	28	31	23	25	29	29	23	24	28	31	93.4	93.4	93.4	22.489	196	196	0	323.31	By MS/MS	By MS/MS	By MS/MS	By MS/MS	By MS/MS	By MS/MS
;210695;210696;210697;210698;210699;210700;210701;210702;210703;210704;210705;210706;210707;210708;210709;210710;210711;210712;210713;210714;210715;210716;210717;210718;210719;210720;210721;210722;210723;210724;210725;210726;210727;210728;210729;210730;210731;210732;210733;210734;210735;210736;210737;210738;210739;210740;210741;210742;210743;210744;210745;210746;210747;210748;210749;210750;210751…	11044;11053;13500;13523;36220;45742;51114;83801;84380;84387;107324;107672;111652;111737;152035;171884;172424;185979;186209;208714;210719;210764;219837;224717;255395;271680;272556;272572;280087;280248;280257;299260;299785	29;30;31;32;33;34	52;53;231	72;73;74;75;306;307	1102;1103;1104;1105;1106	11;101;111;122;168;189	111;186;189	11;81;122;180;186;189	1;65;68;72;161	-1
P24638	P24638	5	5	5	Lysosomal acid phosphatase	Acp2	sp|P24638|PPAL_MOUSE Lysosomal acid phosphatase OS=Mus musculus OX=10090 GN=Acp2 PE=1 SV=2	1	5	5	5	2	4	2	3	2	4	1	3	2	4	2	3	2	4	1	3	2	4	2	3	2	4	1	3	10.6	10.6	10.6	48.508	423	423	0	5.9556	By MS/MS	By MS/MS	By MS/MS	By MS/MS	By MS/MS	By MS/MS
P24668	P24668	4	4	4	Cation-dependent mannose-6-phosphate receptor	M6pr	sp|P24668|MPRD_MOUSE Cation-dependent mannose-6-phosphate receptor OS=Mus musculus OX=10090 GN=M6pr PE=1 SV=1	1	4	4	4	2	2	2	2	2	2	0	0	2	2	2	2	2	2	0	0	2	2	2	2	2	2	0	0	23	23	23	31.172	278	278	0	19.078	By matching	By MS/MS	By MS/MS	By MS/MS	By matching	By MS/MS
P24788;Q64434	P24788	9;1	9;1	9;1	Cyclin-dependent kinase 11B	Cdk11b	sp|P24788|CD11B_MOUSE Cyclin-dependent kinase 11B OS=Mus musculus OX=10090 GN=Cdk11b PE=1 SV=2	2	9	9	9	2	3	0	0	5	4	3	1	2	3	0	0	5	4	3	1	2	3	0	0	5	4	3	1	11.4	11.4	11.4	91.512	784	784;451	0	12.076	By MS/MS	By MS/MS			By MS/MS	By MS/MS
P24807	P24807	1	1	1	Signal transducer CD24	Cd24	sp|P24807|CD24_MOUSE Signal transducer CD24 OS=Mus musculus OX=10090 GN=Cd24 PE=1 SV=1	1	1	1	1	1	1	0	0	1	0	0	0	1	1	0	0	1	0	0	0	1	1	0	0	1	0	0	0	31.6	31.6	31.6	7.797	76	76	0.048935	0.92543	By matching	By MS/MS			By MS/MS
P25206	P25206	5	5	5	DNA replication licensing factor MCM3	Mcm3	sp|P25206|MCM3_MOUSE DNA replication licensing factor MCM3 OS=Mus musculus OX=10090 GN=Mcm3 PE=1 SV=2	1	5	5	5	2	2	0	2	3	2	3	3	2	2	0	2	3	2	3	3	2	2	0	2	3	2	3	3	9.5	9.5	9.5	91.545	812	812	0	21.162	By MS/MS	By MS/MS		By matching	By MS/MS	By MS/MS
P25444	P25444	16	16	16	40S ribosomal protein S2	Rps2	sp|P25444|RS2_MOUSE 40S ribosomal protein S2 OS=Mus musculus OX=10090 GN=Rps2 PE=1 SV=3	1	16	16	16	13	14	12	11	13	14	12	15	13	14	12	11	13	14	12	15	13	14	12	11	13	14	12	15	53.6	53.6	53.6	31.231	293	293	0	66.142	By MS/MS	By MS/MS	By MS/MS	By MS/MS	By MS/MS	By MS/MS
P25976	P25976	17	17	17	Nucleolar transcription factor 1	Ubtf	sp|P25976|UBF1_MOUSE Nucleolar transcription factor 1 OS=Mus musculus OX=10090 GN=Ubtf PE=1 SV=1	1	17	17	17	8	6	9	12	8	9	13	12	8	6	9	12	8	9	13	12	8	6	9	12	8	9	13	12	25.4	25.4	25.4	89.508	765	765	0	61.666	By MS/MS	By MS/MS	By MS/MS	By MS/MS	By MS/MS	By MS/MS
P26039	P26039	108	108	96	Talin-1	Tln1	sp|P26039|TLN1_MOUSE Talin-1 OS=Mus musculus OX=10090 GN=Tln1 PE=1 SV=2	1	108	108	96	74	72	64	71	72	71	72	66	74	72	64	71	72	71	72	66	65	65	56	62	64	63	62	59	60.1	60.1	54.8	269.82	2541	2541	0	323.31	By MS/MS	By MS/MS	By MS/MS	By MS/MS	By MS/MS	By MS/MS
P26040	P26040	51	51	37	Ezrin	Ezr	sp|P26040|EZRI_MOUSE Ezrin OS=Mus musculus OX=10090 GN=Ezr PE=1 SV=3	1	51	51	37	37	38	37	39	35	35	40	40	37	38	37	39	35	35	40	40	26	27	27	30	26	24	29	29	70.1	70.1	54.6	69.406	586	586	0	323.31	By MS/MS	By MS/MS	By MS/MS	By MS/MS	By MS/MS	By MS/MS
P26041	P26041	48	36	33	Moesin	Msn	sp|P26041|MOES_MOUSE Moesin OS=Mus musculus OX=10090 GN=Msn PE=1 SV=3	1	48	36	33	34	31	36	37	32	35	35	36	25	22	28	30	25	26	26	27	22	20	25	27	23	24	23	24	62.4	48.2	44.7	67.766	577	577	0	256.87	By MS/MS	By MS/MS	By MS/MS	By MS/MS	By MS/MS	By MS/MS
P26043;Q2KN98	P26043	42;1	26;1	26;1	Radixin	Rdx	sp|P26043|RADI_MOUSE Radixin OS=Mus musculus OX=10090 GN=Rdx PE=1 SV=3	2	42	26	26	27	26	31	29	23	26	28	31	14	14	19	18	13	14	15	18	14	14	19	18	13	14	15	18	58	38.9	38.9	68.542	583	583;1118	0	164.15	By MS/MS	By MS/MS	By MS/MS	By MS/MS	By MS/MS	By MS/MS
P26187	P26187	2	2	2	Methylated-DNA--protein-cysteine methyltransferase	Mgmt	sp|P26187|MGMT_MOUSE Methylated-DNA--protein-cysteine methyltransferase OS=Mus musculus OX=10090 GN=Mgmt PE=1 SV=3	1	2	2	2	0	0	0	1	0	0	2	1	0	0	0	1	0	0	2	1	0	0	0	1	0	0	2	1	12.8	12.8	12.8	22.434	211	211	0.0070228	1.8571				By matching
P26231;Q65CL1	P26231	49;1	49;1	40;1	Catenin alpha-1	Ctnna1	sp|P26231|CTNA1_MOUSE Catenin alpha-1 OS=Mus musculus OX=10090 GN=Ctnna1 PE=1 SV=1	2	49	49	40	35	37	31	37	40	38	34	36	35	37	31	37	40	38	34	36	28	29	25	28	32	32	25	28	69.5	69.5	58.2	100.11	906	906;895	0	323.31	By MS/MS	By MS/MS	By MS/MS	By MS/MS	By MS/MS	By MS/MS
P26350	P26350	6	6	6	Prothymosin alpha;Prothymosin alpha, N-terminally processed;Thymosin alpha	Ptma	sp|P26350|PTMA_MOUSE Prothymosin alpha OS=Mus musculus OX=10090 GN=Ptma PE=1 SV=2	1	6	6	6	4	3	5	5	4	5	5	5	4	3	5	5	4	5	5	5	4	3	5	5	4	5	5	5	35.1	35.1	35.1	12.254	111	111	0	99.969	By MS/MS	By MS/MS	By MS/MS	By MS/MS	By MS/MS	By MS/MS
P26369	P26369	15	15	15	Splicing factor U2AF 65 kDa subunit	U2af2	sp|P26369|U2AF2_MOUSE Splicing factor U2AF 65 kDa subunit OS=Mus musculus OX=10090 GN=U2af2 PE=1 SV=3	1	15	15	15	13	11	8	7	11	12	8	9	13	11	8	7	11	12	8	9	13	11	8	7	11	12	8	9	43.2	43.2	43.2	53.516	475	475	0	67.014	By MS/MS	By MS/MS	By MS/MS	By MS/MS	By MS/MS	By MS/MS
P26443;Q9D9C6	P26443	23;1	23;1	23;1	Glutamate dehydrogenase 1, mitochondrial	Glud1	sp|P26443|DHE3_MOUSE Glutamate dehydrogenase 1, mitochondrial OS=Mus musculus OX=10090 GN=Glud1 PE=1 SV=1	2	23	23	23	20	20	15	17	20	22	17	17	20	20	15	17	20	22	17	17	20	20	15	17	20	22	17	17	49.1	49.1	49.1	61.336	558	558;152	0	147.45	By MS/MS	By MS/MS	By MS/MS	By MS/MS	By MS/MS	By MS/MS
P26516	P26516	12	12	12	26S proteasome non-ATPase regulatory subunit 7	Psmd7	sp|P26516|PSMD7_MOUSE 26S proteasome non-ATPase regulatory subunit 7 OS=Mus musculus OX=10090 GN=Psmd7 PE=1 SV=2	1	12	12	12	10	10	6	7	10	9	7	8	10	10	6	7	10	9	7	8	10	10	6	7	10	9	7	8	64.2	64.2	64.2	36.539	321	321	0	74.679	By MS/MS	By MS/MS	By MS/MS	By MS/MS	By MS/MS	By MS/MS
P26638	P26638	30	30	30	Serine--tRNA ligase, cytoplasmic	Sars	sp|P26638|SYSC_MOUSE Serine--tRNA ligase, cytoplasmic OS=Mus musculus OX=10090 GN=Sars PE=1 SV=3	1	30	30	30	21	20	18	19	20	24	19	20	21	20	18	19	20	24	19	20	21	20	18	19	20	24	19	20	66.2	66.2	66.2	58.388	512	512	0	216.19	By MS/MS	By MS/MS	By MS/MS	By MS/MS	By MS/MS	By MS/MS
P26645	P26645	16	16	16	Myristoylated alanine-rich C-kinase substrate	Marcks	sp|P26645|MARCS_MOUSE Myristoylated alanine-rich C-kinase substrate OS=Mus musculus OX=10090 GN=Marcks PE=1 SV=2	1	16	16	16	12	10	13	14	10	13	12	13	12	10	13	14	10	13	12	13	12	10	13	14	10	13	12	13	66	66	66	29.661	309	309	0	273.59	By MS/MS	By MS/MS	By MS/MS	By MS/MS	By MS/MS	By MS/MS
P26883	P26883	7	7	7	Peptidyl-prolyl cis-trans isomerase FKBP1A	Fkbp1a	sp|P26883|FKB1A_MOUSE Peptidyl-prolyl cis-trans isomerase FKBP1A OS=Mus musculus OX=10090 GN=Fkbp1a PE=1 SV=2	1	7	7	7	6	5	2	5	4	4	5	4	6	5	2	5	4	4	5	4	6	5	2	5	4	4	5	4	75.9	75.9	75.9	11.922	108	108	0	103.16	By MS/MS	By MS/MS	By MS/MS	By MS/MS	By MS/MS	By MS/MS
P27048;P63163	P27048;P63163	6;6	6;6	6;6	Small nuclear ribonucleoprotein-associated protein B;Small nuclear ribonucleoprotein-associated protein N	Snrpb;Snrpn	sp|P27048|RSMB_MOUSE Small nuclear ribonucleoprotein-associated protein B OS=Mus musculus OX=10090 GN=Snrpb PE=1 SV=1;sp|P63163|RSMN_MOUSE Small nuclear ribonucleoprotein-associated protein N OS=Mus musculus OX=10090 GN=Snrpn PE=1 SV=1	2	6	6	6	2	3	1	1	4	4	1	3	2	3	1	1	4	4	1	3	2	3	1	1	4	4	1	3	22.5	22.5	22.5	23.656	231	231;240	0	9.9012	By MS/MS	By MS/MS	By MS/MS	By matching	By MS/MS	By MS/MS
P27090	P27090	2	2	2	Transforming growth factor beta-2;Latency-associated peptide	Tgfb2	sp|P27090|TGFB2_MOUSE Transforming growth factor beta-2 proprotein OS=Mus musculus OX=10090 GN=Tgfb2 PE=1 SV=2	1	2	2	2	1	1	1	0	1	2	0	0	1	1	1	0	1	2	0	0	1	1	1	0	1	2	0	0	5.8	5.8	5.8	47.588	414	414	0.00049456	3.6235	By matching	By MS/MS	By MS/MS		By MS/MS	By matching
P27546	P27546	40	40	40	Microtubule-associated protein 4	Map4	sp|P27546|MAP4_MOUSE Microtubule-associated protein 4 OS=Mus musculus OX=10090 GN=Map4 PE=1 SV=3	1	40	40	40	30	29	31	30	26	30	26	30	30	29	31	30	26	30	26	30	30	29	31	30	26	30	26	30	49.2	49.2	49.2	117.43	1125	1125	0	278.57	By MS/MS	By MS/MS	By MS/MS	By MS/MS	By MS/MS	By MS/MS
P27573	P27573	10	10	10	Myelin protein P0	Mpz	sp|P27573|MYP0_MOUSE Myelin protein P0 OS=Mus musculus OX=10090 GN=Mpz PE=1 SV=1	1	10	10	10	3	2	4	9	2	3	3	6	3	2	4	9	2	3	3	6	3	2	4	9	2	3	3	6	32.7	32.7	32.7	27.621	248	248	0	19.236	By MS/MS	By matching	By MS/MS	By MS/MS	By MS/MS	By MS/MS
P27601	P27601	7	6	6	Guanine nucleotide-binding protein subunit alpha-13	Gna13	sp|P27601|GNA13_MOUSE Guanine nucleotide-binding protein subunit alpha-13 OS=Mus musculus OX=10090 GN=Gna13 PE=1 SV=1	1	7	6	6	4	4	2	3	4	4	2	4	3	3	1	2	3	3	2	3	3	3	1	2	3	3	2	3	18.3	16.2	16.2	44.054	377	377	0	9.0166	By MS/MS	By MS/MS	By MS/MS	By MS/MS	By MS/MS	By MS/MS
P27612	P27612	19	19	19	Phospholipase A-2-activating protein	Plaa	sp|P27612|PLAP_MOUSE Phospholipase A-2-activating protein OS=Mus musculus OX=10090 GN=Plaa PE=1 SV=4	1	19	19	19	10	9	9	9	13	9	11	10	10	9	9	9	13	9	11	10	10	9	9	9	13	9	11	10	27.5	27.5	27.5	87.22	794	794	0	61.253	By MS/MS	By MS/MS	By MS/MS	By MS/MS	By MS/MS	By MS/MS
P27641	P27641	5	5	5	X-ray repair cross-complementing protein 5	Xrcc5	sp|P27641|XRCC5_MOUSE X-ray repair cross-complementing protein 5 OS=Mus musculus OX=10090 GN=Xrcc5 PE=1 SV=4	1	5	5	5	4	4	1	1	4	4	1	1	4	4	1	1	4	4	1	1	4	4	1	1	4	4	1	1	11.5	11.5	11.5	83.056	732	732	0	18.888	By MS/MS	By MS/MS	By MS/MS	By MS/MS	By MS/MS	By MS/MS
P27659	P27659	27	27	27	60S ribosomal protein L3	Rpl3	sp|P27659|RL3_MOUSE 60S ribosomal protein L3 OS=Mus musculus OX=10090 GN=Rpl3 PE=1 SV=3	1	27	27	27	16	16	20	20	17	16	20	22	16	16	20	20	17	16	20	22	16	16	20	20	17	16	20	22	58.1	58.1	58.1	46.109	403	403	0	185.94	By MS/MS	By MS/MS	By MS/MS	By MS/MS	By MS/MS	By MS/MS
P27661	P27661	10	3	2	Histone H2AX	H2afx	sp|P27661|H2AX_MOUSE Histone H2AX OS=Mus musculus OX=10090 GN=H2afx PE=1 SV=2	1	10	3	2	6	6	7	9	6	6	9	9	1	1	2	3	1	1	2	3	0	0	1	2	0	0	1	2	67.8	28.7	12.6	15.142	143	143	0	71.231	By MS/MS	By MS/MS	By MS/MS	By MS/MS	By MS/MS	By MS/MS
P27664	P27664	32	32	22	Rod cGMP-specific 3,5-cyclic phosphodiesterase subunit alpha	Pde6a	sp|P27664|PDE6A_MOUSE Rod cGMP-specific 3,5-cyclic phosphodiesterase subunit alpha OS=Mus musculus OX=10090 GN=Pde6a PE=2 SV=3	1	32	32	22	3	8	1	1	18	22	20	21	3	8	1	1	18	22	20	21	3	7	1	1	14	17	12	13	45.6	45.6	35.3	99.529	859	859	0	72.555	By MS/MS	By MS/MS	By matching	By MS/MS	By MS/MS	By MS/MS
P27773	P27773	42	42	42	Protein disulfide-isomerase A3	Pdia3	sp|P27773|PDIA3_MOUSE Protein disulfide-isomerase A3 OS=Mus musculus OX=10090 GN=Pdia3 PE=1 SV=2	1	42	42	42	31	29	37	38	29	32	37	38	31	29	37	38	29	32	37	38	31	29	37	38	29	32	37	38	68.1	68.1	68.1	56.678	505	505	0	323.31	By MS/MS	By MS/MS	By MS/MS	By MS/MS	By MS/MS	By MS/MS
P28028	P28028	3	3	2	Serine/threonine-protein kinase B-raf	Braf	sp|P28028|BRAF_MOUSE Serine/threonine-protein kinase B-raf OS=Mus musculus OX=10090 GN=Braf PE=1 SV=3	1	3	3	2	0	0	1	2	0	0	1	3	0	0	1	2	0	0	1	3	0	0	1	1	0	0	0	2	3.6	3.6	2.4	88.779	804	804	0.0033018	2.2058			By MS/MS	By MS/MS
P28047	P28047	1	1	1	Protein Wnt-7b	Wnt7b	sp|P28047|WNT7B_MOUSE Protein Wnt-7b OS=Mus musculus OX=10090 GN=Wnt7b PE=1 SV=1	1	1	1	1	0	0	1	0	0	0	0	0	0	0	1	0	0	0	0	0	0	0	1	0	0	0	0	0	6.6	6.6	6.6	39.302	349	349	0.041595	1.0178			By MS/MS
P28236	P28236	22	22	22	Gap junction alpha-8 protein	Gja8	sp|P28236|CXA8_MOUSE Gap junction alpha-8 protein OS=Mus musculus OX=10090 GN=Gja8 PE=1 SV=2	1	22	22	22	13	11	17	19	14	19	19	18	13	11	17	19	14	19	19	18	13	11	17	19	14	19	19	18	46.1	46.1	46.1	49.597	440	440	0	268	By MS/MS	By MS/MS	By MS/MS	By MS/MS	By MS/MS	By MS/MS
P28271;Q811J3	P28271	30;1	30;1	30;1	Cytoplasmic aconitate hydratase	Aco1	sp|P28271|ACOC_MOUSE Cytoplasmic aconitate hydratase OS=Mus musculus OX=10090 GN=Aco1 PE=1 SV=3	2	30	30	30	15	16	16	17	19	19	18	18	15	16	16	17	19	19	18	18	15	16	16	17	19	19	18	18	45.9	45.9	45.9	98.124	889	889;963	0	145.2	By MS/MS	By MS/MS	By MS/MS	By MS/MS	By MS/MS	By MS/MS
P28301	P28301	3	3	3	Protein-lysine 6-oxidase	Lox	sp|P28301|LYOX_MOUSE Protein-lysine 6-oxidase OS=Mus musculus OX=10090 GN=Lox PE=1 SV=1	1	3	3	3	2	2	2	0	2	1	1	1	2	2	2	0	2	1	1	1	2	2	2	0	2	1	1	1	10.5	10.5	10.5	46.7	411	411	0	4.3339	By MS/MS	By MS/MS	By MS/MS		By matching	By matching
P28352	P28352	13	13	13	DNA-(apurinic or apyrimidinic site) lyase;DNA-(apurinic or apyrimidinic site) lyase, mitochondrial	Apex1	sp|P28352|APEX1_MOUSE DNA-(apurinic or apyrimidinic site) lyase OS=Mus musculus OX=10090 GN=Apex1 PE=1 SV=2	1	13	13	13	8	8	7	8	8	10	9	8	8	8	7	8	8	10	9	8	8	8	7	8	8	10	9	8	56.5	56.5	56.5	35.49	317	317	0	199.15	By MS/MS	By MS/MS	By MS/MS	By MS/MS	By MS/MS	By MS/MS
P28474	P28474	16	16	15	Alcohol dehydrogenase class-3	Adh5	sp|P28474|ADHX_MOUSE Alcohol dehydrogenase class-3 OS=Mus musculus OX=10090 GN=Adh5 PE=1 SV=3	1	16	16	15	13	12	16	15	14	16	14	14	13	12	16	15	14	16	14	14	12	11	15	14	13	15	13	13	44.4	44.4	42.2	39.547	374	374	0	133.59	By MS/MS	By MS/MS	By MS/MS	By MS/MS	By MS/MS	By MS/MS
P28481	P28481	7	5	5	Collagen alpha-1(II) chain;Collagen alpha-1(II) chain;Chondrocalcin	Col2a1	sp|P28481|CO2A1_MOUSE Collagen alpha-1(II) chain OS=Mus musculus OX=10090 GN=Col2a1 PE=1 SV=2	1	7	5	5	2	4	5	4	4	3	2	3	0	3	3	3	2	2	2	2	0	3	3	3	2	2	2	2	5.6	4	4	141.97	1487	1487	0	9.3317	By matching	By MS/MS	By MS/MS	By MS/MS	By MS/MS	By MS/MS
P28571	P28571	3	3	3	Sodium- and chloride-dependent glycine transporter 1	Slc6a9	sp|P28571|SC6A9_MOUSE Sodium- and chloride-dependent glycine transporter 1 OS=Mus musculus OX=10090 GN=Slc6a9 PE=1 SV=3	1	3	3	3	2	2	2	3	2	2	3	2	2	2	2	3	2	2	3	2	2	2	2	3	2	2	3	2	5.9	5.9	5.9	76.543	692	692	0	7.3378	By MS/MS	By MS/MS	By MS/MS	By MS/MS	By matching	By MS/MS
P28650	P28650	7	7	7	Adenylosuccinate synthetase isozyme 1	Adssl1	sp|P28650|PURA1_MOUSE Adenylosuccinate synthetase isozyme 1 OS=Mus musculus OX=10090 GN=Adss1 PE=1 SV=2	1	7	7	7	5	3	5	5	4	4	2	2	5	3	5	5	4	4	2	2	5	3	5	5	4	4	2	2	20.6	20.6	20.6	50.254	457	457	0	30.793	By MS/MS	By MS/MS	By MS/MS	By MS/MS	By MS/MS	By MS/MS
P28651	P28651	2	2	2	Carbonic anhydrase-related protein	Ca8	sp|P28651|CAH8_MOUSE Carbonic anhydrase-related protein OS=Mus musculus OX=10090 GN=Ca8 PE=1 SV=5	1	2	2	2	1	1	1	0	0	2	0	1	1	1	1	0	0	2	0	1	1	1	1	0	0	2	0	1	10	10	10	33.081	291	291	0	12.396	By MS/MS	By matching	By MS/MS			By MS/MS
P28652	P28652	17	13	9	Calcium/calmodulin-dependent protein kinase type II subunit beta	Camk2b	sp|P28652|KCC2B_MOUSE Calcium/calmodulin-dependent protein kinase type II subunit beta OS=Mus musculus OX=10090 GN=Camk2b PE=1 SV=2	1	17	13	9	10	12	9	10	11	11	10	11	8	10	6	7	9	9	7	8	7	8	6	4	7	7	5	5	48.7	36.9	23.2	60.46	542	542	0	67.027	By MS/MS	By MS/MS	By MS/MS	By MS/MS	By MS/MS	By MS/MS
P28653	P28653	16	15	15	Biglycan	Bgn	sp|P28653|PGS1_MOUSE Biglycan OS=Mus musculus OX=10090 GN=Bgn PE=1 SV=1	1	16	15	15	13	13	15	15	14	14	15	15	12	12	14	14	13	13	14	14	12	12	14	14	13	13	14	14	52.8	50.7	50.7	41.639	369	369	0	323.31	By MS/MS	By MS/MS	By MS/MS	By MS/MS	By MS/MS	By MS/MS
P28654;REV__Q91VC4	P28654	21;1	21;1	20;1	Decorin	Dcn	sp|P28654|PGS2_MOUSE Decorin OS=Mus musculus OX=10090 GN=Dcn PE=1 SV=1	2	21	21	20	16	17	20	20	15	16	20	19	16	17	20	20	15	16	20	19	15	16	19	19	14	15	19	18	52.8	52.8	50.6	39.809	354	354;438	0	323.31	By MS/MS	By MS/MS	By MS/MS	By MS/MS	By MS/MS	By MS/MS
P28656	P28656	20	18	18	Nucleosome assembly protein 1-like 1	Nap1l1	sp|P28656|NP1L1_MOUSE Nucleosome assembly protein 1-like 1 OS=Mus musculus OX=10090 GN=Nap1l1 PE=1 SV=2	1	20	18	18	11	10	13	15	11	14	13	14	9	8	11	13	9	12	11	12	9	8	11	13	9	12	11	12	62.9	60.4	60.4	45.345	391	391	0	302.95	By MS/MS	By MS/MS	By MS/MS	By MS/MS	By MS/MS	By MS/MS
P28658	P28658	27	27	27	Ataxin-10	Atxn10	sp|P28658|ATX10_MOUSE Ataxin-10 OS=Mus musculus OX=10090 GN=Atxn10 PE=1 SV=2	1	27	27	27	19	18	15	15	19	21	16	15	19	18	15	15	19	21	16	15	19	18	15	15	19	21	16	15	68.6	68.6	68.6	53.706	475	475	0	127.83	By MS/MS	By MS/MS	By MS/MS	By MS/MS	By MS/MS	By MS/MS
P28659	P28659	6	6	6	CUGBP Elav-like family member 1	Celf1	sp|P28659|CELF1_MOUSE CUGBP Elav-like family member 1 OS=Mus musculus OX=10090 GN=Celf1 PE=1 SV=2	1	6	6	6	6	6	3	2	6	5	3	2	6	6	3	2	6	5	3	2	6	6	3	2	6	5	3	2	19.5	19.5	19.5	52.107	486	486	0	31.261	By MS/MS	By MS/MS	By MS/MS	By MS/MS	By MS/MS	By MS/MS
P28660;Q8K1X4	P28660	28;2	28;2	28;2	Nck-associated protein 1	Nckap1	sp|P28660|NCKP1_MOUSE Nck-associated protein 1 OS=Mus musculus OX=10090 GN=Nckap1 PE=1 SV=2	2	28	28	28	18	16	16	17	17	17	14	15	18	16	16	17	17	17	14	15	18	16	16	17	17	17	14	15	30.6	30.6	30.6	128.78	1128	1128;1134	0	96.594	By MS/MS	By MS/MS	By MS/MS	By MS/MS	By MS/MS	By MS/MS
P28661	P28661	10	9	9	Septin-4	38231	sp|P28661|SEPT4_MOUSE Septin-4 OS=Mus musculus OX=10090 GN=Septin4 PE=1 SV=1	1	10	9	9	6	6	4	6	5	6	6	6	5	5	4	5	4	5	5	6	5	5	4	5	4	5	5	6	23.2	21.8	21.8	54.935	478	478	0	19.326	By MS/MS	By MS/MS	By MS/MS	By MS/MS	By MS/MS	By MS/MS
P28663	P28663	14	12	12	Beta-soluble NSF attachment protein	Napb	sp|P28663|SNAB_MOUSE Beta-soluble NSF attachment protein OS=Mus musculus OX=10090 GN=Napb PE=1 SV=2	1	14	12	12	12	11	9	11	10	11	9	11	10	9	8	10	8	10	8	10	10	9	8	10	8	10	8	10	58.1	50	50	33.557	298	298	0	291.88	By MS/MS	By MS/MS	By MS/MS	By MS/MS	By MS/MS	By MS/MS
P28667	P28667	7	7	7	MARCKS-related protein	Marcksl1	sp|P28667|MRP_MOUSE MARCKS-related protein OS=Mus musculus OX=10090 GN=Marcksl1 PE=1 SV=2	1	7	7	7	5	3	5	6	4	5	4	7	5	3	5	6	4	5	4	7	5	3	5	6	4	5	4	7	48	48	48	20.165	200	200	0	30.487	By MS/MS	By MS/MS	By MS/MS	By MS/MS	By MS/MS	By MS/MS
P28738	P28738	35	24	20	Kinesin heavy chain isoform 5C	Kif5c	sp|P28738|KIF5C_MOUSE Kinesin heavy chain isoform 5C OS=Mus musculus OX=10090 GN=Kif5c PE=1 SV=3	1	35	24	20	19	22	19	21	20	22	20	24	14	15	11	13	12	16	12	14	12	13	9	10	10	14	9	10	42.2	30.3	25.6	109.27	956	956	0	89.704	By MS/MS	By MS/MS	By MS/MS	By MS/MS	By MS/MS	By MS/MS
P28740;Q8C0N1;Q922S8	P28740	13;1;1	13;1;1	13;1;1	Kinesin-like protein KIF2A	Kif2a	sp|P28740|KIF2A_MOUSE Kinesin-like protein KIF2A OS=Mus musculus OX=10090 GN=Kif2a PE=1 SV=2	3	13	13	13	8	8	4	6	9	9	6	7	8	8	4	6	9	9	6	7	8	8	4	6	9	9	6	7	18.3	18.3	18.3	79.755	705	705;668;721	0	25.556	By MS/MS	By MS/MS	By MS/MS	By MS/MS	By MS/MS	By MS/MS
P28741;P33174	P28741	9;1	9;1	9;1	Kinesin-like protein KIF3A	Kif3a	sp|P28741|KIF3A_MOUSE Kinesin-like protein KIF3A OS=Mus musculus OX=10090 GN=Kif3a PE=1 SV=2	2	9	9	9	5	6	4	4	5	8	2	3	5	6	4	4	5	8	2	3	5	6	4	4	5	8	2	3	17	17	17	80.169	701	701;1231	0	21.774	By MS/MS	By MS/MS	By MS/MS	By MS/MS	By MS/MS	By MS/MS
P28776	P28776	1	1	1	Indoleamine 2,3-dioxygenase 1	Ido1	sp|P28776|I23O1_MOUSE Indoleamine 2,3-dioxygenase 1 OS=Mus musculus OX=10090 GN=Ido1 PE=1 SV=1	1	1	1	1	1	1	0	0	0	1	0	0	1	1	0	0	0	1	0	0	1	1	0	0	0	1	0	0	2	2	2	45.641	407	407	0.027783	1.1962	By MS/MS	By MS/MS				By matching
P28828	P28828	1	1	1	Receptor-type tyrosine-protein phosphatase mu	Ptprm	sp|P28828|PTPRM_MOUSE Receptor-type tyrosine-protein phosphatase mu OS=Mus musculus OX=10090 GN=Ptprm PE=1 SV=2	1	1	1	1	0	0	0	1	0	0	0	0	0	0	0	1	0	0	0	0	0	0	0	1	0	0	0	0	0.6	0.6	0.6	163.65	1452	1452	1	-2				By MS/MS
P28843	P28843	1	1	1	Dipeptidyl peptidase 4;Dipeptidyl peptidase 4 membrane form;Dipeptidyl peptidase 4 soluble form	Dpp4	sp|P28843|DPP4_MOUSE Dipeptidyl peptidase 4 OS=Mus musculus OX=10090 GN=Dpp4 PE=1 SV=3	1	1	1	1	0	0	1	1	0	0	1	0	0	0	1	1	0	0	1	0	0	0	1	1	0	0	1	0	1.1	1.1	1.1	87.436	760	760	0.029596	1.1606			By MS/MS	By MS/MS
P28867;Q02111	P28867	6;1	6;1	6;1	Protein kinase C delta type;Protein kinase C delta type regulatory subunit;Protein kinase C delta type catalytic subunit	Prkcd	sp|P28867|KPCD_MOUSE Protein kinase C delta type OS=Mus musculus OX=10090 GN=Prkcd PE=1 SV=3	2	6	6	6	0	1	2	2	0	0	1	5	0	1	2	2	0	0	1	5	0	1	2	2	0	0	1	5	7.9	7.9	7.9	77.546	674	674;707	0	10.753		By MS/MS	By MS/MS	By MS/MS
P29341	P29341	33	33	33	Polyadenylate-binding protein 1	Pabpc1	sp|P29341|PABP1_MOUSE Polyadenylate-binding protein 1 OS=Mus musculus OX=10090 GN=Pabpc1 PE=1 SV=2	1	33	33	33	23	22	21	27	22	23	27	26	23	22	21	27	22	23	27	26	23	22	21	27	22	23	27	26	60.2	60.2	60.2	70.67	636	636	0	248.17	By MS/MS	By MS/MS	By MS/MS	By MS/MS	By MS/MS	By MS/MS
P29387	P29387	6	1	1	Guanine nucleotide-binding protein subunit beta-4	Gnb4	sp|P29387|GBB4_MOUSE Guanine nucleotide-binding protein subunit beta-4 OS=Mus musculus OX=10090 GN=Gnb4 PE=1 SV=4	1	6	1	1	5	4	4	5	4	5	5	6	0	0	1	1	0	0	1	1	0	0	1	1	0	0	1	1	26.8	3.5	3.5	37.379	340	340	0.034848	1.0688	By matching	By matching	By matching	By MS/MS	By matching	By matching
P29391;P49945	P29391;P49945	8;5	8;5	8;5	Ferritin light chain 1;Ferritin light chain 2	Ftl1;Ftl2	sp|P29391|FRIL1_MOUSE Ferritin light chain 1 OS=Mus musculus OX=10090 GN=Ftl1 PE=1 SV=2;sp|P49945|FRIL2_MOUSE Ferritin light chain 2 OS=Mus musculus OX=10090 GN=Ftl2 PE=3 SV=2	2	8	8	8	6	4	7	8	5	6	8	8	6	4	7	8	5	6	8	8	6	4	7	8	5	6	8	8	57.4	57.4	57.4	20.802	183	183;183	0	84.184	By MS/MS	By MS/MS	By MS/MS	By MS/MS	By MS/MS	By MS/MS
P29416	P29416	8	8	8	Beta-hexosaminidase subunit alpha	Hexa	sp|P29416|HEXA_MOUSE Beta-hexosaminidase subunit alpha OS=Mus musculus OX=10090 GN=Hexa PE=1 SV=2	1	8	8	8	5	3	2	1	5	6	0	0	5	3	2	1	5	6	0	0	5	3	2	1	5	6	0	0	18.8	18.8	18.8	60.612	528	528	0	17.514	By MS/MS	By MS/MS	By MS/MS	By MS/MS	By MS/MS	By MS/MS
P29533	P29533	9	9	9	Vascular cell adhesion protein 1	Vcam1	sp|P29533|VCAM1_MOUSE Vascular cell adhesion protein 1 OS=Mus musculus OX=10090 GN=Vcam1 PE=1 SV=1	1	9	9	9	5	6	4	1	5	5	2	1	5	6	4	1	5	5	2	1	5	6	4	1	5	5	2	1	13.9	13.9	13.9	81.317	739	739	0	20.251	By MS/MS	By MS/MS	By MS/MS	By matching	By MS/MS	By MS/MS
P29595	P29595	5	5	5	NEDD8	Nedd8	sp|P29595|NEDD8_MOUSE NEDD8 OS=Mus musculus OX=10090 GN=Nedd8 PE=1 SV=2	1	5	5	5	4	4	3	4	3	4	4	4	4	4	3	4	3	4	4	4	4	4	3	4	3	4	4	4	53.1	53.1	53.1	8.9723	81	81	0	34.295	By MS/MS	By MS/MS	By MS/MS	By MS/MS	By MS/MS	By MS/MS
P29699	P29699	12	12	11	Alpha-2-HS-glycoprotein	Ahsg	sp|P29699|FETUA_MOUSE Alpha-2-HS-glycoprotein OS=Mus musculus OX=10090 GN=Ahsg PE=1 SV=1	1	12	12	11	10	9	11	11	10	11	10	10	10	9	11	11	10	11	10	10	9	8	10	10	9	10	10	10	47.8	47.8	45.8	37.325	345	345	0	279.3	By MS/MS	By MS/MS	By MS/MS	By MS/MS	By MS/MS	By MS/MS
P29758	P29758	22	22	22	Ornithine aminotransferase, mitochondrial	Oat	sp|P29758|OAT_MOUSE Ornithine aminotransferase, mitochondrial OS=Mus musculus OX=10090 GN=Oat PE=1 SV=1	1	22	22	22	18	18	13	15	16	20	15	15	18	18	13	15	16	20	15	15	18	18	13	15	16	20	15	15	74.3	74.3	74.3	48.354	439	439	0	225.3	By MS/MS	By MS/MS	By MS/MS	By MS/MS	By MS/MS	By MS/MS
P29788	P29788	2	2	2	Vitronectin	Vtn	sp|P29788|VTNC_MOUSE Vitronectin OS=Mus musculus OX=10090 GN=Vtn PE=1 SV=2	1	2	2	2	0	0	0	2	0	0	2	2	0	0	0	2	0	0	2	2	0	0	0	2	0	0	2	2	6.7	6.7	6.7	54.848	478	478	0.0011625	2.8393				By MS/MS
P29812	P29812	18	18	18	L-dopachrome tautomerase	Dct	sp|P29812|TYRP2_MOUSE L-dopachrome tautomerase OS=Mus musculus OX=10090 GN=Dct PE=1 SV=2	1	18	18	18	10	9	13	15	9	9	13	14	10	9	13	15	9	9	13	14	10	9	13	15	9	9	13	14	40.2	40.2	40.2	58.51	517	517	0	85.322	By MS/MS	By MS/MS	By MS/MS	By MS/MS	By MS/MS	By MS/MS
P29974	P29974	2	2	2	cGMP-gated cation channel alpha-1	Cnga1	sp|P29974|CNGA1_MOUSE cGMP-gated cation channel alpha-1 OS=Mus musculus OX=10090 GN=Cnga1 PE=2 SV=2	1	2	2	2	1	1	0	0	1	1	1	1	1	1	0	0	1	1	1	1	1	1	0	0	1	1	1	1	3.8	3.8	3.8	79.46	684	684	0	4.6695	By MS/MS	By matching			By MS/MS	By MS/MS
P30115;P13745;P10648	P30115	8;2;1	6;1;1	6;1;1	Glutathione S-transferase A3	Gsta3	sp|P30115|GSTA3_MOUSE Glutathione S-transferase A3 OS=Mus musculus OX=10090 GN=Gsta3 PE=1 SV=2	3	8	6	6	3	4	5	6	4	3	6	5	2	3	4	4	3	2	4	4	2	3	4	4	3	2	4	4	39.4	33	33	25.36	221	221;223;222	0	22.237	By MS/MS	By MS/MS	By MS/MS	By MS/MS	By MS/MS	By MS/MS
P30275	P30275	25	24	20	Creatine kinase U-type, mitochondrial	Ckmt1	sp|P30275|KCRU_MOUSE Creatine kinase U-type, mitochondrial OS=Mus musculus OX=10090 GN=Ckmt1 PE=1 SV=1	1	25	24	20	14	15	16	18	15	17	21	22	13	14	15	17	14	16	20	21	11	11	11	13	11	13	16	17	62.7	61.2	52.2	47.003	418	418	0	323.31	By MS/MS	By MS/MS	By MS/MS	By MS/MS	By MS/MS	By MS/MS
P30285	P30285	2	1	1	Cyclin-dependent kinase 4	Cdk4	sp|P30285|CDK4_MOUSE Cyclin-dependent kinase 4 OS=Mus musculus OX=10090 GN=Cdk4 PE=1 SV=1	1	2	1	1	2	1	1	1	1	2	1	1	1	0	0	0	0	1	0	0	1	0	0	0	0	1	0	0	6.9	4.3	4.3	33.75	303	303	0.019126	1.3608	By MS/MS	By matching	By matching	By matching	By matching	By matching
P30412	P30412	7	7	7	Peptidyl-prolyl cis-trans isomerase C	Ppic	sp|P30412|PPIC_MOUSE Peptidyl-prolyl cis-trans isomerase C OS=Mus musculus OX=10090 GN=Ppic PE=1 SV=1	1	7	7	7	7	6	7	7	6	6	7	7	7	6	7	7	6	6	7	7	7	6	7	7	6	6	7	7	49.5	49.5	49.5	22.794	212	212	0	52.948	By MS/MS	By MS/MS	By MS/MS	By MS/MS	By MS/MS	By MS/MS
P30416	P30416	27	27	27	Peptidyl-prolyl cis-trans isomerase FKBP4;Peptidyl-prolyl cis-trans isomerase FKBP4, N-terminally processed	Fkbp4	sp|P30416|FKBP4_MOUSE Peptidyl-prolyl cis-trans isomerase FKBP4 OS=Mus musculus OX=10090 GN=Fkbp4 PE=1 SV=5	1	27	27	27	21	21	19	18	21	23	22	19	21	21	19	18	21	23	22	19	21	21	19	18	21	23	22	19	63.8	63.8	63.8	51.572	458	458	0	151.95	By MS/MS	By MS/MS	By MS/MS	By MS/MS	By MS/MS	By MS/MS
P30681	P30681	14	11	9	High mobility group protein B2	Hmgb2	sp|P30681|HMGB2_MOUSE High mobility group protein B2 OS=Mus musculus OX=10090 GN=Hmgb2 PE=1 SV=3	1	14	11	9	9	10	12	11	9	11	12	12	8	9	10	9	8	10	9	10	7	8	9	8	7	9	9	9	41.4	33.3	27.1	24.162	210	210	0	87.881	By MS/MS	By MS/MS	By MS/MS	By MS/MS	By MS/MS	By MS/MS
P30999;REV__Q68FG3	P30999	27;1	27;1	27;1	Catenin delta-1	Ctnnd1	sp|P30999|CTND1_MOUSE Catenin delta-1 OS=Mus musculus OX=10090 GN=Ctnnd1 PE=1 SV=2	2	27	27	27	17	17	17	13	18	19	14	15	17	17	17	13	18	19	14	15	17	17	17	13	18	19	14	15	32.4	32.4	32.4	104.92	938	938;682	0	114.24	By MS/MS	By MS/MS	By MS/MS	By MS/MS	By MS/MS	By MS/MS
P31001	P31001	35	29	29	Desmin	Des	sp|P31001|DESM_MOUSE Desmin OS=Mus musculus OX=10090 GN=Des PE=1 SV=3	1	35	29	29	16	18	22	28	21	21	25	25	11	13	16	22	16	16	20	19	11	13	16	22	16	16	20	19	69.1	63.1	63.1	53.497	469	469	0	174.58	By MS/MS	By MS/MS	By MS/MS	By MS/MS	By MS/MS	By MS/MS
P31230	P31230	13	13	13	Aminoacyl tRNA synthase complex-interacting multifunctional protein 1;Endothelial monocyte-activating polypeptide 2	Aimp1	sp|P31230|AIMP1_MOUSE Aminoacyl tRNA synthase complex-interacting multifunctional protein 1 OS=Mus musculus OX=10090 GN=Aimp1 PE=1 SV=2	1	13	13	13	8	8	10	10	8	11	8	10	8	8	10	10	8	11	8	10	8	8	10	10	8	11	8	10	53.5	53.5	53.5	33.997	310	310	0	141.61	By MS/MS	By MS/MS	By MS/MS	By MS/MS	By MS/MS	By MS/MS
P31324	P31324	12	11	11	cAMP-dependent protein kinase type II-beta regulatory subunit	Prkar2b	sp|P31324|KAP3_MOUSE cAMP-dependent protein kinase type II-beta regulatory subunit OS=Mus musculus OX=10090 GN=Prkar2b PE=1 SV=3	1	12	11	11	8	7	2	4	9	10	3	4	7	6	1	3	8	9	2	3	7	6	1	3	8	9	2	3	37.5	34.1	34.1	46.167	416	416	0	51.447	By MS/MS	By MS/MS	By matching	By MS/MS	By MS/MS	By MS/MS
P31428	P31428	4	4	4	Dipeptidase 1	Dpep1	sp|P31428|DPEP1_MOUSE Dipeptidase 1 OS=Mus musculus OX=10090 GN=Dpep1 PE=1 SV=2	1	4	4	4	4	4	2	0	4	3	1	1	4	4	2	0	4	3	1	1	4	4	2	0	4	3	1	1	15.6	15.6	15.6	45.722	410	410	0	12.174	By MS/MS	By MS/MS	By MS/MS		By MS/MS	By MS/MS
P31648	P31648	4	4	4	Sodium- and chloride-dependent GABA transporter 1	Slc6a1	sp|P31648|SC6A1_MOUSE Sodium- and chloride-dependent GABA transporter 1 OS=Mus musculus OX=10090 GN=Slc6a1 PE=1 SV=2	1	4	4	4	3	3	2	2	3	3	2	2	3	3	2	2	3	3	2	2	3	3	2	2	3	3	2	2	9	9	9	67.001	599	599	0	95.492	By MS/MS	By MS/MS	By MS/MS	By MS/MS	By MS/MS	By MS/MS
P31650;P31651;Q61327;Q8VBW1	P31650	9;1;1;1	9;1;1;1	8;0;0;0	Sodium- and chloride-dependent GABA transporter 3	Slc6a11	sp|P31650|S6A11_MOUSE Sodium- and chloride-dependent GABA transporter 3 OS=Mus musculus OX=10090 GN=Slc6a11 PE=1 SV=2	4	9	9	8	8	8	7	6	8	8	6	7	8	8	7	6	8	8	6	7	7	7	6	6	7	7	6	7	13.1	13.1	12	69.96	627	627;614;619;640	0	28.884	By MS/MS	By MS/MS	By MS/MS	By MS/MS	By MS/MS	By MS/MS
P31750	P31750	5	5	5	RAC-alpha serine/threonine-protein kinase	Akt1	sp|P31750|AKT1_MOUSE RAC-alpha serine/threonine-protein kinase OS=Mus musculus OX=10090 GN=Akt1 PE=1 SV=2	1	5	5	5	3	3	2	2	3	3	2	2	3	3	2	2	3	3	2	2	3	3	2	2	3	3	2	2	12.1	12.1	12.1	55.707	480	480	0	9.9753	By MS/MS	By MS/MS	By MS/MS	By MS/MS	By MS/MS	By MS/MS
P31786	P31786	7	7	7	Acyl-CoA-binding protein	Dbi	sp|P31786|ACBP_MOUSE Acyl-CoA-binding protein OS=Mus musculus OX=10090 GN=Dbi PE=1 SV=2	1	7	7	7	3	4	7	7	3	3	6	6	3	4	7	7	3	3	6	6	3	4	7	7	3	3	6	6	66.7	66.7	66.7	10	87	87	0	108.37	By MS/MS	By MS/MS	By MS/MS	By MS/MS	By MS/MS	By MS/MS
P31938	P31938	7	4	4	Dual specificity mitogen-activated protein kinase kinase 1	Map2k1	sp|P31938|MP2K1_MOUSE Dual specificity mitogen-activated protein kinase kinase 1 OS=Mus musculus OX=10090 GN=Map2k1 PE=1 SV=2	1	7	4	4	5	5	5	5	5	6	4	4	2	2	4	3	2	3	3	3	2	2	4	3	2	3	3	3	20.1	10.4	10.4	43.474	393	393	0	10.098	By MS/MS	By MS/MS	By MS/MS	By MS/MS	By MS/MS	By MS/MS
P32020	P32020	11	11	11	Non-specific lipid-transfer protein	Scp2	sp|P32020|NLTP_MOUSE Non-specific lipid-transfer protein OS=Mus musculus OX=10090 GN=Scp2 PE=1 SV=3	1	11	11	11	8	9	8	9	8	7	8	9	8	9	8	9	8	7	8	9	8	9	8	9	8	7	8	9	19.6	19.6	19.6	59.125	547	547	0	81.513	By MS/MS	By MS/MS	By MS/MS	By MS/MS	By MS/MS	By MS/MS
P32037	P32037	2	2	2	Solute carrier family 2, facilitated glucose transporter member 3	Slc2a3	sp|P32037|GTR3_MOUSE Solute carrier family 2, facilitated glucose transporter member 3 OS=Mus musculus OX=10090 GN=Slc2a3 PE=1 SV=1	1	2	2	2	1	1	1	1	1	2	1	1	1	1	1	1	1	2	1	1	1	1	1	1	1	2	1	1	4.3	4.3	4.3	53.478	493	493	0.0011762	2.9788	By MS/MS	By MS/MS	By MS/MS	By MS/MS	By MS/MS	By MS/MS
P32067	P32067	22	22	21	Lupus La protein homolog	Ssb	sp|P32067|LA_MOUSE Lupus La protein homolog OS=Mus musculus OX=10090 GN=Ssb PE=1 SV=1	1	22	22	21	12	12	13	15	11	15	15	19	12	12	13	15	11	15	15	19	12	12	12	14	11	15	14	18	47.2	47.2	45.8	47.756	415	415	0	107.98	By MS/MS	By MS/MS	By MS/MS	By MS/MS	By MS/MS	By MS/MS
P32233	P32233	8	8	8	Developmentally-regulated GTP-binding protein 1	Drg1	sp|P32233|DRG1_MOUSE Developmentally-regulated GTP-binding protein 1 OS=Mus musculus OX=10090 GN=Drg1 PE=1 SV=1	1	8	8	8	7	6	4	2	7	8	1	1	7	6	4	2	7	8	1	1	7	6	4	2	7	8	1	1	29.4	29.4	29.4	40.512	367	367	0	10.996	By MS/MS	By MS/MS	By MS/MS	By MS/MS	By MS/MS	By MS/MS
P32261;CON__P41361;D3YYM4	P32261	17;5;1	17;5;1	17;5;1	Antithrombin-III	Serpinc1	sp|P32261|ANT3_MOUSE Antithrombin-III OS=Mus musculus OX=10090 GN=Serpinc1 PE=1 SV=1	3	17	17	17	13	10	6	9	13	12	9	8	13	10	6	9	13	12	9	8	13	10	6	9	13	12	9	8	50.1	50.1	50.1	52.003	465	465;465;1114	0	47.051	By MS/MS	By MS/MS	By MS/MS	By MS/MS	By MS/MS	By MS/MS
P32507	P32507	3	3	3	Nectin-2	Pvrl2	sp|P32507|NECT2_MOUSE Nectin-2 OS=Mus musculus OX=10090 GN=Nectin2 PE=1 SV=2	1	3	3	3	1	0	0	2	1	1	1	1	1	0	0	2	1	1	1	1	1	0	0	2	1	1	1	1	7.7	7.7	7.7	57.317	530	530	0.00051348	4.1945	By MS/MS			By MS/MS	By matching	By MS/MS
P32848	P32848	10	10	10	Parvalbumin alpha	Pvalb	sp|P32848|PRVA_MOUSE Parvalbumin alpha OS=Mus musculus OX=10090 GN=Pvalb PE=1 SV=3	1	10	10	10	4	5	9	9	5	6	5	9	4	5	9	9	5	6	5	9	4	5	9	9	5	6	5	9	92.7	92.7	92.7	11.93	110	110	0	57.067	By MS/MS	By MS/MS	By MS/MS	By MS/MS	By MS/MS	By MS/MS
P32883	P32883	9	9	3	GTPase KRas;GTPase KRas, N-terminally processed	Kras	sp|P32883|RASK_MOUSE GTPase KRas OS=Mus musculus OX=10090 GN=Kras PE=1 SV=1	1	9	9	3	5	6	5	6	6	7	6	5	5	6	5	6	6	7	6	5	2	2	2	2	2	2	2	2	60.8	60.8	10.6	21.656	189	189	0	80.585	By MS/MS	By MS/MS	By MS/MS	By MS/MS	By MS/MS	By MS/MS
P32921	P32921	17	17	17	Tryptophan--tRNA ligase, cytoplasmic;T1-TrpRS;T2-TrpRS	Wars	sp|P32921|SYWC_MOUSE Tryptophan--tRNA ligase, cytoplasmic OS=Mus musculus OX=10090 GN=Wars PE=1 SV=2	1	17	17	17	13	13	7	8	10	16	8	8	13	13	7	8	10	16	8	8	13	13	7	8	10	16	8	8	45.9	45.9	45.9	54.357	481	481	0	96.791	By MS/MS	By MS/MS	By MS/MS	By MS/MS	By MS/MS	By MS/MS
P32958	P32958	8	8	8	Rod outer segment membrane protein 1	Rom1	sp|P32958|ROM1_MOUSE Rod outer segment membrane protein 1 OS=Mus musculus OX=10090 GN=Rom1 PE=1 SV=1	1	8	8	8	4	5	3	2	4	5	6	6	4	5	3	2	4	5	6	6	4	5	3	2	4	5	6	6	25.1	25.1	25.1	37.265	351	351	0	22.724	By MS/MS	By MS/MS	By MS/MS	By matching	By MS/MS	By MS/MS
P33173	P33173	32	32	25	Kinesin-like protein KIF1A	Kif1a	sp|P33173|KIF1A_MOUSE Kinesin-like protein KIF1A OS=Mus musculus OX=10090 GN=Kif1a PE=1 SV=2	1	32	32	25	19	20	14	15	21	22	13	15	19	20	14	15	21	22	13	15	14	15	11	12	17	17	10	12	25.4	25.4	19.4	191.72	1695	1695	0	130.76	By MS/MS	By MS/MS	By MS/MS	By MS/MS	By MS/MS	By MS/MS
P33267	P33267	4	4	4	Cytochrome P450 2F2	Cyp2f2	sp|P33267|CP2F2_MOUSE Cytochrome P450 2F2 OS=Mus musculus OX=10090 GN=Cyp2f2 PE=1 SV=1	1	4	4	4	3	3	3	2	2	1	1	2	3	3	3	2	2	1	1	2	3	3	3	2	2	1	1	2	16.7	16.7	16.7	55.948	491	491	0	7.1229	By MS/MS	By MS/MS	By MS/MS	By MS/MS	By MS/MS	By matching
P33622	P33622	2	2	2	Apolipoprotein C-III	Apoc3	sp|P33622|APOC3_MOUSE Apolipoprotein C-III OS=Mus musculus OX=10090 GN=Apoc3 PE=1 SV=2	1	2	2	2	0	0	1	2	0	0	2	2	0	0	1	2	0	0	2	2	0	0	1	2	0	0	2	2	27.3	27.3	27.3	10.982	99	99	0	46.812			By MS/MS	By MS/MS
P34022;REV__Q14DL3	P34022	10;1	10;1	9;1	Ran-specific GTPase-activating protein	Ranbp1	sp|P34022|RANG_MOUSE Ran-specific GTPase-activating protein OS=Mus musculus OX=10090 GN=Ranbp1 PE=1 SV=2	2	10	10	9	7	3	7	7	5	7	9	7	7	3	7	7	5	7	9	7	6	3	7	6	5	6	8	7	68	68	64.5	23.596	203	203;633	0	59.47	By MS/MS	By MS/MS	By MS/MS	By MS/MS	By MS/MS	By MS/MS
P34056;Q61313;Q61312	P34056;Q61313	3;2;1	3;2;1	2;1;1	Transcription factor AP-2-alpha;Transcription factor AP-2-beta	Tfap2a;Tfap2b	sp|P34056|AP2A_MOUSE Transcription factor AP-2-alpha OS=Mus musculus OX=10090 GN=Tfap2a PE=1 SV=2;sp|Q61313|AP2B_MOUSE Transcription factor AP-2-beta OS=Mus musculus OX=10090 GN=Tfap2b PE=1 SV=2	3	3	3	2	3	2	1	2	2	2	1	1	3	2	1	2	2	2	1	1	2	1	1	1	1	1	0	0	8.7	8.7	4.1	47.97	437	437;459;449	0	7.8373	By MS/MS	By MS/MS	By MS/MS	By MS/MS	By MS/MS	By MS/MS
P34057	P34057	16	16	16	Recoverin	Rcvrn	sp|P34057|RECO_MOUSE Recoverin OS=Mus musculus OX=10090 GN=Rcvrn PE=1 SV=2	1	16	16	16	12	12	12	11	13	15	14	14	12	12	12	11	13	15	14	14	12	12	12	11	13	15	14	14	82.7	82.7	82.7	23.406	202	202	0	279.26	By MS/MS	By MS/MS	By MS/MS	By MS/MS	By MS/MS	By MS/MS
P34152	P34152	7	7	7	Focal adhesion kinase 1	Ptk2	sp|P34152|FAK1_MOUSE Focal adhesion kinase 1 OS=Mus musculus OX=10090 GN=Ptk2 PE=1 SV=4	1	7	7	7	4	4	1	4	3	4	3	2	4	4	1	4	3	4	3	2	4	4	1	4	3	4	3	2	9.9	9.9	9.9	119.24	1052	1052	0	15.508	By MS/MS	By MS/MS	By matching	By MS/MS	By MS/MS	By MS/MS
P34884	P34884	6	6	6	Macrophage migration inhibitory factor	Mif	sp|P34884|MIF_MOUSE Macrophage migration inhibitory factor OS=Mus musculus OX=10090 GN=Mif PE=1 SV=2	1	6	6	6	5	5	6	6	5	5	6	6	5	5	6	6	5	5	6	6	5	5	6	6	5	5	6	6	71.3	71.3	71.3	12.504	115	115	0	152.32	By MS/MS	By MS/MS	By MS/MS	By MS/MS	By MS/MS	By MS/MS
P34914	P34914	17	17	17	Bifunctional epoxide hydrolase 2;Cytosolic epoxide hydrolase 2;Lipid-phosphate phosphatase	Ephx2	sp|P34914|HYES_MOUSE Bifunctional epoxide hydrolase 2 OS=Mus musculus OX=10090 GN=Ephx2 PE=1 SV=2	1	17	17	17	10	11	8	10	9	9	7	10	10	11	8	10	9	9	7	10	10	11	8	10	9	9	7	10	43.1	43.1	43.1	62.515	554	554	0	77.166	By MS/MS	By MS/MS	By MS/MS	By MS/MS	By MS/MS	By MS/MS
P34928	P34928	3	3	3	Apolipoprotein C-I;Truncated apolipoprotein C-I	Apoc1	sp|P34928|APOC1_MOUSE Apolipoprotein C-I OS=Mus musculus OX=10090 GN=Apoc1 PE=1 SV=1	1	3	3	3	2	3	3	3	2	3	2	3	2	3	3	3	2	3	2	3	2	3	3	3	2	3	2	3	28.4	28.4	28.4	9.6963	88	88	0	5.4449	By MS/MS	By MS/MS	By MS/MS	By MS/MS	By MS/MS	By MS/MS
P35123	P35123	15	15	13	Ubiquitin carboxyl-terminal hydrolase 4	Usp4	sp|P35123|UBP4_MOUSE Ubiquitin carboxyl-terminal hydrolase 4 OS=Mus musculus OX=10090 GN=Usp4 PE=1 SV=3	1	15	15	13	10	9	4	6	11	10	5	5	10	9	4	6	11	10	5	5	9	8	3	6	10	9	5	4	21.1	21.1	18.6	108.34	962	962	0	50.177	By MS/MS	By MS/MS	By MS/MS	By MS/MS	By MS/MS	By MS/MS
P35173	P35173	2	1	1	Stefin-3	Stfa3	sp|P35173|CYT3_MOUSE Stefin-3 OS=Mus musculus OX=10090 GN=Stfa3 PE=3 SV=1	1	2	1	1	1	1	1	2	1	1	2	1	0	0	0	1	0	0	1	1	0	0	0	1	0	0	1	1	22.3	15.5	15.5	11.64	103	103	0.00051151	4.1259	By matching	By matching	By matching	By MS/MS	By matching	By matching
P35175	P35175	5	5	4	Stefin-1	Stfa1	sp|P35175|CYT1_MOUSE Stefin-1 OS=Mus musculus OX=10090 GN=Stfa1 PE=3 SV=1	1	5	5	4	4	4	5	5	4	4	5	4	4	4	5	5	4	4	5	4	3	3	4	4	3	3	4	4	50.5	50.5	43.3	11.006	97	97	0	28.257	By MS/MS	By MS/MS	By MS/MS	By MS/MS	By MS/MS	By MS/MS
P35235	P35235	22	22	22	Tyrosine-protein phosphatase non-receptor type 11	Ptpn11	sp|P35235|PTN11_MOUSE Tyrosine-protein phosphatase non-receptor type 11 OS=Mus musculus OX=10090 GN=Ptpn11 PE=1 SV=3	1	22	22	22	17	14	8	11	15	15	7	9	17	14	8	11	15	15	7	9	17	14	8	11	15	15	7	9	42.7	42.7	42.7	68.034	593	593	0	134.35	By MS/MS	By MS/MS	By MS/MS	By MS/MS	By MS/MS	By MS/MS
P35276	P35276	5	1	1	Ras-related protein Rab-3D	Rab3d	sp|P35276|RAB3D_MOUSE Ras-related protein Rab-3D OS=Mus musculus OX=10090 GN=Rab3d PE=1 SV=1	1	5	1	1	4	5	1	2	4	5	2	2	1	1	1	1	1	1	1	1	1	1	1	1	1	1	1	1	23.3	5	5	24.416	219	219	0.00071856	3.2281	By MS/MS	By MS/MS	By matching	By MS/MS	By MS/MS	By MS/MS
P35278	P35278	8	8	5	Ras-related protein Rab-5C	Rab5c	sp|P35278|RAB5C_MOUSE Ras-related protein Rab-5C OS=Mus musculus OX=10090 GN=Rab5c PE=1 SV=2	1	8	8	5	6	6	5	6	6	6	7	6	6	6	5	6	6	6	7	6	3	3	4	4	3	3	5	4	42.1	42.1	27.3	23.412	216	216	0	36.694	By MS/MS	By MS/MS	By MS/MS	By MS/MS	By MS/MS	By MS/MS
P35279;Q8BHD0	P35279	13;1	13;1	5;0	Ras-related protein Rab-6A	Rab6a	sp|P35279|RAB6A_MOUSE Ras-related protein Rab-6A OS=Mus musculus OX=10090 GN=Rab6a PE=1 SV=4	2	13	13	5	10	12	8	7	11	12	8	7	10	12	8	7	11	12	8	7	4	5	3	3	3	5	3	3	52.9	52.9	21.6	23.59	208	208;217	0	37.141	By MS/MS	By MS/MS	By MS/MS	By MS/MS	By MS/MS	By MS/MS
P35282	P35282	6	6	6	Ras-related protein Rab-21	Rab21	sp|P35282|RAB21_MOUSE Ras-related protein Rab-21 OS=Mus musculus OX=10090 GN=Rab21 PE=1 SV=4	1	6	6	6	4	4	4	4	4	3	3	4	4	4	4	4	4	3	3	4	4	4	4	4	4	3	3	4	29.7	29.7	29.7	24.106	222	222	0	14.992	By MS/MS	By MS/MS	By MS/MS	By MS/MS	By MS/MS	By MS/MS
P35283	P35283	3	3	3	Ras-related protein Rab-12	Rab12	sp|P35283|RAB12_MOUSE Ras-related protein Rab-12 OS=Mus musculus OX=10090 GN=Rab12 PE=1 SV=3	1	3	3	3	2	2	0	2	1	2	3	1	2	2	0	2	1	2	3	1	2	2	0	2	1	2	3	1	11.1	11.1	11.1	27.328	243	243	0	8.0061	By MS/MS	By MS/MS		By MS/MS	By matching	By MS/MS
P35290	P35290	1	1	1	Ras-related protein Rab-24	Rab24	sp|P35290|RAB24_MOUSE Ras-related protein Rab-24 OS=Mus musculus OX=10090 GN=Rab24 PE=1 SV=2	1	1	1	1	1	1	0	0	1	1	0	0	1	1	0	0	1	1	0	0	1	1	0	0	1	1	0	0	4.4	4.4	4.4	23.144	203	203	0.026477	1.2109	By MS/MS	By MS/MS			By MS/MS	By MS/MS
P35293	P35293	9	9	9	Ras-related protein Rab-18	Rab18	sp|P35293|RAB18_MOUSE Ras-related protein Rab-18 OS=Mus musculus OX=10090 GN=Rab18 PE=1 SV=2	1	9	9	9	6	7	3	4	8	6	3	4	6	7	3	4	8	6	3	4	6	7	3	4	8	6	3	4	51.5	51.5	51.5	23.035	206	206	0	49.539	By MS/MS	By MS/MS	By MS/MS	By MS/MS	By MS/MS	By MS/MS
P35385	P35385	1	1	1	Heat shock protein beta-7	Hspb7	sp|P35385|HSPB7_MOUSE Heat shock protein beta-7 OS=Mus musculus OX=10090 GN=Hspb7 PE=1 SV=3	1	1	1	1	0	1	1	1	1	0	1	1	0	1	1	1	1	0	1	1	0	1	1	1	1	0	1	1	8.3	8.3	8.3	18.634	169	169	0.031755	1.1212		By matching	By MS/MS	By MS/MS	By matching
P35441	P35441	23	23	13	Thrombospondin-1	Thbs1	sp|P35441|TSP1_MOUSE Thrombospondin-1 OS=Mus musculus OX=10090 GN=Thbs1 PE=1 SV=1	1	23	23	13	16	15	12	11	18	14	9	12	16	15	12	11	18	14	9	12	9	9	5	5	10	8	4	6	22.8	22.8	14.7	129.65	1170	1170	0	100.67	By MS/MS	By MS/MS	By MS/MS	By MS/MS	By MS/MS	By MS/MS
P35486	P35486	22	22	22	Pyruvate dehydrogenase E1 component subunit alpha, somatic form, mitochondrial	Pdha1	sp|P35486|ODPA_MOUSE Pyruvate dehydrogenase E1 component subunit alpha, somatic form, mitochondrial OS=Mus musculus OX=10090 GN=Pdha1 PE=1 SV=1	1	22	22	22	14	14	20	20	16	16	13	17	14	14	20	20	16	16	13	17	14	14	20	20	16	16	13	17	62.1	62.1	62.1	43.231	390	390	0	119.09	By MS/MS	By MS/MS	By MS/MS	By MS/MS	By MS/MS	By MS/MS
P35505	P35505	9	9	9	Fumarylacetoacetase	Fah	sp|P35505|FAAA_MOUSE Fumarylacetoacetase OS=Mus musculus OX=10090 GN=Fah PE=1 SV=2	1	9	9	9	3	2	2	3	3	2	4	3	3	2	2	3	3	2	4	3	3	2	2	3	3	2	4	3	31.3	31.3	31.3	46.175	419	419	0	9.5474	By MS/MS	By MS/MS	By MS/MS	By MS/MS	By MS/MS	By MS/MS
P35550	P35550	11	11	10	rRNA 2-O-methyltransferase fibrillarin	Fbl	sp|P35550|FBRL_MOUSE rRNA 2-O-methyltransferase fibrillarin OS=Mus musculus OX=10090 GN=Fbl PE=1 SV=2	1	11	11	10	6	7	4	7	7	6	8	7	6	7	4	7	7	6	8	7	5	6	4	7	6	5	7	6	35.5	35.5	35.5	34.306	327	327	0	40.471	By MS/MS	By MS/MS	By MS/MS	By MS/MS	By MS/MS	By MS/MS
P35564	P35564	34	34	34	Calnexin	Canx	sp|P35564|CALX_MOUSE Calnexin OS=Mus musculus OX=10090 GN=Canx PE=1 SV=1	1	34	34	34	19	21	25	27	20	21	25	28	19	21	25	27	20	21	25	28	19	21	25	27	20	21	25	28	48.7	48.7	48.7	67.277	591	591	0	185.12	By MS/MS	By MS/MS	By MS/MS	By MS/MS	By MS/MS	By MS/MS
P35569	P35569	2	2	2	Insulin receptor substrate 1	Irs1	sp|P35569|IRS1_MOUSE Insulin receptor substrate 1 OS=Mus musculus OX=10090 GN=Irs1 PE=1 SV=1	1	2	2	2	1	1	2	2	1	0	2	2	1	1	2	2	1	0	2	2	1	1	2	2	1	0	2	2	2	2	2	130.72	1233	1233	0.0039396	2.1214	By MS/MS	By MS/MS	By MS/MS	By MS/MS	By matching
P35583	P35583	1	1	1	Hepatocyte nuclear factor 3-beta	Foxa2	sp|P35583|FOXA2_MOUSE Hepatocyte nuclear factor 3-beta OS=Mus musculus OX=10090 GN=Foxa2 PE=1 SV=2	1	1	1	1	1	1	0	1	1	1	0	1	1	1	0	1	1	1	0	1	1	1	0	1	1	1	0	1	5.7	5.7	5.7	48.498	459	459	0.0004817	3.3203	By MS/MS	By MS/MS		By MS/MS	By MS/MS	By MS/MS
P35585;Q9WVP1	P35585	12;3	12;3	12;3	AP-1 complex subunit mu-1	Ap1m1	sp|P35585|AP1M1_MOUSE AP-1 complex subunit mu-1 OS=Mus musculus OX=10090 GN=Ap1m1 PE=1 SV=3	2	12	12	12	8	9	7	5	8	8	8	7	8	9	7	5	8	8	8	7	8	9	7	5	8	8	8	7	32.4	32.4	32.4	48.542	423	423;423	0	31.348	By MS/MS	By MS/MS	By MS/MS	By MS/MS	By MS/MS	By MS/MS
P35700	P35700	19	19	17	Peroxiredoxin-1	Prdx1	sp|P35700|PRDX1_MOUSE Peroxiredoxin-1 OS=Mus musculus OX=10090 GN=Prdx1 PE=1 SV=1	1	19	19	17	13	13	14	17	13	13	17	18	13	13	14	17	13	13	17	18	11	11	12	15	11	11	15	16	75.4	75.4	75.4	22.176	199	199	0	101.35	By MS/MS	By MS/MS	By MS/MS	By MS/MS	By MS/MS	By MS/MS
P35762	P35762	3	3	3	CD81 antigen	Cd81	sp|P35762|CD81_MOUSE CD81 antigen OS=Mus musculus OX=10090 GN=Cd81 PE=1 SV=2	1	3	3	3	1	1	2	2	2	2	2	2	1	1	2	2	2	2	2	2	1	1	2	2	2	2	2	2	27.5	27.5	27.5	25.814	236	236	0	196.4	By MS/MS	By MS/MS	By MS/MS	By MS/MS	By MS/MS	By MS/MS
P35802	P35802	6	6	6	Neuronal membrane glycoprotein M6-a	Gpm6a	sp|P35802|GPM6A_MOUSE Neuronal membrane glycoprotein M6-a OS=Mus musculus OX=10090 GN=Gpm6a PE=1 SV=1	1	6	6	6	4	4	5	3	4	5	1	3	4	4	5	3	4	5	1	3	4	4	5	3	4	5	1	3	17.6	17.6	17.6	31.149	278	278	0	58.533	By MS/MS	By MS/MS	By MS/MS	By MS/MS	By MS/MS	By MS/MS
P35803	P35803	5	5	5	Neuronal membrane glycoprotein M6-b	Gpm6b	sp|P35803|GPM6B_MOUSE Neuronal membrane glycoprotein M6-b OS=Mus musculus OX=10090 GN=Gpm6b PE=1 SV=2	1	5	5	5	4	3	4	4	4	5	4	4	4	3	4	4	4	5	4	4	4	3	4	4	4	5	4	4	17.7	17.7	17.7	36.209	328	328	0	57.907	By MS/MS	By MS/MS	By MS/MS	By MS/MS	By MS/MS	By MS/MS
P35822	P35822	2	2	2	Receptor-type tyrosine-protein phosphatase kappa	Ptprk	sp|P35822|PTPRK_MOUSE Receptor-type tyrosine-protein phosphatase kappa OS=Mus musculus OX=10090 GN=Ptprk PE=1 SV=1	1	2	2	2	0	0	1	0	0	0	0	1	0	0	1	0	0	0	0	1	0	0	1	0	0	0	0	1	2.3	2.3	2.3	164.18	1457	1457	0.00071633	3.2023			By MS/MS
P35831	P35831	1	1	1	Tyrosine-protein phosphatase non-receptor type 12	Ptpn12	sp|P35831|PTN12_MOUSE Tyrosine-protein phosphatase non-receptor type 12 OS=Mus musculus OX=10090 GN=Ptpn12 PE=1 SV=3	1	1	1	1	1	1	0	0	1	0	0	0	1	1	0	0	1	0	0	0	1	1	0	0	1	0	0	0	2.1	2.1	2.1	86.525	775	775	0.0090128	1.7286	By matching	By MS/MS			By matching
P35922	P35922	10	8	7	Fragile X mental retardation protein 1 homolog	Fmr1	sp|P35922|FMR1_MOUSE Synaptic functional regulator FMR1 OS=Mus musculus OX=10090 GN=Fmr1 PE=1 SV=1	1	10	8	7	6	6	3	4	6	7	4	6	5	5	2	3	5	6	3	5	4	4	2	3	4	5	3	5	17.8	15.1	12.1	68.988	614	614	0	57.743	By MS/MS	By MS/MS	By MS/MS	By MS/MS	By MS/MS	By MS/MS
P35969	P35969	1	1	1	Vascular endothelial growth factor receptor 1	Flt1	sp|P35969|VGFR1_MOUSE Vascular endothelial growth factor receptor 1 OS=Mus musculus OX=10090 GN=Flt1 PE=1 SV=1	1	1	1	1	0	1	0	0	0	0	0	0	0	1	0	0	0	0	0	0	0	1	0	0	0	0	0	0	0.8	0.8	0.8	149.87	1333	1333	1	-2		By MS/MS
P35979	P35979	8	8	8	60S ribosomal protein L12	Rpl12	sp|P35979|RL12_MOUSE 60S ribosomal protein L12 OS=Mus musculus OX=10090 GN=Rpl12 PE=1 SV=2	1	8	8	8	8	8	8	7	8	8	8	8	8	8	8	7	8	8	8	8	8	8	8	7	8	8	8	8	59.4	59.4	59.4	17.804	165	165	0	203.91	By MS/MS	By MS/MS	By MS/MS	By MS/MS	By MS/MS	By MS/MS
P35980	P35980	6	6	6	60S ribosomal protein L18	Rpl18	sp|P35980|RL18_MOUSE 60S ribosomal protein L18 OS=Mus musculus OX=10090 GN=Rpl18 PE=1 SV=3	1	6	6	6	6	6	5	6	6	6	5	6	6	6	5	6	6	6	5	6	6	6	5	6	6	6	5	6	33.5	33.5	33.5	21.644	188	188	0	27.281	By MS/MS	By MS/MS	By MS/MS	By MS/MS	By MS/MS	By MS/MS
P36536	P36536	8	8	6	GTP-binding protein SAR1a	Sar1a	sp|P36536|SAR1A_MOUSE GTP-binding protein SAR1a OS=Mus musculus OX=10090 GN=Sar1a PE=1 SV=1	1	8	8	6	7	7	3	4	7	7	3	3	7	7	3	4	7	7	3	3	5	5	2	3	5	5	2	2	59.6	59.6	50	22.371	198	198	0	60.767	By MS/MS	By MS/MS	By MS/MS	By MS/MS	By MS/MS	By MS/MS
P36552	P36552	3	3	3	Oxygen-dependent coproporphyrinogen-III oxidase, mitochondrial	Cpox	sp|P36552|HEM6_MOUSE Oxygen-dependent coproporphyrinogen-III oxidase, mitochondrial OS=Mus musculus OX=10090 GN=Cpox PE=1 SV=2	1	3	3	3	2	2	0	1	2	2	1	0	2	2	0	1	2	2	1	0	2	2	0	1	2	2	1	0	8.4	8.4	8.4	49.714	443	443	0	6.7829	By MS/MS	By MS/MS		By MS/MS	By MS/MS	By MS/MS
P36916	P36916	11	11	11	Guanine nucleotide-binding protein-like 1	Gnl1	sp|P36916|GNL1_MOUSE Guanine nucleotide-binding protein-like 1 OS=Mus musculus OX=10090 GN=Gnl1 PE=1 SV=4	1	11	11	11	6	5	3	3	7	5	6	7	6	5	3	3	7	5	6	7	6	5	3	3	7	5	6	7	20.3	20.3	20.3	68.77	607	607	0	28.922	By MS/MS	By MS/MS	By MS/MS	By MS/MS	By MS/MS	By MS/MS
P36993	P36993	13	10	10	Protein phosphatase 1B	Ppm1b	sp|P36993|PPM1B_MOUSE Protein phosphatase 1B OS=Mus musculus OX=10090 GN=Ppm1b PE=1 SV=1	1	13	10	10	7	6	5	7	7	7	7	8	7	6	4	4	7	7	5	6	7	6	4	4	7	7	5	6	41.8	33.8	33.8	42.795	390	390	0	27.555	By MS/MS	By MS/MS	By MS/MS	By MS/MS	By MS/MS	By MS/MS
P37040	P37040	15	15	15	NADPH--cytochrome P450 reductase	Por	sp|P37040|NCPR_MOUSE NADPH--cytochrome P450 reductase OS=Mus musculus OX=10090 GN=Por PE=1 SV=2	1	15	15	15	12	10	10	11	11	11	10	10	12	10	10	11	11	11	10	10	12	10	10	11	11	11	10	10	28.3	28.3	28.3	77.043	678	678	0	69.221	By MS/MS	By MS/MS	By MS/MS	By MS/MS	By MS/MS	By MS/MS
P37804	P37804	13	12	12	Transgelin	Tagln	sp|P37804|TAGL_MOUSE Transgelin OS=Mus musculus OX=10090 GN=Tagln PE=1 SV=3	1	13	12	12	7	8	9	11	8	7	10	9	6	7	8	10	7	6	9	8	6	7	8	10	7	6	9	8	73.1	69.7	69.7	22.576	201	201	0	34.138	By MS/MS	By MS/MS	By MS/MS	By MS/MS	By MS/MS	By MS/MS
P37889	P37889	2	2	2	Fibulin-2	Fbln2	sp|P37889|FBLN2_MOUSE Fibulin-2 OS=Mus musculus OX=10090 GN=Fbln2 PE=1 SV=2	1	2	2	2	1	1	0	0	1	1	0	0	1	1	0	0	1	1	0	0	1	1	0	0	1	1	0	0	1.5	1.5	1.5	131.83	1221	1221	0.029227	1.1672	By MS/MS	By MS/MS			By MS/MS	By MS/MS
P38060;Q8JZS7	P38060	11;1	11;1	11;1	Hydroxymethylglutaryl-CoA lyase, mitochondrial	Hmgcl	sp|P38060|HMGCL_MOUSE Hydroxymethylglutaryl-CoA lyase, mitochondrial OS=Mus musculus OX=10090 GN=Hmgcl PE=1 SV=2	2	11	11	11	7	7	6	4	6	5	3	5	7	7	6	4	6	5	3	5	7	7	6	4	6	5	3	5	48.3	48.3	48.3	34.238	325	325;343	0	59.038	By MS/MS	By MS/MS	By MS/MS	By MS/MS	By MS/MS	By MS/MS
P38647	P38647	41	40	40	Stress-70 protein, mitochondrial	Hspa9	sp|P38647|GRP75_MOUSE Stress-70 protein, mitochondrial OS=Mus musculus OX=10090 GN=Hspa9 PE=1 SV=3	1	41	40	40	29	28	33	35	31	31	31	27	28	27	32	34	30	30	30	26	28	27	32	34	30	30	30	26	54.3	54.3	54.3	73.46	679	679	0	208.9	By MS/MS	By MS/MS	By MS/MS	By MS/MS	By MS/MS	By MS/MS
P39053	P39053	38	38	26	Dynamin-1	Dnm1	sp|P39053|DYN1_MOUSE Dynamin-1 OS=Mus musculus OX=10090 GN=Dnm1 PE=1 SV=2	1	38	38	26	28	25	19	26	25	29	25	27	28	25	19	26	25	29	25	27	19	17	9	16	17	21	14	17	47.6	47.6	35.3	97.802	867	867	0	233.03	By MS/MS	By MS/MS	By MS/MS	By MS/MS	By MS/MS	By MS/MS
P39054	P39054	24	9	9	Dynamin-2	Dnm2	sp|P39054|DYN2_MOUSE Dynamin-2 OS=Mus musculus OX=10090 GN=Dnm2 PE=1 SV=2	1	24	9	9	16	16	15	16	15	14	19	18	6	6	4	5	6	5	7	6	6	6	4	5	6	5	7	6	27.2	11.8	11.8	98.144	870	870	0	23.007	By MS/MS	By MS/MS	By MS/MS	By MS/MS	By MS/MS	By MS/MS
P39061	P39061	18	18	18	Collagen alpha-1(XVIII) chain;Endostatin	Col18a1	sp|P39061|COIA1_MOUSE Collagen alpha-1(XVIII) chain OS=Mus musculus OX=10090 GN=Col18a1 PE=1 SV=4	1	18	18	18	12	11	12	13	11	10	13	13	12	11	12	13	11	10	13	13	12	11	12	13	11	10	13	13	11.6	11.6	11.6	182.17	1774	1774	0	76.032	By MS/MS	By MS/MS	By MS/MS	By MS/MS	By MS/MS	By MS/MS
P39087	P39087	2	2	2	Glutamate receptor ionotropic, kainate 2	Grik2	sp|P39087|GRIK2_MOUSE Glutamate receptor ionotropic, kainate 2 OS=Mus musculus OX=10090 GN=Grik2 PE=1 SV=4	1	2	2	2	1	0	0	0	2	1	0	0	1	0	0	0	2	1	0	0	1	0	0	0	2	1	0	0	3.4	3.4	3.4	102.49	908	908	0.0018091	2.5001	By matching				By MS/MS	By MS/MS
P39098	P39098	2	2	2	Mannosyl-oligosaccharide 1,2-alpha-mannosidase IB	Man1a2	sp|P39098|MA1A2_MOUSE Mannosyl-oligosaccharide 1,2-alpha-mannosidase IB OS=Mus musculus OX=10090 GN=Man1a2 PE=1 SV=1	1	2	2	2	1	2	0	0	2	1	0	0	1	2	0	0	2	1	0	0	1	2	0	0	2	1	0	0	4.1	4.1	4.1	72.871	641	641	0.011638	1.6417	By matching	By MS/MS			By MS/MS	By MS/MS
P39447	P39447	46	46	46	Tight junction protein ZO-1	Tjp1	sp|P39447|ZO1_MOUSE Tight junction protein ZO-1 OS=Mus musculus OX=10090 GN=Tjp1 PE=1 SV=2	1	46	46	46	26	23	31	31	24	22	31	33	26	23	31	31	24	22	31	33	26	23	31	31	24	22	31	33	31.3	31.3	31.3	194.74	1745	1745	0	173.34	By MS/MS	By MS/MS	By MS/MS	By MS/MS	By MS/MS	By MS/MS
P39654	P39654	3	3	3	Arachidonate 15-lipoxygenase	Alox15	sp|P39654|LOX15_MOUSE Arachidonate 15-lipoxygenase OS=Mus musculus OX=10090 GN=Alox15 PE=1 SV=4	1	3	3	3	0	0	2	2	1	1	0	0	0	0	2	2	1	1	0	0	0	0	2	2	1	1	0	0	6.3	6.3	6.3	75.444	663	663	0.0016026	2.6364			By MS/MS	By MS/MS	By MS/MS	By matching
P39749	P39749	11	11	11	Flap endonuclease 1	Fen1	sp|P39749|FEN1_MOUSE Flap endonuclease 1 OS=Mus musculus OX=10090 GN=Fen1 PE=1 SV=1	1	11	11	11	7	8	4	6	7	8	4	8	7	8	4	6	7	8	4	8	7	8	4	6	7	8	4	8	33.1	33.1	33.1	42.314	378	378	0	42.183	By MS/MS	By MS/MS	By MS/MS	By MS/MS	By MS/MS	By MS/MS
P40124;REV__Q64702	P40124	30;1	30;1	28;1	Adenylyl cyclase-associated protein 1	Cap1	sp|P40124|CAP1_MOUSE Adenylyl cyclase-associated protein 1 OS=Mus musculus OX=10090 GN=Cap1 PE=1 SV=4	2	30	30	28	20	21	20	24	21	20	27	25	20	21	20	24	21	20	27	25	20	20	20	24	20	19	25	24	64.1	64.1	61.2	51.564	474	474;925	0	323.31	By MS/MS	By MS/MS	By MS/MS	By MS/MS	By MS/MS	By MS/MS
P40142	P40142	44	44	44	Transketolase	Tkt	sp|P40142|TKT_MOUSE Transketolase OS=Mus musculus OX=10090 GN=Tkt PE=1 SV=1	1	44	44	44	32	32	35	37	33	35	36	37	32	32	35	37	33	35	36	37	32	32	35	37	33	35	36	37	80.1	80.1	80.1	67.63	623	623	0	323.31	By MS/MS	By MS/MS	By MS/MS	By MS/MS	By MS/MS	By MS/MS
P40237	P40237	2	2	2	CD82 antigen	Cd82	sp|P40237|CD82_MOUSE CD82 antigen OS=Mus musculus OX=10090 GN=Cd82 PE=1 SV=1	1	2	2	2	1	1	1	1	1	1	0	1	1	1	1	1	1	1	0	1	1	1	1	1	1	1	0	1	4.5	4.5	4.5	29.628	266	266	0	4.6629	By MS/MS	By MS/MS	By MS/MS	By MS/MS	By MS/MS	By matching
P40240	P40240	3	3	3	CD9 antigen	Cd9	sp|P40240|CD9_MOUSE CD9 antigen OS=Mus musculus OX=10090 GN=Cd9 PE=1 SV=2	1	3	3	3	2	2	1	1	2	2	2	1	2	2	1	1	2	2	2	1	2	2	1	1	2	2	2	1	19.9	19.9	19.9	25.258	226	226	0	5.0341	By matching	By matching	By MS/MS	By MS/MS	By matching	By MS/MS
P40336	P40336	13	13	11	Vacuolar protein sorting-associated protein 26A	Vps26a	sp|P40336|VP26A_MOUSE Vacuolar protein sorting-associated protein 26A OS=Mus musculus OX=10090 GN=Vps26a PE=1 SV=1	1	13	13	11	9	8	7	7	6	7	7	7	9	8	7	7	6	7	7	7	8	6	6	7	5	6	6	7	46.8	46.8	42.5	38.113	327	327	0	74.884	By MS/MS	By MS/MS	By MS/MS	By MS/MS	By MS/MS	By MS/MS
P40338	P40338	1	1	1	Von Hippel-Lindau disease tumor suppressor	Vhl	sp|P40338|VHL_MOUSE von Hippel-Lindau disease tumor suppressor OS=Mus musculus OX=10090 GN=Vhl PE=1 SV=1	1	1	1	1	1	1	0	0	1	0	0	0	1	1	0	0	1	0	0	0	1	1	0	0	1	0	0	0	21.5	21.5	21.5	20.769	181	181	0	5.4544	By MS/MS	By MS/MS			By MS/MS
P40630	P40630	7	7	7	Transcription factor A, mitochondrial	Tfam	sp|P40630|TFAM_MOUSE Transcription factor A, mitochondrial OS=Mus musculus OX=10090 GN=Tfam PE=1 SV=2	1	7	7	7	3	5	3	3	4	3	3	3	3	5	3	3	4	3	3	3	3	5	3	3	4	3	3	3	22.6	22.6	22.6	27.987	243	243	0	7.42	By MS/MS	By MS/MS	By MS/MS	By MS/MS	By MS/MS	By MS/MS
P41105	P41105	6	6	6	60S ribosomal protein L28	Rpl28	sp|P41105|RL28_MOUSE 60S ribosomal protein L28 OS=Mus musculus OX=10090 GN=Rpl28 PE=1 SV=2	1	6	6	6	5	5	5	5	5	5	5	5	5	5	5	5	5	5	5	5	5	5	5	5	5	5	5	5	39.4	39.4	39.4	15.733	137	137	0	14.922	By MS/MS	By MS/MS	By MS/MS	By MS/MS	By MS/MS	By MS/MS
P41216	P41216	19	19	16	Long-chain-fatty-acid--CoA ligase 1	Acsl1	sp|P41216|ACSL1_MOUSE Long-chain-fatty-acid--CoA ligase 1 OS=Mus musculus OX=10090 GN=Acsl1 PE=1 SV=2	1	19	19	16	13	13	10	14	13	14	12	15	13	13	10	14	13	14	12	15	11	12	10	12	11	12	10	13	28.6	28.6	24.6	77.951	699	699	0	114.07	By MS/MS	By MS/MS	By MS/MS	By MS/MS	By MS/MS	By MS/MS
P41241;P41242	P41241	8;1	8;1	8;1	Tyrosine-protein kinase CSK	Csk	sp|P41241|CSK_MOUSE Tyrosine-protein kinase CSK OS=Mus musculus OX=10090 GN=Csk PE=1 SV=2	2	8	8	8	4	4	2	2	4	4	4	4	4	4	2	2	4	4	4	4	4	4	2	2	4	4	4	4	16.4	16.4	16.4	50.716	450	450;505	0	6.5257	By MS/MS	By MS/MS	By MS/MS	By MS/MS	By MS/MS	By MS/MS
P41731	P41731	2	2	2	CD63 antigen	Cd63	sp|P41731|CD63_MOUSE CD63 antigen OS=Mus musculus OX=10090 GN=Cd63 PE=1 SV=2	1	2	2	2	2	1	1	1	2	2	1	1	2	1	1	1	2	2	1	1	2	1	1	1	2	2	1	1	7.6	7.6	7.6	25.766	238	238	0	7.1037	By MS/MS	By MS/MS	By MS/MS	By MS/MS	By MS/MS	By MS/MS
P42125	P42125	15	15	15	Enoyl-CoA delta isomerase 1, mitochondrial	Eci1	sp|P42125|ECI1_MOUSE Enoyl-CoA delta isomerase 1, mitochondrial OS=Mus musculus OX=10090 GN=Eci1 PE=1 SV=2	1	15	15	15	9	11	8	11	9	12	11	11	9	11	8	11	9	12	11	11	9	11	8	11	9	12	11	11	57.1	57.1	57.1	32.25	289	289	0	82.265	By MS/MS	By MS/MS	By MS/MS	By MS/MS	By MS/MS	By MS/MS
P42128	P42128	3	3	2	Forkhead box protein K1	Foxk1	sp|P42128|FOXK1_MOUSE Forkhead box protein K1 OS=Mus musculus OX=10090 GN=Foxk1 PE=1 SV=2	1	3	3	2	2	2	2	1	2	1	2	1	2	2	2	1	2	1	2	1	1	1	1	1	1	1	2	0	4	4	3.1	74.919	719	719	0	6.5347	By MS/MS	By MS/MS	By MS/MS	By matching	By matching	By matching
P42208	P42208	19	19	19	Septin-2	37500	sp|P42208|SEPT2_MOUSE Septin-2 OS=Mus musculus OX=10090 GN=Septin2 PE=1 SV=2	1	19	19	19	13	13	13	13	15	14	13	14	13	13	13	13	15	14	13	14	13	13	13	13	15	14	13	14	57.6	57.6	57.6	41.525	361	361	0	195.24	By MS/MS	By MS/MS	By MS/MS	By MS/MS	By MS/MS	By MS/MS
P42225	P42225	16	16	16	Signal transducer and activator of transcription 1	Stat1	sp|P42225|STAT1_MOUSE Signal transducer and activator of transcription 1 OS=Mus musculus OX=10090 GN=Stat1 PE=1 SV=1	1	16	16	16	11	11	7	5	12	10	3	8	11	11	7	5	12	10	3	8	11	11	7	5	12	10	3	8	26.8	26.8	26.8	87.196	749	749	0	46.672	By MS/MS	By MS/MS	By MS/MS	By MS/MS	By MS/MS	By MS/MS
P42227	P42227	7	7	7	Signal transducer and activator of transcription 3	Stat3	sp|P42227|STAT3_MOUSE Signal transducer and activator of transcription 3 OS=Mus musculus OX=10090 GN=Stat3 PE=1 SV=2	1	7	7	7	3	3	0	4	4	3	2	3	3	3	0	4	4	3	2	3	3	3	0	4	4	3	2	3	14.7	14.7	14.7	88.053	770	770	0	35.567	By MS/MS	By MS/MS		By MS/MS	By MS/MS	By MS/MS
P42232;P42230	P42232	5;2	5;2	5;2	Signal transducer and activator of transcription 5B	Stat5b	sp|P42232|STA5B_MOUSE Signal transducer and activator of transcription 5B OS=Mus musculus OX=10090 GN=Stat5b PE=1 SV=1	2	5	5	5	3	3	3	2	2	3	3	2	3	3	3	2	2	3	3	2	3	3	3	2	2	3	3	2	8.1	8.1	8.1	90.001	786	786;793	0	9.9072	By MS/MS	By MS/MS	By MS/MS	By MS/MS	By matching	By MS/MS
P42337	P42337	2	2	2	Phosphatidylinositol 4,5-bisphosphate 3-kinase catalytic subunit alpha isoform	Pik3ca	sp|P42337|PK3CA_MOUSE Phosphatidylinositol 4,5-bisphosphate 3-kinase catalytic subunit alpha isoform OS=Mus musculus OX=10090 GN=Pik3ca PE=1 SV=2	1	2	2	2	2	2	0	1	2	2	1	1	2	2	0	1	2	2	1	1	2	2	0	1	2	2	1	1	1.9	1.9	1.9	124.41	1068	1068	0.00071616	3.2007	By MS/MS	By MS/MS		By matching	By MS/MS	By MS/MS
P42567	P42567	8	8	8	Epidermal growth factor receptor substrate 15	Eps15	sp|P42567|EPS15_MOUSE Epidermal growth factor receptor substrate 15 OS=Mus musculus OX=10090 GN=Eps15 PE=1 SV=1	1	8	8	8	6	4	3	6	5	6	3	4	6	4	3	6	5	6	3	4	6	4	3	6	5	6	3	4	12.9	12.9	12.9	98.47	897	897	0	16.382	By MS/MS	By MS/MS	By MS/MS	By MS/MS	By matching	By MS/MS
P42669;Q9WTR0	P42669	14;1	14;1	12;1	Transcriptional activator protein Pur-alpha	Pura	sp|P42669|PURA_MOUSE Transcriptional activator protein Pur-alpha OS=Mus musculus OX=10090 GN=Pura PE=1 SV=1	2	14	14	12	8	8	11	10	8	11	8	10	8	8	11	10	8	11	8	10	7	7	9	8	6	9	6	8	47.4	47.4	43.6	34.883	321	321;607	0	132.42	By MS/MS	By MS/MS	By MS/MS	By MS/MS	By MS/MS	By MS/MS
P42859	P42859	10	10	10	Huntingtin	Htt	sp|P42859|HD_MOUSE Huntingtin OS=Mus musculus OX=10090 GN=Htt PE=1 SV=2	1	10	10	10	6	5	2	2	4	6	3	1	6	5	2	2	4	6	3	1	6	5	2	2	4	6	3	1	5.3	5.3	5.3	344.69	3119	3119	0	22.36	By MS/MS	By MS/MS	By MS/MS	By MS/MS	By MS/MS	By MS/MS
P42932	P42932	39	39	39	T-complex protein 1 subunit theta	Cct8	sp|P42932|TCPQ_MOUSE T-complex protein 1 subunit theta OS=Mus musculus OX=10090 GN=Cct8 PE=1 SV=3	1	39	39	39	30	31	30	32	27	33	30	34	30	31	30	32	27	33	30	34	30	31	30	32	27	33	30	34	66.1	66.1	66.1	59.555	548	548	0	211.12	By MS/MS	By MS/MS	By MS/MS	By MS/MS	By MS/MS	By MS/MS
P43006	P43006	10	10	10	Excitatory amino acid transporter 2	Slc1a2	sp|P43006|EAA2_MOUSE Excitatory amino acid transporter 2 OS=Mus musculus OX=10090 GN=Slc1a2 PE=1 SV=1	1	10	10	10	8	7	1	3	5	8	2	2	8	7	1	3	5	8	2	2	8	7	1	3	5	8	2	2	21.5	21.5	21.5	62.03	572	572	0	29.126	By MS/MS	By MS/MS	By MS/MS	By MS/MS	By MS/MS	By MS/MS
P43023	P43023	2	2	2	Cytochrome c oxidase subunit 6A2, mitochondrial	Cox6a2	sp|P43023|CX6A2_MOUSE Cytochrome c oxidase subunit 6A2, mitochondrial OS=Mus musculus OX=10090 GN=Cox6a2 PE=1 SV=2	1	2	2	2	0	0	2	2	0	0	1	1	0	0	2	2	0	0	1	1	0	0	2	2	0	0	1	1	42.3	42.3	42.3	10.749	97	97	0	4.9416			By MS/MS	By MS/MS
P43024	P43024	4	4	4	Cytochrome c oxidase subunit 6A1, mitochondrial	Cox6a1	sp|P43024|CX6A1_MOUSE Cytochrome c oxidase subunit 6A1, mitochondrial OS=Mus musculus OX=10090 GN=Cox6a1 PE=1 SV=2	1	4	4	4	1	1	1	3	1	2	4	3	1	1	1	3	1	2	4	3	1	1	1	3	1	2	4	3	59.5	59.5	59.5	12.352	111	111	0	20.123	By MS/MS	By MS/MS	By MS/MS	By MS/MS	By MS/MS	By MS/MS
P43025	P43025	5	5	5	Tetranectin	Clec3b	sp|P43025|TETN_MOUSE Tetranectin OS=Mus musculus OX=10090 GN=Clec3b PE=1 SV=2	1	5	5	5	3	3	3	2	3	3	2	2	3	3	3	2	3	3	2	2	3	3	3	2	3	3	2	2	21.3	21.3	21.3	22.257	202	202	0	27.232	By MS/MS	By MS/MS	By MS/MS	By MS/MS	By MS/MS	By MS/MS
P43027	P43027	1	1	1	Growth/differentiation factor 5	Gdf5	sp|P43027|GDF5_MOUSE Growth/differentiation factor 5 OS=Mus musculus OX=10090 GN=Gdf5 PE=1 SV=2	1	1	1	1	1	1	0	1	1	1	1	1	1	1	0	1	1	1	1	1	1	1	0	1	1	1	1	1	1.6	1.6	1.6	54.895	495	495	0.02042	1.3123	By MS/MS	By MS/MS		By MS/MS	By MS/MS	By MS/MS
P43135;Q60632	P43135;Q60632	1;1	1;1	1;1	COUP transcription factor 2;COUP transcription factor 1	Nr2f2;Nr2f1	sp|P43135|COT2_MOUSE COUP transcription factor 2 OS=Mus musculus OX=10090 GN=Nr2f2 PE=1 SV=2;sp|Q60632|COT1_MOUSE COUP transcription factor 1 OS=Mus musculus OX=10090 GN=Nr2f1 PE=2 SV=2	2	1	1	1	0	0	0	0	1	0	0	0	0	0	0	0	1	0	0	0	0	0	0	0	1	0	0	0	3.4	3.4	3.4	45.571	414	414;422	0.0076223	1.8016					By MS/MS
P43247	P43247	4	4	4	DNA mismatch repair protein Msh2	Msh2	sp|P43247|MSH2_MOUSE DNA mismatch repair protein Msh2 OS=Mus musculus OX=10090 GN=Msh2 PE=1 SV=1	1	4	4	4	3	3	2	2	2	3	2	2	3	3	2	2	2	3	2	2	3	3	2	2	2	3	2	2	6.6	6.6	6.6	104.15	935	935	0	17.402	By MS/MS	By MS/MS	By MS/MS	By MS/MS	By MS/MS	By MS/MS
P43274;Q07133	P43274	13;3	4;0	4;0	Histone H1.4	Hist1h1e	sp|P43274|H14_MOUSE Histone H1.4 OS=Mus musculus OX=10090 GN=H1-4 PE=1 SV=2	2	13	4	4	6	6	13	12	6	6	12	13	2	2	4	4	2	2	3	4	2	2	4	4	2	2	3	4	40.2	17.4	17.4	21.977	219	219;208	0	12.5	By MS/MS	By MS/MS	By MS/MS	By MS/MS	By MS/MS	By MS/MS
P43275	P43275	8	4	4	Histone H1.1	Hist1h1a	sp|P43275|H11_MOUSE Histone H1.1 OS=Mus musculus OX=10090 GN=H1-1 PE=1 SV=2	1	8	4	4	4	5	7	5	5	5	8	7	3	4	3	2	4	4	4	3	3	4	3	2	4	4	4	3	31	25.4	25.4	21.785	213	213	0	43.416	By MS/MS	By MS/MS	By MS/MS	By MS/MS	By MS/MS	By MS/MS
P43276	P43276	9	7	7	Histone H1.5	Hist1h1b	sp|P43276|H15_MOUSE Histone H1.5 OS=Mus musculus OX=10090 GN=H1-5 PE=1 SV=2	1	9	7	7	6	6	8	9	6	7	9	9	4	4	6	7	4	5	7	7	4	4	6	7	4	5	7	7	34.1	26	26	22.576	223	223	0	20.169	By MS/MS	By MS/MS	By MS/MS	By MS/MS	By MS/MS	By MS/MS
P43277	P43277	14	3	1	Histone H1.3	Hist1h1d	sp|P43277|H13_MOUSE Histone H1.3 OS=Mus musculus OX=10090 GN=H1-3 PE=1 SV=2	1	14	3	1	7	7	13	12	6	7	13	13	2	2	2	2	1	2	3	2	1	1	0	0	0	1	1	0	40.3	15.4	7.2	22.099	221	221	0	9.0172	By MS/MS	By MS/MS	By MS/MS	By MS/MS	By MS/MS	By MS/MS
P43406	P43406	26	26	26	Integrin alpha-V;Integrin alpha-V heavy chain;Integrin alpha-V light chain	Itgav	sp|P43406|ITAV_MOUSE Integrin alpha-V OS=Mus musculus OX=10090 GN=Itgav PE=1 SV=2	1	26	26	26	8	6	11	14	9	11	17	14	8	6	11	14	9	11	17	14	8	6	11	14	9	11	17	14	30.4	30.4	30.4	115.36	1044	1044	0	70.414	By MS/MS	By MS/MS	By MS/MS	By MS/MS	By MS/MS	By MS/MS
P45376	P45376	16	16	16	Aldose reductase	Akr1b1	sp|P45376|ALDR_MOUSE Aldo-keto reductase family 1 member B1 OS=Mus musculus OX=10090 GN=Akr1b1 PE=1 SV=3	1	16	16	16	13	13	9	13	13	11	11	12	13	13	9	13	13	11	11	12	13	13	9	13	13	11	11	12	51.9	51.9	51.9	35.732	316	316	0	76.997	By MS/MS	By MS/MS	By MS/MS	By MS/MS	By MS/MS	By MS/MS
P45377	P45377	3	2	2	Aldose reductase-related protein 2	Akr1b8	sp|P45377|ALD2_MOUSE Aldose reductase-related protein 2 OS=Mus musculus OX=10090 GN=Akr1b8 PE=1 SV=2	1	3	2	2	1	1	1	1	1	1	0	1	1	1	1	0	1	1	0	0	1	1	1	0	1	1	0	0	13.3	10.8	10.8	36.12	316	316	0.028515	1.182	By MS/MS	By MS/MS	By MS/MS	By matching	By MS/MS	By matching
P45591	P45591	13	10	10	Cofilin-2	Cfl2	sp|P45591|COF2_MOUSE Cofilin-2 OS=Mus musculus OX=10090 GN=Cfl2 PE=1 SV=1	1	13	10	10	9	10	7	10	10	10	8	10	6	7	4	8	7	7	5	7	6	7	4	8	7	7	5	7	68.1	53.6	53.6	18.709	166	166	0	97.087	By MS/MS	By MS/MS	By MS/MS	By MS/MS	By MS/MS	By MS/MS
P45878	P45878	5	5	5	Peptidyl-prolyl cis-trans isomerase FKBP2	Fkbp2	sp|P45878|FKBP2_MOUSE Peptidyl-prolyl cis-trans isomerase FKBP2 OS=Mus musculus OX=10090 GN=Fkbp2 PE=1 SV=1	1	5	5	5	4	4	2	5	4	4	4	4	4	4	2	5	4	4	4	4	4	4	2	5	4	4	4	4	57.1	57.1	57.1	15.344	140	140	0	32.206	By MS/MS	By MS/MS	By MS/MS	By MS/MS	By MS/MS	By MS/MS
P45952	P45952	16	16	16	Medium-chain specific acyl-CoA dehydrogenase, mitochondrial	Acadm	sp|P45952|ACADM_MOUSE Medium-chain specific acyl-CoA dehydrogenase, mitochondrial OS=Mus musculus OX=10090 GN=Acadm PE=1 SV=1	1	16	16	16	7	7	10	14	6	8	14	14	7	7	10	14	6	8	14	14	7	7	10	14	6	8	14	14	39.4	39.4	39.4	46.481	421	421	0	85.78	By MS/MS	By MS/MS	By MS/MS	By MS/MS	By MS/MS	By MS/MS
P46061	P46061	18	18	18	Ran GTPase-activating protein 1	Rangap1	sp|P46061|RAGP1_MOUSE Ran GTPase-activating protein 1 OS=Mus musculus OX=10090 GN=Rangap1 PE=1 SV=2	1	18	18	18	9	10	7	9	12	9	8	8	9	10	7	9	12	9	8	8	9	10	7	9	12	9	8	8	35.3	35.3	35.3	63.53	589	589	0	47.549	By MS/MS	By MS/MS	By MS/MS	By MS/MS	By MS/MS	By MS/MS
P46096;Q9R0N5	P46096	24;3	24;3	17;1	Synaptotagmin-1	Syt1	sp|P46096|SYT1_MOUSE Synaptotagmin-1 OS=Mus musculus OX=10090 GN=Syt1 PE=1 SV=1	2	24	24	17	17	16	17	16	17	19	14	17	17	16	17	16	17	19	14	17	11	11	12	12	12	14	11	12	57.2	57.2	45.1	47.417	421	421;386	0	205.87	By MS/MS	By MS/MS	By MS/MS	By MS/MS	By MS/MS	By MS/MS
P46097	P46097	8	1	1	Synaptotagmin-2	Syt2	sp|P46097|SYT2_MOUSE Synaptotagmin-2 OS=Mus musculus OX=10090 GN=Syt2 PE=1 SV=1	1	8	1	1	7	6	5	4	6	6	3	5	1	1	0	0	1	1	0	0	1	1	0	0	1	1	0	0	14	1.9	1.9	47.262	422	422	1	-2	By MS/MS	By matching	By matching	By matching	By matching	By matching
P46412;P21765	P46412	5;1	5;1	5;1	Glutathione peroxidase 3	Gpx3	sp|P46412|GPX3_MOUSE Glutathione peroxidase 3 OS=Mus musculus OX=10090 GN=Gpx3 PE=1 SV=2	2	5	5	5	3	3	4	2	3	3	2	2	3	3	4	2	3	3	2	2	3	3	4	2	3	3	2	2	20.8	20.8	20.8	25.424	226	226;221	0	9.4498	By MS/MS	By MS/MS	By MS/MS	By MS/MS	By MS/MS	By MS/MS
P46414	P46414	5	5	5	Cyclin-dependent kinase inhibitor 1B	Cdkn1b	sp|P46414|CDN1B_MOUSE Cyclin-dependent kinase inhibitor 1B OS=Mus musculus OX=10090 GN=Cdkn1b PE=1 SV=2	1	5	5	5	4	3	3	3	3	4	4	3	4	3	3	3	3	4	4	3	4	3	3	3	3	4	4	3	23.4	23.4	23.4	22.193	197	197	0	19.864	By MS/MS	By MS/MS	By MS/MS	By MS/MS	By MS/MS	By MS/MS
P46460	P46460	46	46	45	Vesicle-fusing ATPase	Nsf	sp|P46460|NSF_MOUSE Vesicle-fusing ATPase OS=Mus musculus OX=10090 GN=Nsf PE=1 SV=2	1	46	46	45	34	34	31	30	35	37	31	35	34	34	31	30	35	37	31	35	33	33	30	29	34	36	31	34	61.3	61.3	60.3	82.613	744	744	0	294.25	By MS/MS	By MS/MS	By MS/MS	By MS/MS	By MS/MS	By MS/MS
P46467	P46467	9	5	5	Vacuolar protein sorting-associated protein 4B	Vps4b	sp|P46467|VPS4B_MOUSE Vacuolar protein sorting-associated protein 4B OS=Mus musculus OX=10090 GN=Vps4b PE=1 SV=2	1	9	5	5	6	5	6	6	4	7	7	5	2	2	2	2	2	3	3	2	2	2	2	2	2	3	3	2	24.3	16.4	16.4	49.419	444	444	0	18.968	By MS/MS	By MS/MS	By MS/MS	By matching	By MS/MS	By MS/MS
P46471	P46471	26	26	26	26S protease regulatory subunit 7	Psmc2	sp|P46471|PRS7_MOUSE 26S proteasome regulatory subunit 7 OS=Mus musculus OX=10090 GN=Psmc2 PE=1 SV=5	1	26	26	26	20	21	17	17	19	21	19	20	20	21	17	17	19	21	19	20	20	21	17	17	19	21	19	20	61.9	61.9	61.9	48.647	433	433	0	222.71	By MS/MS	By MS/MS	By MS/MS	By MS/MS	By MS/MS	By MS/MS
P46638;Q9WTL2	P46638	13;1	13;1	2;0	Ras-related protein Rab-11B	Rab11b	sp|P46638|RB11B_MOUSE Ras-related protein Rab-11B OS=Mus musculus OX=10090 GN=Rab11b PE=1 SV=3	2	13	13	2	12	12	12	10	11	12	11	12	12	12	12	10	11	12	11	12	2	2	1	1	2	2	1	1	62.8	62.8	13.3	24.489	218	218;213	0	108	By MS/MS	By MS/MS	By MS/MS	By MS/MS	By MS/MS	By MS/MS
P46656	P46656	1	1	1	Adrenodoxin, mitochondrial	Fdx1	sp|P46656|ADX_MOUSE Adrenodoxin, mitochondrial OS=Mus musculus OX=10090 GN=Fdx1 PE=1 SV=1	1	1	1	1	1	1	0	0	1	1	0	0	1	1	0	0	1	1	0	0	1	1	0	0	1	1	0	0	4.8	4.8	4.8	20.123	188	188	0.031743	1.1203	By MS/MS	By matching			By matching	By matching
P46660	P46660	26	21	21	Alpha-internexin	Ina	sp|P46660|AINX_MOUSE Alpha-internexin OS=Mus musculus OX=10090 GN=Ina PE=1 SV=3	1	26	21	21	18	16	15	12	17	20	9	13	14	12	10	8	13	16	6	9	14	12	10	8	13	16	6	9	58.1	49.9	49.9	55.382	501	501	0	111.86	By MS/MS	By MS/MS	By MS/MS	By MS/MS	By MS/MS	By MS/MS
P46662	P46662	1	1	1	Merlin	Nf2	sp|P46662|MERL_MOUSE Merlin OS=Mus musculus OX=10090 GN=Nf2 PE=1 SV=2	1	1	1	1	1	1	0	0	1	1	0	0	1	1	0	0	1	1	0	0	1	1	0	0	1	1	0	0	4	4	4	69.775	596	596	0.00050075	3.8238	By MS/MS	By MS/MS			By MS/MS	By MS/MS
P46664	P46664	15	15	15	Adenylosuccinate synthetase isozyme 2	Adss	sp|P46664|PURA2_MOUSE Adenylosuccinate synthetase isozyme 2 OS=Mus musculus OX=10090 GN=Adss2 PE=1 SV=2	1	15	15	15	12	13	7	6	12	11	6	5	12	13	7	6	12	11	6	5	12	13	7	6	12	11	6	5	41.4	41.4	41.4	50.02	456	456	0	36.895	By MS/MS	By MS/MS	By MS/MS	By MS/MS	By MS/MS	By MS/MS
P46686	P46686	1	1	1	Tubby-related protein 2	Tulp2	sp|P46686|TULP2_MOUSE Tubby-related protein 2 OS=Mus musculus OX=10090 GN=Tulp2 PE=1 SV=3	1	1	1	1	1	1	0	0	1	1	0	0	1	1	0	0	1	1	0	0	1	1	0	0	1	1	0	0	1.2	1.2	1.2	62.724	562	562	0.031043	1.1369	By MS/MS	By MS/MS			By MS/MS	By MS/MS
P46718	P46718	1	1	1	Programmed cell death protein 2	Pdcd2	sp|P46718|PDCD2_MOUSE Programmed cell death protein 2 OS=Mus musculus OX=10090 GN=Pdcd2 PE=2 SV=2	1	1	1	1	1	1	0	0	1	1	0	0	1	1	0	0	1	1	0	0	1	1	0	0	1	1	0	0	4.4	4.4	4.4	38.341	343	343	0.043561	0.9996	By MS/MS	By MS/MS			By MS/MS	By MS/MS
P46735;REV__Q9CWL2	P46735	25;1	25;1	22;1	Unconventional myosin-Ib	Myo1b	sp|P46735|MYO1B_MOUSE Unconventional myosin-Ib OS=Mus musculus OX=10090 GN=Myo1b PE=1 SV=3	2	25	25	22	14	13	11	14	15	14	14	15	14	13	11	14	15	14	14	15	13	12	9	14	14	13	14	15	27.9	27.9	24.6	128.56	1107	1107;1761	0	115.58	By MS/MS	By MS/MS	By MS/MS	By MS/MS	By MS/MS	By MS/MS
P46737	P46737	4	4	4	Lys-63-specific deubiquitinase BRCC36	Brcc3	sp|P46737|BRCC3_MOUSE Lys-63-specific deubiquitinase BRCC36 OS=Mus musculus OX=10090 GN=Brcc3 PE=1 SV=1	1	4	4	4	3	3	1	1	3	3	1	1	3	3	1	1	3	3	1	1	3	3	1	1	3	3	1	1	23.4	23.4	23.4	33.34	291	291	0	28.321	By MS/MS	By MS/MS	By matching	By MS/MS	By MS/MS	By MS/MS
P46935	P46935	29	29	27	E3 ubiquitin-protein ligase NEDD4	Nedd4	sp|P46935|NEDD4_MOUSE E3 ubiquitin-protein ligase NEDD4 OS=Mus musculus OX=10090 GN=Nedd4 PE=1 SV=3	1	29	29	27	16	18	22	24	18	19	23	24	16	18	22	24	18	19	23	24	15	17	22	23	17	19	23	23	38.2	38.2	35.9	102.71	887	887	0	210.83	By MS/MS	By MS/MS	By MS/MS	By MS/MS	By MS/MS	By MS/MS
P46938	P46938	1	1	1	Transcriptional coactivator YAP1	Yap1	sp|P46938|YAP1_MOUSE Transcriptional coactivator YAP1 OS=Mus musculus OX=10090 GN=Yap1 PE=1 SV=2	1	1	1	1	1	1	0	0	1	0	0	0	1	1	0	0	1	0	0	0	1	1	0	0	1	0	0	0	3.7	3.7	3.7	52.383	488	488	0.018395	1.3905	By matching	By MS/MS			By matching
P46978	P46978	11	11	10	Dolichyl-diphosphooligosaccharide--protein glycosyltransferase subunit STT3A	Stt3a	sp|P46978|STT3A_MOUSE Dolichyl-diphosphooligosaccharide--protein glycosyltransferase subunit STT3A OS=Mus musculus OX=10090 GN=Stt3a PE=1 SV=1	1	11	11	10	6	7	5	6	7	7	5	6	6	7	5	6	7	7	5	6	6	7	5	5	7	7	4	6	12.2	12.2	11.3	80.597	705	705	0	21.679	By MS/MS	By MS/MS	By MS/MS	By MS/MS	By MS/MS	By MS/MS
P47199	P47199	15	15	15	Quinone oxidoreductase	Cryz	sp|P47199|QOR_MOUSE Quinone oxidoreductase OS=Mus musculus OX=10090 GN=Cryz PE=1 SV=1	1	15	15	15	11	11	10	11	10	12	11	9	11	11	10	11	10	12	11	9	11	11	10	11	10	12	11	9	60.4	60.4	60.4	35.268	331	331	0	106.25	By MS/MS	By MS/MS	By MS/MS	By MS/MS	By MS/MS	By MS/MS
P47226	P47226	2	2	2	Testin	Tes	sp|P47226|TES_MOUSE Testin OS=Mus musculus OX=10090 GN=Tes PE=1 SV=1	1	2	2	2	0	1	1	1	0	0	1	1	0	1	1	1	0	0	1	1	0	1	1	1	0	0	1	1	4.5	4.5	4.5	47.983	423	423	0.0070243	1.859		By MS/MS	By MS/MS	By MS/MS
P47708;Q7TNF0	P47708	9;1	9;1	7;0	Rabphilin-3A	Rph3a	sp|P47708|RP3A_MOUSE Rabphilin-3A OS=Mus musculus OX=10090 GN=Rph3a PE=1 SV=2	2	9	9	7	5	4	4	5	3	4	5	6	5	4	4	5	3	4	5	6	4	3	2	4	2	3	4	5	14.1	14.1	11.6	75.488	681	681;405	0	13.975	By MS/MS	By MS/MS	By MS/MS	By MS/MS	By MS/MS	By MS/MS
P47713	P47713	2	2	2	Cytosolic phospholipase A2;Phospholipase A2;Lysophospholipase	Pla2g4a	sp|P47713|PA24A_MOUSE Cytosolic phospholipase A2 OS=Mus musculus OX=10090 GN=Pla2g4a PE=1 SV=1	1	2	2	2	2	2	0	0	2	1	0	0	2	2	0	0	2	1	0	0	2	2	0	0	2	1	0	0	6	6	6	85.221	748	748	0	5.0977	By MS/MS	By MS/MS			By MS/MS	By MS/MS
P47738	P47738	29	27	26	Aldehyde dehydrogenase, mitochondrial	Aldh2	sp|P47738|ALDH2_MOUSE Aldehyde dehydrogenase, mitochondrial OS=Mus musculus OX=10090 GN=Aldh2 PE=1 SV=1	1	29	27	26	22	22	19	22	22	22	23	22	21	21	18	20	21	21	21	20	20	20	17	19	20	20	20	19	65.1	63.4	61.8	56.537	519	519	0	323.31	By MS/MS	By MS/MS	By MS/MS	By MS/MS	By MS/MS	By MS/MS
P47739	P47739	31	31	27	Aldehyde dehydrogenase, dimeric NADP-preferring	Aldh3a1	sp|P47739|AL3A1_MOUSE Aldehyde dehydrogenase, dimeric NADP-preferring OS=Mus musculus OX=10090 GN=Aldh3a1 PE=1 SV=2	1	31	31	27	26	26	26	26	25	26	27	25	26	26	26	26	25	26	27	25	23	23	22	22	22	23	23	21	74.2	74.2	67.5	50.48	453	453	0	323.31	By MS/MS	By MS/MS	By MS/MS	By MS/MS	By MS/MS	By MS/MS
P47740	P47740	10	7	7	Fatty aldehyde dehydrogenase	Aldh3a2	sp|P47740|AL3A2_MOUSE Aldehyde dehydrogenase family 3 member A2 OS=Mus musculus OX=10090 GN=Aldh3a2 PE=1 SV=2	1	10	7	7	7	7	6	6	8	6	5	5	5	5	3	3	6	4	2	2	5	5	3	3	6	4	2	2	25.6	21.1	21.1	53.97	484	484	0	13.65	By MS/MS	By MS/MS	By MS/MS	By matching	By MS/MS	By MS/MS
P47753	P47753	14	10	10	F-actin-capping protein subunit alpha-1	Capza1	sp|P47753|CAZA1_MOUSE F-actin-capping protein subunit alpha-1 OS=Mus musculus OX=10090 GN=Capza1 PE=1 SV=4	1	14	10	10	11	11	11	12	10	10	13	12	9	9	9	9	8	8	9	9	9	9	9	9	8	8	9	9	63.3	49.7	49.7	32.939	286	286	0	151.22	By MS/MS	By MS/MS	By MS/MS	By MS/MS	By MS/MS	By MS/MS
P47754	P47754	16	16	12	F-actin-capping protein subunit alpha-2	Capza2	sp|P47754|CAZA2_MOUSE F-actin-capping protein subunit alpha-2 OS=Mus musculus OX=10090 GN=Capza2 PE=1 SV=3	1	16	16	12	10	11	9	11	11	10	12	11	10	11	9	11	11	10	12	11	8	9	7	8	9	8	8	8	74.1	74.1	64	32.967	286	286	0	211.7	By MS/MS	By MS/MS	By MS/MS	By MS/MS	By MS/MS	By MS/MS
P47757	P47757	16	16	16	F-actin-capping protein subunit beta	Capzb	sp|P47757|CAPZB_MOUSE F-actin-capping protein subunit beta OS=Mus musculus OX=10090 GN=Capzb PE=1 SV=3	1	16	16	16	12	12	10	14	11	12	11	11	12	12	10	14	11	12	11	11	12	12	10	14	11	12	11	11	61.4	61.4	61.4	31.345	277	277	0	144.73	By MS/MS	By MS/MS	By MS/MS	By MS/MS	By MS/MS	By MS/MS
P47758	P47758	11	11	11	Signal recognition particle receptor subunit beta	Srprb	sp|P47758|SRPRB_MOUSE Signal recognition particle receptor subunit beta OS=Mus musculus OX=10090 GN=Srprb PE=1 SV=1	1	11	11	11	8	8	4	5	8	7	5	5	8	8	4	5	8	7	5	5	8	8	4	5	8	7	5	5	53.9	53.9	53.9	29.579	269	269	0	47.485	By MS/MS	By MS/MS	By MS/MS	By MS/MS	By MS/MS	By MS/MS
P47791	P47791	11	11	11	Glutathione reductase, mitochondrial	Gsr	sp|P47791|GSHR_MOUSE Glutathione reductase, mitochondrial OS=Mus musculus OX=10090 GN=Gsr PE=1 SV=3	1	11	11	11	9	8	7	6	8	8	5	6	9	8	7	6	8	8	5	6	9	8	7	6	8	8	5	6	30.8	30.8	30.8	53.662	500	500	0	106.35	By MS/MS	By MS/MS	By MS/MS	By MS/MS	By MS/MS	By MS/MS
P47802	P47802	9	9	9	Metaxin-1	Mtx1	sp|P47802|MTX1_MOUSE Metaxin-1 OS=Mus musculus OX=10090 GN=Mtx1 PE=1 SV=1	1	9	9	9	5	6	5	2	6	5	3	3	5	6	5	2	6	5	3	3	5	6	5	2	6	5	3	3	34.1	34.1	34.1	35.623	317	317	0	20.671	By MS/MS	By MS/MS	By MS/MS	By MS/MS	By MS/MS	By MS/MS
P47809	P47809	13	13	13	Dual specificity mitogen-activated protein kinase kinase 4	Map2k4	sp|P47809|MP2K4_MOUSE Dual specificity mitogen-activated protein kinase kinase 4 OS=Mus musculus OX=10090 GN=Map2k4 PE=1 SV=2	1	13	13	13	6	5	9	4	3	6	4	7	6	5	9	4	3	6	4	7	6	5	9	4	3	6	4	7	42.6	42.6	42.6	44.113	397	397	0	31.011	By MS/MS	By MS/MS	By MS/MS	By MS/MS	By MS/MS	By MS/MS
P47811	P47811	6	6	6	Mitogen-activated protein kinase 14	Mapk14	sp|P47811|MK14_MOUSE Mitogen-activated protein kinase 14 OS=Mus musculus OX=10090 GN=Mapk14 PE=1 SV=3	1	6	6	6	5	4	1	2	4	4	1	0	5	4	1	2	4	4	1	0	5	4	1	2	4	4	1	0	25	25	25	41.287	360	360	0	11.351	By MS/MS	By MS/MS	By MS/MS	By matching	By MS/MS	By MS/MS
P47856;Q9Z2Z9	P47856	14;3	14;3	14;3	Glutamine--fructose-6-phosphate aminotransferase [isomerizing] 1	Gfpt1	sp|P47856|GFPT1_MOUSE Glutamine--fructose-6-phosphate aminotransferase [isomerizing] 1 OS=Mus musculus OX=10090 GN=Gfpt1 PE=1 SV=3	2	14	14	14	9	11	4	5	8	8	6	7	9	11	4	5	8	8	6	7	9	11	4	5	8	8	6	7	27.7	27.7	27.7	78.538	697	697;682	0	99.86	By MS/MS	By MS/MS	By MS/MS	By MS/MS	By MS/MS	By MS/MS
P47857	P47857	27	23	22	ATP-dependent 6-phosphofructokinase, muscle type	Pfkm	sp|P47857|PFKAM_MOUSE ATP-dependent 6-phosphofructokinase, muscle type OS=Mus musculus OX=10090 GN=Pfkm PE=1 SV=3	1	27	23	22	16	16	18	19	19	18	18	21	14	14	14	16	17	15	14	17	14	14	13	15	17	15	13	16	44.2	39.4	38.6	85.268	780	780	0	169.04	By MS/MS	By MS/MS	By MS/MS	By MS/MS	By MS/MS	By MS/MS
P47867	P47867	3	3	3	Secretogranin-3	Scg3	sp|P47867|SCG3_MOUSE Secretogranin-3 OS=Mus musculus OX=10090 GN=Scg3 PE=1 SV=1	1	3	3	3	3	2	0	0	2	2	1	1	3	2	0	0	2	2	1	1	3	2	0	0	2	2	1	1	8.7	8.7	8.7	53.326	471	471	0	10.953	By MS/MS	By MS/MS			By MS/MS	By MS/MS
P47877	P47877	6	6	6	Insulin-like growth factor-binding protein 2	Igfbp2	sp|P47877|IBP2_MOUSE Insulin-like growth factor-binding protein 2 OS=Mus musculus OX=10090 GN=Igfbp2 PE=2 SV=2	1	6	6	6	4	4	3	3	4	3	3	4	4	4	3	3	4	3	3	4	4	4	3	3	4	3	3	4	29.2	29.2	29.2	32.846	305	305	0	30.789	By MS/MS	By MS/MS	By MS/MS	By MS/MS	By MS/MS	By MS/MS
P47911	P47911	16	16	16	60S ribosomal protein L6	Rpl6	sp|P47911|RL6_MOUSE 60S ribosomal protein L6 OS=Mus musculus OX=10090 GN=Rpl6 PE=1 SV=3	1	16	16	16	11	12	11	12	12	11	13	12	11	12	11	12	12	11	13	12	11	12	11	12	12	11	13	12	40.5	40.5	40.5	33.509	296	296	0	96.468	By MS/MS	By MS/MS	By MS/MS	By MS/MS	By MS/MS	By MS/MS
P47915	P47915	2	2	2	60S ribosomal protein L29	Rpl29	sp|P47915|RL29_MOUSE 60S ribosomal protein L29 OS=Mus musculus OX=10090 GN=Rpl29 PE=1 SV=2	1	2	2	2	2	2	2	1	2	2	1	1	2	2	2	1	2	2	1	1	2	2	2	1	2	2	1	1	11.9	11.9	11.9	17.587	160	160	0	4.4866	By MS/MS	By MS/MS	By MS/MS	By MS/MS	By MS/MS	By MS/MS
P47934	P47934	4	4	4	Carnitine O-acetyltransferase	Crat	sp|P47934|CACP_MOUSE Carnitine O-acetyltransferase OS=Mus musculus OX=10090 GN=Crat PE=1 SV=3	1	4	4	4	1	0	1	4	0	1	3	3	1	0	1	4	0	1	3	3	1	0	1	4	0	1	3	3	9.7	9.7	9.7	70.839	626	626	0	7.8343	By matching		By MS/MS	By MS/MS		By matching
P47941	P47941	8	8	8	Crk-like protein	Crkl	sp|P47941|CRKL_MOUSE Crk-like protein OS=Mus musculus OX=10090 GN=Crkl PE=1 SV=2	1	8	8	8	6	6	5	6	6	6	6	6	6	6	5	6	6	6	6	6	6	6	5	6	6	6	6	6	34.7	34.7	34.7	33.83	303	303	0	60.269	By MS/MS	By MS/MS	By MS/MS	By MS/MS	By MS/MS	By MS/MS
P47955	P47955	3	3	3	60S acidic ribosomal protein P1	Rplp1	sp|P47955|RLA1_MOUSE 60S acidic ribosomal protein P1 OS=Mus musculus OX=10090 GN=Rplp1 PE=1 SV=1	1	3	3	3	3	2	3	3	3	3	3	3	3	2	3	3	3	3	3	3	3	2	3	3	3	3	3	3	74.6	74.6	74.6	11.475	114	114	0	297.11	By MS/MS	By MS/MS	By MS/MS	By MS/MS	By MS/MS	By MS/MS
P47962	P47962	16	16	16	60S ribosomal protein L5	Rpl5	sp|P47962|RL5_MOUSE 60S ribosomal protein L5 OS=Mus musculus OX=10090 GN=Rpl5 PE=1 SV=3	1	16	16	16	13	12	13	12	13	13	13	12	13	12	13	12	13	13	13	12	13	12	13	12	13	13	13	12	47.8	47.8	47.8	34.4	297	297	0	67.018	By MS/MS	By MS/MS	By MS/MS	By MS/MS	By MS/MS	By MS/MS
P47963	P47963	13	13	13	60S ribosomal protein L13	Rpl13	sp|P47963|RL13_MOUSE 60S ribosomal protein L13 OS=Mus musculus OX=10090 GN=Rpl13 PE=1 SV=3	1	13	13	13	9	9	8	10	9	9	12	9	9	9	8	10	9	9	12	9	9	9	8	10	9	9	12	9	45.5	45.5	45.5	24.305	211	211	0	66.047	By MS/MS	By MS/MS	By MS/MS	By MS/MS	By MS/MS	By MS/MS
P47964	P47964	3	3	3	60S ribosomal protein L36	Rpl36	sp|P47964|RL36_MOUSE 60S ribosomal protein L36 OS=Mus musculus OX=10090 GN=Rpl36 PE=1 SV=2	1	3	3	3	1	1	3	2	1	1	3	3	1	1	3	2	1	1	3	3	1	1	3	2	1	1	3	3	19	19	19	12.215	105	105	0	8.0989	By MS/MS	By MS/MS	By MS/MS	By MS/MS	By MS/MS	By MS/MS
P48024	P48024	9	9	4	Eukaryotic translation initiation factor 1	Eif1	sp|P48024|EIF1_MOUSE Eukaryotic translation initiation factor 1 OS=Mus musculus OX=10090 GN=Eif1 PE=1 SV=2	1	9	9	4	7	6	7	7	7	7	6	6	7	6	7	7	7	7	6	6	3	3	2	3	3	3	3	3	80.5	80.5	45.1	12.746	113	113	0	127.32	By MS/MS	By MS/MS	By MS/MS	By MS/MS	By MS/MS	By MS/MS
P48036	P48036	28	28	28	Annexin A5	Anxa5	sp|P48036|ANXA5_MOUSE Annexin A5 OS=Mus musculus OX=10090 GN=Anxa5 PE=1 SV=1	1	28	28	28	24	23	25	25	22	24	26	26	24	23	25	25	22	24	26	26	24	23	25	25	22	24	26	26	75.2	75.2	75.2	35.752	319	319	0	323.31	By MS/MS	By MS/MS	By MS/MS	By MS/MS	By MS/MS	By MS/MS
P48193	P48193	40	38	34	Protein 4.1	Epb41	sp|P48193|41_MOUSE Protein 4.1 OS=Mus musculus OX=10090 GN=Epb41 PE=1 SV=2	1	40	38	34	27	29	23	26	28	33	28	31	26	28	21	25	27	32	27	29	22	24	20	24	24	28	26	28	54.3	51.9	46.9	95.91	858	858	0	323.31	By MS/MS	By MS/MS	By MS/MS	By MS/MS	By MS/MS	By MS/MS
P48318	P48318	4	4	4	Glutamate decarboxylase 1	Gad1	sp|P48318|DCE1_MOUSE Glutamate decarboxylase 1 OS=Mus musculus OX=10090 GN=Gad1 PE=1 SV=2	1	4	4	4	3	3	1	1	2	4	1	0	3	3	1	1	2	4	1	0	3	3	1	1	2	4	1	0	9.8	9.8	9.8	66.648	593	593	0	19.419	By MS/MS	By MS/MS	By MS/MS	By MS/MS	By MS/MS	By MS/MS
P48320	P48320	4	4	4	Glutamate decarboxylase 2	Gad2	sp|P48320|DCE2_MOUSE Glutamate decarboxylase 2 OS=Mus musculus OX=10090 GN=Gad2 PE=1 SV=1	1	4	4	4	2	2	2	0	0	1	1	1	2	2	2	0	0	1	1	1	2	2	2	0	0	1	1	1	8.4	8.4	8.4	65.223	585	585	0	20.715	By MS/MS	By MS/MS	By MS/MS			By MS/MS
P48428	P48428	11	11	11	Tubulin-specific chaperone A	Tbca	sp|P48428|TBCA_MOUSE Tubulin-specific chaperone A OS=Mus musculus OX=10090 GN=Tbca PE=1 SV=3	1	11	11	11	7	8	9	9	7	8	9	10	7	8	9	9	7	8	9	10	7	8	9	9	7	8	9	10	67.6	67.6	67.6	12.758	108	108	0	122.84	By MS/MS	By MS/MS	By MS/MS	By MS/MS	By MS/MS	By MS/MS
P48437	P48437	6	6	6	Prospero homeobox protein 1	Prox1	sp|P48437|PROX1_MOUSE Prospero homeobox protein 1 OS=Mus musculus OX=10090 GN=Prox1 PE=1 SV=2	1	6	6	6	3	1	3	1	3	4	3	3	3	1	3	1	3	4	3	3	3	1	3	1	3	4	3	3	10.4	10.4	10.4	83.125	737	737	0	10.387	By MS/MS	By MS/MS	By MS/MS	By MS/MS	By MS/MS	By MS/MS
P48453	P48453	17	10	10	Serine/threonine-protein phosphatase 2B catalytic subunit beta isoform	Ppp3cb	sp|P48453|PP2BB_MOUSE Serine/threonine-protein phosphatase 2B catalytic subunit beta isoform OS=Mus musculus OX=10090 GN=Ppp3cb PE=1 SV=2	1	17	10	10	10	14	8	10	12	13	9	9	6	9	4	5	7	9	4	4	6	9	4	5	7	9	4	4	48.8	29.1	29.1	59.173	525	525	0	50.579	By MS/MS	By MS/MS	By MS/MS	By MS/MS	By MS/MS	By MS/MS
P48455	P48455	7	1	1	Serine/threonine-protein phosphatase 2B catalytic subunit gamma isoform	Ppp3cc	sp|P48455|PP2BC_MOUSE Serine/threonine-protein phosphatase 2B catalytic subunit gamma isoform OS=Mus musculus OX=10090 GN=Ppp3cc PE=1 SV=1	1	7	1	1	6	6	4	5	6	6	5	5	1	1	0	0	1	1	0	0	1	1	0	0	1	1	0	0	16.2	2.1	2.1	58.699	513	513	0.046734	0.94964	By matching	By matching	By matching	By matching	By MS/MS	By matching
P48678	P48678	61	61	60	Prelamin-A/C;Lamin-A/C	Lmna	sp|P48678|LMNA_MOUSE Prelamin-A/C OS=Mus musculus OX=10090 GN=Lmna PE=1 SV=2	1	61	61	60	35	36	52	56	36	39	49	55	35	36	52	56	36	39	49	55	34	35	51	55	35	38	48	54	72	72	72	74.237	665	665	0	323.31	By MS/MS	By MS/MS	By MS/MS	By MS/MS	By MS/MS	By MS/MS
P48722	P48722	41	38	38	Heat shock 70 kDa protein 4L	Hspa4l	sp|P48722|HS74L_MOUSE Heat shock 70 kDa protein 4L OS=Mus musculus OX=10090 GN=Hspa4l PE=1 SV=2	1	41	38	38	30	31	21	21	33	32	25	24	27	28	18	19	30	29	23	21	27	28	18	19	30	29	23	21	59.3	55	55	94.381	838	838	0	271.51	By MS/MS	By MS/MS	By MS/MS	By MS/MS	By MS/MS	By MS/MS
P48754	P48754	1	1	1	Breast cancer type 1 susceptibility protein homolog	Brca1	sp|P48754|BRCA1_MOUSE Breast cancer type 1 susceptibility protein homolog OS=Mus musculus OX=10090 GN=Brca1 PE=1 SV=3	1	1	1	1	0	1	0	0	0	0	0	0	0	1	0	0	0	0	0	0	0	1	0	0	0	0	0	0	0.5	0.5	0.5	198.79	1812	1812	0.041959	1.0157		By MS/MS
P48758	P48758	22	22	20	Carbonyl reductase [NADPH] 1	Cbr1	sp|P48758|CBR1_MOUSE Carbonyl reductase [NADPH] 1 OS=Mus musculus OX=10090 GN=Cbr1 PE=1 SV=3	1	22	22	20	14	13	17	18	12	14	15	18	14	13	17	18	12	14	15	18	14	13	16	16	12	14	13	16	81.6	81.6	76.5	30.641	277	277	0	142.79	By MS/MS	By MS/MS	By MS/MS	By MS/MS	By MS/MS	By MS/MS
P48771	P48771	3	3	3	Cytochrome c oxidase subunit 7A2, mitochondrial	Cox7a2	sp|P48771|CX7A2_MOUSE Cytochrome c oxidase subunit 7A2, mitochondrial OS=Mus musculus OX=10090 GN=Cox7a2 PE=1 SV=2	1	3	3	3	2	3	2	2	2	3	2	2	2	3	2	2	2	3	2	2	2	3	2	2	2	3	2	2	56.6	56.6	56.6	9.2908	83	83	0	15.468	By MS/MS	By MS/MS	By MS/MS	By MS/MS	By MS/MS	By MS/MS
P48774	P48774	14	13	13	Glutathione S-transferase Mu 5	Gstm5	sp|P48774|GSTM5_MOUSE Glutathione S-transferase Mu 5 OS=Mus musculus OX=10090 GN=Gstm5 PE=1 SV=1	1	14	13	13	10	11	6	10	11	11	10	12	9	10	5	9	10	10	9	11	9	10	5	9	10	10	9	11	54.9	50.9	50.9	26.635	224	224	0	83.519	By MS/MS	By MS/MS	By MS/MS	By MS/MS	By MS/MS	By MS/MS
P48962;Q3V132	P48962	24;3	24;3	13;0	ADP/ATP translocase 1	Slc25a4	sp|P48962|ADT1_MOUSE ADP/ATP translocase 1 OS=Mus musculus OX=10090 GN=Slc25a4 PE=1 SV=4	2	24	24	13	19	19	17	17	18	18	18	16	19	19	17	17	18	18	18	16	10	10	9	10	10	10	11	8	68.5	68.5	30.5	32.904	298	298;320	0	141.89	By MS/MS	By MS/MS	By MS/MS	By MS/MS	By MS/MS	By MS/MS
P49070	P49070	2	2	2	Calcium signal-modulating cyclophilin ligand	Camlg	sp|P49070|CAMLG_MOUSE Calcium signal-modulating cyclophilin ligand OS=Mus musculus OX=10090 GN=Camlg PE=1 SV=2	1	2	2	2	2	0	0	0	1	2	0	0	2	0	0	0	1	2	0	0	2	0	0	0	1	2	0	0	9.5	9.5	9.5	32.542	294	294	0.017857	1.4237	By matching				By MS/MS	By MS/MS
P49182	P49182	2	2	2	Heparin cofactor 2	Serpind1	sp|P49182|HEP2_MOUSE Heparin cofactor 2 OS=Mus musculus OX=10090 GN=Serpind1 PE=1 SV=1	1	2	2	2	0	1	0	1	1	0	1	1	0	1	0	1	1	0	1	1	0	1	0	1	1	0	1	1	4.2	4.2	4.2	54.496	478	478	0.00071839	3.228		By matching		By MS/MS	By MS/MS
P49194	P49194	50	50	50	Retinol-binding protein 3	Rbp3	sp|P49194|RET3_MOUSE Retinol-binding protein 3 OS=Mus musculus OX=10090 GN=Rbp3 PE=2 SV=3	1	50	50	50	37	39	19	24	39	42	33	36	37	39	19	24	39	42	33	36	37	39	19	24	39	42	33	36	62.9	62.9	62.9	134.45	1234	1234	0	323.31	By MS/MS	By MS/MS	By MS/MS	By MS/MS	By MS/MS	By MS/MS
P49312	P49312	23	20	20	Heterogeneous nuclear ribonucleoprotein A1;Heterogeneous nuclear ribonucleoprotein A1, N-terminally processed	Hnrnpa1	sp|P49312|ROA1_MOUSE Heterogeneous nuclear ribonucleoprotein A1 OS=Mus musculus OX=10090 GN=Hnrnpa1 PE=1 SV=2	1	23	20	20	16	11	18	17	15	17	20	19	13	9	16	15	12	14	17	16	13	9	16	15	12	14	17	16	57.8	57.8	57.8	34.196	320	320	0	255.5	By MS/MS	By MS/MS	By MS/MS	By MS/MS	By MS/MS	By MS/MS
P49442	P49442	7	7	7	Inositol polyphosphate 1-phosphatase	Inpp1	sp|P49442|INPP_MOUSE Inositol polyphosphate 1-phosphatase OS=Mus musculus OX=10090 GN=Inpp1 PE=1 SV=2	1	7	7	7	5	5	3	3	6	5	3	4	5	5	3	3	6	5	3	4	5	5	3	3	6	5	3	4	22.2	22.2	22.2	43.346	396	396	0	31.988	By MS/MS	By MS/MS	By MS/MS	By MS/MS	By MS/MS	By MS/MS
P49443	P49443	15	15	12	Protein phosphatase 1A	Ppm1a	sp|P49443|PPM1A_MOUSE Protein phosphatase 1A OS=Mus musculus OX=10090 GN=Ppm1a PE=1 SV=1	1	15	15	12	7	5	7	10	7	7	8	9	7	5	7	10	7	7	8	9	7	5	6	7	7	7	6	7	46.1	46.1	38	42.432	382	382	0	54.11	By MS/MS	By MS/MS	By MS/MS	By MS/MS	By MS/MS	By MS/MS
P49446	P49446	3	1	1	Receptor-type tyrosine-protein phosphatase epsilon	Ptpre	sp|P49446|PTPRE_MOUSE Receptor-type tyrosine-protein phosphatase epsilon OS=Mus musculus OX=10090 GN=Ptpre PE=1 SV=3	1	3	1	1	1	3	0	0	3	3	1	1	0	1	0	0	1	1	0	0	0	1	0	0	1	1	0	0	3.6	1.1	1.1	80.687	699	699	0.021765	1.2908	By matching	By MS/MS			By MS/MS	By matching
P49586;Q811Q9	P49586;Q811Q9	8;4	8;4	8;4	Choline-phosphate cytidylyltransferase A;Choline-phosphate cytidylyltransferase B	Pcyt1a;Pcyt1b	sp|P49586|PCY1A_MOUSE Choline-phosphate cytidylyltransferase A OS=Mus musculus OX=10090 GN=Pcyt1a PE=1 SV=1;sp|Q811Q9|PCY1B_MOUSE Choline-phosphate cytidylyltransferase B OS=Mus musculus OX=10090 GN=Pcyt1b PE=1 SV=2	2	8	8	8	5	3	1	2	4	6	1	2	5	3	1	2	4	6	1	2	5	3	1	2	4	6	1	2	28.3	28.3	28.3	41.666	367	367;369	0	15.64	By MS/MS	By MS/MS	By MS/MS	By MS/MS	By MS/MS	By MS/MS
P49615	P49615	8	8	7	Cyclin-dependent-like kinase 5	Cdk5	sp|P49615|CDK5_MOUSE Cyclin-dependent-like kinase 5 OS=Mus musculus OX=10090 GN=Cdk5 PE=1 SV=1	1	8	8	7	4	4	5	6	4	5	6	6	4	4	5	6	4	5	6	6	3	3	4	5	3	4	5	5	32.5	32.5	29.8	33.288	292	292	0	16.302	By MS/MS	By MS/MS	By MS/MS	By MS/MS	By MS/MS	By MS/MS
P49717	P49717	5	5	5	DNA replication licensing factor MCM4	Mcm4	sp|P49717|MCM4_MOUSE DNA replication licensing factor MCM4 OS=Mus musculus OX=10090 GN=Mcm4 PE=1 SV=1	1	5	5	5	3	4	2	0	3	4	1	2	3	4	2	0	3	4	1	2	3	4	2	0	3	4	1	2	7.7	7.7	7.7	96.735	862	862	0	7.9832	By MS/MS	By MS/MS	By MS/MS		By MS/MS	By MS/MS
P49718	P49718	2	2	2	DNA replication licensing factor MCM5	Mcm5	sp|P49718|MCM5_MOUSE DNA replication licensing factor MCM5 OS=Mus musculus OX=10090 GN=Mcm5 PE=1 SV=2	1	2	2	2	0	2	1	0	1	1	0	0	0	2	1	0	1	1	0	0	0	2	1	0	1	1	0	0	3	3	3	82.406	734	734	0.0043375	2.0371		By MS/MS	By MS/MS		By matching	By matching
P49722	P49722	9	9	9	Proteasome subunit alpha type-2	Psma2	sp|P49722|PSA2_MOUSE Proteasome subunit alpha type-2 OS=Mus musculus OX=10090 GN=Psma2 PE=1 SV=3	1	9	9	9	8	9	5	7	8	9	7	7	8	9	5	7	8	9	7	7	8	9	5	7	8	9	7	7	49.1	49.1	49.1	25.926	234	234	0	142.06	By MS/MS	By MS/MS	By MS/MS	By MS/MS	By MS/MS	By MS/MS
P49813	P49813	10	9	9	Tropomodulin-1	Tmod1	sp|P49813|TMOD1_MOUSE Tropomodulin-1 OS=Mus musculus OX=10090 GN=Tmod1 PE=1 SV=2	1	10	9	9	6	7	7	8	6	8	7	9	5	6	7	7	5	7	6	8	5	6	7	7	5	7	6	8	32.6	30.4	30.4	40.466	359	359	0	61.61	By MS/MS	By MS/MS	By MS/MS	By MS/MS	By MS/MS	By MS/MS
P49817;P51637	P49817	8;1	8;1	8;1	Caveolin-1	Cav1	sp|P49817|CAV1_MOUSE Caveolin-1 OS=Mus musculus OX=10090 GN=Cav1 PE=1 SV=1	2	8	8	8	5	6	5	7	6	5	6	7	5	6	5	7	6	5	6	7	5	6	5	7	6	5	6	7	48.9	48.9	48.9	20.538	178	178;151	0	35.746	By MS/MS	By MS/MS	By MS/MS	By MS/MS	By MS/MS	By MS/MS
P49919	P49919	1	1	1	Cyclin-dependent kinase inhibitor 1C	Cdkn1c	sp|P49919|CDN1C_MOUSE Cyclin-dependent kinase inhibitor 1C OS=Mus musculus OX=10090 GN=Cdkn1c PE=1 SV=2	1	1	1	1	1	1	1	1	1	1	1	0	1	1	1	1	1	1	1	0	1	1	1	1	1	1	1	0	3.7	3.7	3.7	37.371	348	348	0.00049432	3.6156	By matching	By MS/MS	By MS/MS	By MS/MS	By MS/MS	By MS/MS
P49935	P49935	4	4	4	Pro-cathepsin H;Cathepsin H mini chain;Cathepsin H;Cathepsin H heavy chain;Cathepsin H light chain	Ctsh	sp|P49935|CATH_MOUSE Pro-cathepsin H OS=Mus musculus OX=10090 GN=Ctsh PE=1 SV=2	1	4	4	4	3	3	3	1	2	2	2	2	3	3	3	1	2	2	2	2	3	3	3	1	2	2	2	2	15.3	15.3	15.3	37.17	333	333	0	12.251	By MS/MS	By MS/MS	By MS/MS	By MS/MS	By MS/MS	By MS/MS
P49962	P49962	4	4	4	Signal recognition particle 9 kDa protein	Srp9	sp|P49962|SRP09_MOUSE Signal recognition particle 9 kDa protein OS=Mus musculus OX=10090 GN=Srp9 PE=1 SV=2	1	4	4	4	2	3	1	1	2	4	1	2	2	3	1	1	2	4	1	2	2	3	1	1	2	4	1	2	41.9	41.9	41.9	10.194	86	86	0	10.327	By MS/MS	By MS/MS	By matching	By matching	By MS/MS	By MS/MS
P50096	P50096	18	18	16	Inosine-5-monophosphate dehydrogenase 1	Impdh1	sp|P50096|IMDH1_MOUSE Inosine-5-monophosphate dehydrogenase 1 OS=Mus musculus OX=10090 GN=Impdh1 PE=1 SV=2	1	18	18	16	11	13	10	14	13	13	15	14	11	13	10	14	13	13	15	14	10	11	10	13	12	11	14	14	44.4	44.4	41.4	55.278	514	514	0	93.285	By MS/MS	By MS/MS	By MS/MS	By MS/MS	By MS/MS	By MS/MS
P50114	P50114	5	5	5	Protein S100-B	S100b	sp|P50114|S100B_MOUSE Protein S100-B OS=Mus musculus OX=10090 GN=S100b PE=1 SV=2	1	5	5	5	3	3	3	5	2	2	3	4	3	3	3	5	2	2	3	4	3	3	3	5	2	2	3	4	44.6	44.6	44.6	10.728	92	92	0	143.88	By MS/MS	By MS/MS	By MS/MS	By MS/MS	By MS/MS	By MS/MS
P50136	P50136	5	5	5	2-oxoisovalerate dehydrogenase subunit alpha, mitochondrial	Bckdha	sp|P50136|ODBA_MOUSE 2-oxoisovalerate dehydrogenase subunit alpha, mitochondrial OS=Mus musculus OX=10090 GN=Bckdha PE=1 SV=1	1	5	5	5	2	2	4	2	0	2	2	1	2	2	4	2	0	2	2	1	2	2	4	2	0	2	2	1	15.4	15.4	15.4	50.37	442	442	0	11.314	By MS/MS	By MS/MS	By MS/MS	By MS/MS		By MS/MS
P50149	P50149	6	1	1	Guanine nucleotide-binding protein G(t) subunit alpha-2	Gnat2	sp|P50149|GNAT2_MOUSE Guanine nucleotide-binding protein G(t) subunit alpha-2 OS=Mus musculus OX=10090 GN=Gnat2 PE=2 SV=2	1	6	1	1	6	5	4	5	5	6	5	4	1	0	0	0	0	1	0	0	1	0	0	0	0	1	0	0	19.2	4.2	4.2	40.117	354	354	0.013636	1.5823	By MS/MS	By matching	By matching	By matching	By matching	By matching
P50153	P50153	1	1	1	Guanine nucleotide-binding protein G(I)/G(S)/G(O) subunit gamma-4	Gng4	sp|P50153|GBG4_MOUSE Guanine nucleotide-binding protein G(I)/G(S)/G(O) subunit gamma-4 OS=Mus musculus OX=10090 GN=Gng4 PE=1 SV=1	1	1	1	1	0	0	0	0	0	1	0	0	0	0	0	0	0	1	0	0	0	0	0	0	0	1	0	0	20	20	20	8.4047	75	75	0.00049104	3.5499						By MS/MS
P50171	P50171	3	3	3	Estradiol 17-beta-dehydrogenase 8	Hsd17b8	sp|P50171|DHB8_MOUSE Estradiol 17-beta-dehydrogenase 8 OS=Mus musculus OX=10090 GN=Hsd17b8 PE=1 SV=2	1	3	3	3	0	0	2	2	0	0	2	3	0	0	2	2	0	0	2	3	0	0	2	2	0	0	2	3	15.8	15.8	15.8	26.588	259	259	0	7.1114			By MS/MS	By MS/MS
P50247	P50247	24	24	24	Adenosylhomocysteinase	Ahcy	sp|P50247|SAHH_MOUSE Adenosylhomocysteinase OS=Mus musculus OX=10090 GN=Ahcy PE=1 SV=3	1	24	24	24	18	17	15	16	17	17	17	15	18	17	15	16	17	17	17	15	18	17	15	16	17	17	17	15	58.3	58.3	58.3	47.688	432	432	0	200.34	By MS/MS	By MS/MS	By MS/MS	By MS/MS	By MS/MS	By MS/MS
P50285	P50285	5	5	5	Dimethylaniline monooxygenase [N-oxide-forming] 1	Fmo1	sp|P50285|FMO1_MOUSE Dimethylaniline monooxygenase [N-oxide-forming] 1 OS=Mus musculus OX=10090 GN=Fmo1 PE=1 SV=1	1	5	5	5	3	3	1	2	3	3	2	2	3	3	1	2	3	3	2	2	3	3	1	2	3	3	2	2	14.3	14.3	14.3	59.914	532	532	0	10.857	By MS/MS	By MS/MS	By MS/MS	By MS/MS	By MS/MS	By MS/MS
P50396	P50396	32	25	25	Rab GDP dissociation inhibitor alpha	Gdi1	sp|P50396|GDIA_MOUSE Rab GDP dissociation inhibitor alpha OS=Mus musculus OX=10090 GN=Gdi1 PE=1 SV=3	1	32	25	25	26	26	23	23	25	26	24	27	20	20	17	17	19	21	18	21	20	20	17	17	19	21	18	21	80.8	65.8	65.8	50.521	447	447	0	323.31	By MS/MS	By MS/MS	By MS/MS	By MS/MS	By MS/MS	By MS/MS
P50428	P50428	3	3	3	Arylsulfatase A	Arsa	sp|P50428|ARSA_MOUSE Arylsulfatase A OS=Mus musculus OX=10090 GN=Arsa PE=1 SV=2	1	3	3	3	3	2	0	0	2	3	0	0	3	2	0	0	2	3	0	0	3	2	0	0	2	3	0	0	14.6	14.6	14.6	53.748	506	506	0	7.0298	By MS/MS	By MS/MS			By MS/MS	By MS/MS
P50429	P50429	3	3	3	Arylsulfatase B	Arsb	sp|P50429|ARSB_MOUSE Arylsulfatase B OS=Mus musculus OX=10090 GN=Arsb PE=1 SV=3	1	3	3	3	2	2	2	3	3	2	2	3	2	2	2	3	3	2	2	3	2	2	2	3	3	2	2	3	5.4	5.4	5.4	59.646	534	534	0	5.8825	By MS/MS	By MS/MS	By MS/MS	By MS/MS	By MS/MS	By MS/MS
P50431	P50431	4	3	3	Serine hydroxymethyltransferase, cytosolic	Shmt1	sp|P50431|GLYC_MOUSE Serine hydroxymethyltransferase, cytosolic OS=Mus musculus OX=10090 GN=Shmt1 PE=1 SV=3	1	4	3	3	2	2	1	1	2	2	2	1	1	1	1	1	1	1	2	1	1	1	1	1	1	1	2	1	11.1	8.2	8.2	52.6	478	478	0	6.1818	By MS/MS	By MS/MS	By MS/MS	By MS/MS	By matching	By MS/MS
P50462	P50462	5	5	5	Cysteine and glycine-rich protein 3	Csrp3	sp|P50462|CSRP3_MOUSE Cysteine and glycine-rich protein 3 OS=Mus musculus OX=10090 GN=Csrp3 PE=1 SV=1	1	5	5	5	3	3	4	3	3	4	3	4	3	3	4	3	3	4	3	4	3	3	4	3	3	4	3	4	28.4	28.4	28.4	20.895	194	194	0	14.111	By MS/MS	By MS/MS	By MS/MS	By MS/MS	By MS/MS	By matching
P50516	P50516	37	37	37	V-type proton ATPase catalytic subunit A	Atp6v1a	sp|P50516|VATA_MOUSE V-type proton ATPase catalytic subunit A OS=Mus musculus OX=10090 GN=Atp6v1a PE=1 SV=2	1	37	37	37	29	30	25	27	29	31	24	29	29	30	25	27	29	31	24	29	29	30	25	27	29	31	24	29	71.8	71.8	71.8	68.325	617	617	0	323.31	By MS/MS	By MS/MS	By MS/MS	By MS/MS	By MS/MS	By MS/MS
P50518;Q9D593	P50518	16;5	16;5	16;5	V-type proton ATPase subunit E 1	Atp6v1e1	sp|P50518|VATE1_MOUSE V-type proton ATPase subunit E 1 OS=Mus musculus OX=10090 GN=Atp6v1e1 PE=1 SV=2	2	16	16	16	10	11	11	9	11	11	9	11	10	11	11	9	11	11	9	11	10	11	11	9	11	11	9	11	61.9	61.9	61.9	26.157	226	226;226	0	125.24	By MS/MS	By MS/MS	By MS/MS	By MS/MS	By MS/MS	By MS/MS
P50543	P50543	7	7	7	Protein S100-A11	S100a11	sp|P50543|S10AB_MOUSE Protein S100-A11 OS=Mus musculus OX=10090 GN=S100a11 PE=1 SV=1	1	7	7	7	7	6	6	6	5	6	5	6	7	6	6	6	5	6	5	6	7	6	6	6	5	6	5	6	86.7	86.7	86.7	11.083	98	98	0	101.78	By MS/MS	By MS/MS	By MS/MS	By MS/MS	By MS/MS	By MS/MS
P50544	P50544	22	22	22	Very long-chain specific acyl-CoA dehydrogenase, mitochondrial	Acadvl	sp|P50544|ACADV_MOUSE Very long-chain specific acyl-CoA dehydrogenase, mitochondrial OS=Mus musculus OX=10090 GN=Acadvl PE=1 SV=3	1	22	22	22	15	15	11	17	15	15	13	15	15	15	11	17	15	15	13	15	15	15	11	17	15	15	13	15	42.7	42.7	42.7	70.875	656	656	0	133.41	By MS/MS	By MS/MS	By MS/MS	By MS/MS	By MS/MS	By MS/MS
P50580	P50580	21	21	21	Proliferation-associated protein 2G4	Pa2g4	sp|P50580|PA2G4_MOUSE Proliferation-associated protein 2G4 OS=Mus musculus OX=10090 GN=Pa2g4 PE=1 SV=3	1	21	21	21	18	19	17	17	17	19	17	16	18	19	17	17	17	19	17	16	18	19	17	17	17	19	17	16	58.6	58.6	58.6	43.698	394	394	0	240.12	By MS/MS	By MS/MS	By MS/MS	By MS/MS	By MS/MS	By MS/MS
P50608	P50608	13	12	12	Fibromodulin	Fmod	sp|P50608|FMOD_MOUSE Fibromodulin OS=Mus musculus OX=10090 GN=Fmod PE=2 SV=1	1	13	12	12	8	7	12	12	11	11	11	11	8	7	12	11	10	10	10	11	8	7	12	11	10	10	10	11	32.7	32.7	32.7	43.054	376	376	0	311.12	By MS/MS	By MS/MS	By MS/MS	By MS/MS	By MS/MS	By MS/MS
P51125	P51125	10	10	10	Calpastatin	Cast	sp|P51125|ICAL_MOUSE Calpastatin OS=Mus musculus OX=10090 GN=Cast PE=1 SV=2	1	10	10	10	3	4	4	6	3	2	1	4	3	4	4	6	3	2	1	4	3	4	4	6	3	2	1	4	17.9	17.9	17.9	84.921	788	788	0	13.893	By MS/MS	By MS/MS	By MS/MS	By MS/MS	By MS/MS	By matching
P51150;Q9ESF1	P51150	14;1	14;1	14;1	Ras-related protein Rab-7a	Rab7a	sp|P51150|RAB7A_MOUSE Ras-related protein Rab-7a OS=Mus musculus OX=10090 GN=Rab7a PE=1 SV=2	2	14	14	14	11	11	11	11	11	11	11	12	11	11	11	11	11	11	11	12	11	11	11	11	11	11	11	12	78.7	78.7	78.7	23.489	207	207;1997	0	133.9	By MS/MS	By MS/MS	By MS/MS	By MS/MS	By MS/MS	By MS/MS
P51163	P51163	4	4	4	Uroporphyrinogen-III synthase	Uros	sp|P51163|HEM4_MOUSE Uroporphyrinogen-III synthase OS=Mus musculus OX=10090 GN=Uros PE=1 SV=1	1	4	4	4	1	2	2	4	0	1	3	3	1	2	2	4	0	1	3	3	1	2	2	4	0	1	3	3	23.4	23.4	23.4	28.504	265	265	0	10.054	By MS/MS	By MS/MS	By MS/MS	By MS/MS		By matching
P51174	P51174	15	15	15	Long-chain specific acyl-CoA dehydrogenase, mitochondrial	Acadl	sp|P51174|ACADL_MOUSE Long-chain specific acyl-CoA dehydrogenase, mitochondrial OS=Mus musculus OX=10090 GN=Acadl PE=1 SV=2	1	15	15	15	10	10	10	12	10	11	10	11	10	10	10	12	10	11	10	11	10	10	10	12	10	11	10	11	40.9	40.9	40.9	47.907	430	430	0	112.2	By MS/MS	By MS/MS	By MS/MS	By MS/MS	By MS/MS	By MS/MS
P51175	P51175	2	2	2	Protoporphyrinogen oxidase	Ppox	sp|P51175|PPOX_MOUSE Protoporphyrinogen oxidase OS=Mus musculus OX=10090 GN=Ppox PE=1 SV=1	1	2	2	2	1	1	0	0	0	1	1	0	1	1	0	0	0	1	1	0	1	1	0	0	0	1	1	0	9.2	9.2	9.2	50.87	477	477	0	4.9997	By matching	By matching				By MS/MS
P51180	P51180	5	5	5	Lens fiber major intrinsic protein	Mip	sp|P51180|MIP_MOUSE Lens fiber major intrinsic protein OS=Mus musculus OX=10090 GN=Mip PE=1 SV=2	1	5	5	5	3	3	4	5	3	3	5	4	3	3	4	5	3	3	5	4	3	3	4	5	3	3	5	4	25.1	25.1	25.1	28.192	263	263	0	157.15	By MS/MS	By MS/MS	By MS/MS	By MS/MS	By MS/MS	By MS/MS
P51410	P51410	8	8	8	60S ribosomal protein L9	Rpl9	sp|P51410|RL9_MOUSE 60S ribosomal protein L9 OS=Mus musculus OX=10090 GN=Rpl9 PE=2 SV=2	1	8	8	8	7	7	5	5	8	7	5	4	7	7	5	5	8	7	5	4	7	7	5	5	8	7	5	4	57.8	57.8	57.8	21.881	192	192	0	54.046	By MS/MS	By MS/MS	By MS/MS	By MS/MS	By MS/MS	By MS/MS
P51432	P51432	6	6	6	1-phosphatidylinositol 4,5-bisphosphate phosphodiesterase beta-3	Plcb3	sp|P51432|PLCB3_MOUSE 1-phosphatidylinositol 4,5-bisphosphate phosphodiesterase beta-3 OS=Mus musculus OX=10090 GN=Plcb3 PE=1 SV=2	1	6	6	6	5	5	0	1	4	3	0	1	5	5	0	1	4	3	0	1	5	5	0	1	4	3	0	1	6.7	6.7	6.7	139.49	1234	1234	0	15.036	By MS/MS	By MS/MS		By MS/MS	By MS/MS	By MS/MS
P51491	P51491	4	4	4	Short-wave-sensitive opsin 1	Opn1sw	sp|P51491|OPSB_MOUSE Short-wave-sensitive opsin 1 OS=Mus musculus OX=10090 GN=Opn1sw PE=1 SV=1	1	4	4	4	4	4	0	2	3	4	1	2	4	4	0	2	3	4	1	2	4	4	0	2	3	4	1	2	11.8	11.8	11.8	38.921	346	346	0	11.582	By MS/MS	By MS/MS		By MS/MS	By MS/MS	By MS/MS
P51642	P51642	1	1	1	Ciliary neurotrophic factor	Cntf	sp|P51642|CNTF_MOUSE Ciliary neurotrophic factor OS=Mus musculus OX=10090 GN=Cntf PE=2 SV=1	1	1	1	1	1	1	0	1	1	1	1	1	1	1	0	1	1	1	1	1	1	1	0	1	1	1	1	1	6.1	6.1	6.1	22.587	198	198	0.0043488	2.0582	By MS/MS	By MS/MS		By matching	By matching	By matching
P51655	P51655	4	4	2	Glypican-4;Secreted glypican-4	Gpc4	sp|P51655|GPC4_MOUSE Glypican-4 OS=Mus musculus OX=10090 GN=Gpc4 PE=1 SV=2	1	4	4	2	3	1	2	1	3	3	2	2	3	1	2	1	3	3	2	2	1	0	1	1	1	1	1	1	8.8	8.8	4.3	62.586	557	557	0	10.933	By MS/MS	By MS/MS	By MS/MS	By MS/MS	By MS/MS	By MS/MS
P51660	P51660	14	14	14	Peroxisomal multifunctional enzyme type 2;(3R)-hydroxyacyl-CoA dehydrogenase;Enoyl-CoA hydratase 2	Hsd17b4	sp|P51660|DHB4_MOUSE Peroxisomal multifunctional enzyme type 2 OS=Mus musculus OX=10090 GN=Hsd17b4 PE=1 SV=3	1	14	14	14	8	10	5	8	8	8	8	9	8	10	5	8	8	8	8	9	8	10	5	8	8	8	8	9	27.9	27.9	27.9	79.481	735	735	0	40.524	By MS/MS	By MS/MS	By MS/MS	By MS/MS	By MS/MS	By MS/MS
P51667	P51667	11	11	7	Myosin regulatory light chain 2, ventricular/cardiac muscle isoform	Myl2	sp|P51667|MLRV_MOUSE Myosin regulatory light chain 2, ventricular/cardiac muscle isoform OS=Mus musculus OX=10090 GN=Myl2 PE=1 SV=3	1	11	11	7	3	3	5	8	6	5	8	6	3	3	5	8	6	5	8	6	1	2	4	6	3	3	6	4	58.4	58.4	38	18.864	166	166	0	50.471	By MS/MS	By MS/MS	By MS/MS	By MS/MS	By MS/MS	By MS/MS
P51791	P51791	4	4	3	H(+)/Cl(-) exchange transporter 3	Clcn3	sp|P51791|CLCN3_MOUSE H(+)/Cl(-) exchange transporter 3 OS=Mus musculus OX=10090 GN=Clcn3 PE=1 SV=2	1	4	4	3	3	2	0	1	2	2	0	1	3	2	0	1	2	2	0	1	2	1	0	0	1	1	0	0	4.9	4.9	4	90.868	818	818	0	4.3518	By MS/MS	By MS/MS		By MS/MS	By MS/MS	By MS/MS
P51807	P51807	4	4	4	Dynein light chain Tctex-type 1	Dynlt1	sp|P51807|DYLT1_MOUSE Dynein light chain Tctex-type 1 OS=Mus musculus OX=10090 GN=Dynlt1 PE=1 SV=1	1	4	4	4	3	3	2	2	3	3	2	3	3	3	2	2	3	3	2	3	3	3	2	2	3	3	2	3	60.2	60.2	60.2	12.483	113	113	0	129.21	By MS/MS	By MS/MS	By MS/MS	By MS/MS	By MS/MS	By MS/MS
P51855	P51855	29	29	29	Glutathione synthetase	Gss	sp|P51855|GSHB_MOUSE Glutathione synthetase OS=Mus musculus OX=10090 GN=Gss PE=1 SV=1	1	29	29	29	19	21	20	18	18	19	20	22	19	21	20	18	18	19	20	22	19	21	20	18	18	19	20	22	62	62	62	52.246	474	474	0	164.5	By MS/MS	By MS/MS	By MS/MS	By MS/MS	By MS/MS	By MS/MS
P51859	P51859	19	18	18	Hepatoma-derived growth factor	Hdgf	sp|P51859|HDGF_MOUSE Hepatoma-derived growth factor OS=Mus musculus OX=10090 GN=Hdgf PE=1 SV=2	1	19	18	18	13	12	14	18	12	12	15	16	13	11	13	17	11	11	14	15	13	11	13	17	11	11	14	15	77.6	77.6	77.6	26.268	237	237	0	205.35	By MS/MS	By MS/MS	By MS/MS	By MS/MS	By MS/MS	By MS/MS
P51863	P51863	16	16	16	V-type proton ATPase subunit d 1	Atp6v0d1	sp|P51863|VA0D1_MOUSE V-type proton ATPase subunit d 1 OS=Mus musculus OX=10090 GN=Atp6v0d1 PE=1 SV=2	1	16	16	16	12	11	9	7	11	14	7	8	12	11	9	7	11	14	7	8	12	11	9	7	11	14	7	8	57.8	57.8	57.8	40.301	351	351	0	189.68	By MS/MS	By MS/MS	By MS/MS	By MS/MS	By MS/MS	By MS/MS
P51880	P51880	7	7	7	Fatty acid-binding protein, brain	Fabp7	sp|P51880|FABP7_MOUSE Fatty acid-binding protein, brain OS=Mus musculus OX=10090 GN=Fabp7 PE=1 SV=2	1	7	7	7	4	4	5	4	4	4	5	6	4	4	5	4	4	4	5	6	4	4	5	4	4	4	5	6	47.7	47.7	47.7	14.893	132	132	0	52.946	By MS/MS	By MS/MS	By MS/MS	By MS/MS	By MS/MS	By MS/MS
P51881	P51881	23	12	12	ADP/ATP translocase 2;ADP/ATP translocase 2, N-terminally processed	Slc25a5	sp|P51881|ADT2_MOUSE ADP/ATP translocase 2 OS=Mus musculus OX=10090 GN=Slc25a5 PE=1 SV=3	1	23	12	12	19	19	17	16	17	17	15	16	10	10	9	9	9	9	8	8	10	10	9	9	9	9	8	8	66.1	28.2	28.2	32.931	298	298	0	66.902	By MS/MS	By MS/MS	By MS/MS	By MS/MS	By MS/MS	By MS/MS
P51885;CON__Q05443	P51885;CON__Q05443	12;6	12;6	12;6	Lumican	Lum	sp|P51885|LUM_MOUSE Lumican OS=Mus musculus OX=10090 GN=Lum PE=1 SV=2;	2	12	12	12	10	11	11	12	10	10	12	12	10	11	11	12	10	10	12	12	10	11	11	12	10	10	12	12	42.3	42.3	42.3	38.265	338	338;342	0	208.05	By MS/MS	By MS/MS	By MS/MS	By MS/MS	By MS/MS	By MS/MS
P51906	P51906	1	1	1	Excitatory amino acid transporter 3	Slc1a1	sp|P51906|EAA3_MOUSE Excitatory amino acid transporter 3 OS=Mus musculus OX=10090 GN=Slc1a1 PE=1 SV=2	1	1	1	1	1	1	0	0	0	1	1	1	1	1	0	0	0	1	1	1	1	1	0	0	0	1	1	1	2.9	2.9	2.9	56.693	523	523	0	4.5978	By MS/MS	By MS/MS				By MS/MS
P52196	P52196	8	8	8	Thiosulfate sulfurtransferase	Tst	sp|P52196|THTR_MOUSE Thiosulfate sulfurtransferase OS=Mus musculus OX=10090 GN=Tst PE=1 SV=3	1	8	8	8	4	4	2	6	5	4	5	4	4	4	2	6	5	4	5	4	4	4	2	6	5	4	5	4	29.6	29.6	29.6	33.466	297	297	0	14.22	By MS/MS	By MS/MS	By MS/MS	By MS/MS	By MS/MS	By MS/MS
P52293	P52293	9	9	9	Importin subunit alpha-1	Kpna2	sp|P52293|IMA1_MOUSE Importin subunit alpha-1 OS=Mus musculus OX=10090 GN=Kpna2 PE=1 SV=2	1	9	9	9	6	3	3	4	6	6	3	6	6	3	3	4	6	6	3	6	6	3	3	4	6	6	3	6	27.6	27.6	27.6	57.927	529	529	0	27.215	By MS/MS	By MS/MS	By MS/MS	By MS/MS	By MS/MS	By MS/MS
P52332	P52332	1	1	1	Tyrosine-protein kinase JAK1	Jak1	sp|P52332|JAK1_MOUSE Tyrosine-protein kinase JAK1 OS=Mus musculus OX=10090 GN=Jak1 PE=1 SV=1	1	1	1	1	1	1	0	0	1	1	0	0	1	1	0	0	1	1	0	0	1	1	0	0	1	1	0	0	1.3	1.3	1.3	133.37	1153	1153	0.026487	1.2143	By MS/MS	By MS/MS			By MS/MS	By MS/MS
P52430	P52430	7	7	7	Serum paraoxonase/arylesterase 1	Pon1	sp|P52430|PON1_MOUSE Serum paraoxonase/arylesterase 1 OS=Mus musculus OX=10090 GN=Pon1 PE=1 SV=2	1	7	7	7	5	4	2	1	4	3	1	3	5	4	2	1	4	3	1	3	5	4	2	1	4	3	1	3	33	33	33	39.565	355	355	0	41.74	By MS/MS	By MS/MS	By MS/MS	By matching	By MS/MS	By MS/MS
P52432	P52432	3	3	3	DNA-directed RNA polymerases I and III subunit RPAC1	Polr1c	sp|P52432|RPAC1_MOUSE DNA-directed RNA polymerases I and III subunit RPAC1 OS=Mus musculus OX=10090 GN=Polr1c PE=1 SV=3	1	3	3	3	1	1	1	2	1	1	2	3	1	1	1	2	1	1	2	3	1	1	1	2	1	1	2	3	12.1	12.1	12.1	39.106	346	346	0	6.6608	By matching	By matching	By MS/MS	By MS/MS	By matching	By matching
P52479	P52479	19	19	19	Ubiquitin carboxyl-terminal hydrolase 10	Usp10	sp|P52479|UBP10_MOUSE Ubiquitin carboxyl-terminal hydrolase 10 OS=Mus musculus OX=10090 GN=Usp10 PE=1 SV=3	1	19	19	19	11	13	8	6	9	12	7	6	11	13	8	6	9	12	7	6	11	13	8	6	9	12	7	6	29.2	29.2	29.2	87.021	792	792	0	56.055	By MS/MS	By MS/MS	By MS/MS	By MS/MS	By MS/MS	By MS/MS
P52480;P53657	P52480	46;1	46;1	46;1	Pyruvate kinase PKM	Pkm	sp|P52480|KPYM_MOUSE Pyruvate kinase PKM OS=Mus musculus OX=10090 GN=Pkm PE=1 SV=4	2	46	46	46	36	35	39	40	36	38	41	40	36	35	39	40	36	38	41	40	36	35	39	40	36	38	41	40	78	78	78	57.844	531	531;574	0	323.31	By MS/MS	By MS/MS	By MS/MS	By MS/MS	By MS/MS	By MS/MS
Q91W82;P52483	Q91W82;P52483	1;1	1;1	1;1	Ubiquitin-conjugating enzyme E2 E2;Ubiquitin-conjugating enzyme E2 E3	Ube2e2;Ube2e3	sp|Q91W82|UB2E2_MOUSE Ubiquitin-conjugating enzyme E2 E2 OS=Mus musculus OX=10090 GN=Ube2e2 PE=2 SV=1;sp|P52483|UB2E3_MOUSE Ubiquitin-conjugating enzyme E2 E3 OS=Mus musculus OX=10090 GN=Ube2e3 PE=1 SV=2	2	1	1	1	1	1	1	0	1	0	0	0	1	1	1	0	1	0	0	0	1	1	1	0	1	0	0	0	9	9	9	22.241	201	201;207	0.00048757	3.483	By MS/MS	By MS/MS	By MS/MS		By matching
P52503	P52503	5	5	5	NADH dehydrogenase [ubiquinone] iron-sulfur protein 6, mitochondrial	Ndufs6	sp|P52503|NDUS6_MOUSE NADH dehydrogenase [ubiquinone] iron-sulfur protein 6, mitochondrial OS=Mus musculus OX=10090 GN=Ndufs6 PE=1 SV=2	1	5	5	5	3	4	5	5	4	4	5	4	3	4	5	5	4	4	5	4	3	4	5	5	4	4	5	4	57.8	57.8	57.8	13.02	116	116	0	44.77	By MS/MS	By MS/MS	By MS/MS	By MS/MS	By MS/MS	By MS/MS
P52623	P52623	4	4	3	Uridine-cytidine kinase 1	Uck1	sp|P52623|UCK1_MOUSE Uridine-cytidine kinase 1 OS=Mus musculus OX=10090 GN=Uck1 PE=1 SV=2	1	4	4	3	2	2	3	3	2	1	3	2	2	2	3	3	2	1	3	2	2	2	2	2	2	1	2	1	14.4	14.4	11.6	31.068	277	277	0	5.945	By matching	By MS/MS	By MS/MS	By MS/MS	By MS/MS	By MS/MS
P52624	P52624	4	4	4	Uridine phosphorylase 1	Upp1	sp|P52624|UPP1_MOUSE Uridine phosphorylase 1 OS=Mus musculus OX=10090 GN=Upp1 PE=1 SV=2	1	4	4	4	1	2	2	1	1	0	2	1	1	2	2	1	1	0	2	1	1	2	2	1	1	0	2	1	13.5	13.5	13.5	34.086	311	311	0.00051282	4.1522	By MS/MS	By MS/MS	By MS/MS	By matching	By matching
P52760	P52760	7	7	7	Ribonuclease UK114	Hrsp12	sp|P52760|RIDA_MOUSE 2-iminobutanoate/2-iminopropanoate deaminase OS=Mus musculus OX=10090 GN=Rida PE=1 SV=3	1	7	7	7	3	2	3	7	3	3	5	5	3	2	3	7	3	3	5	5	3	2	3	7	3	3	5	5	53.3	53.3	53.3	14.255	135	135	0	18.81	By MS/MS	By MS/MS	By MS/MS	By MS/MS	By MS/MS	By MS/MS
P52785;Q5SDA5	P52785	12;3	12;3	11;2	Guanylyl cyclase GC-E	Gucy2e	sp|P52785|GUC2E_MOUSE Retinal guanylyl cyclase 1 OS=Mus musculus OX=10090 GN=Gucy2e PE=1 SV=2	2	12	12	11	3	3	0	0	5	8	2	5	3	3	0	0	5	8	2	5	3	3	0	0	5	8	2	4	17.5	17.5	16.3	120.64	1108	1108;1108	0	34.243	By MS/MS	By MS/MS			By MS/MS	By MS/MS
P52795	P52795	2	2	2	Ephrin-B1	Efnb1	sp|P52795|EFNB1_MOUSE Ephrin-B1 OS=Mus musculus OX=10090 GN=Efnb1 PE=1 SV=1	1	2	2	2	1	0	1	0	0	0	0	1	1	0	1	0	0	0	0	1	1	0	1	0	0	0	0	1	5.8	5.8	5.8	37.859	345	345	0.0018112	2.5137	By MS/MS		By MS/MS
P52825	P52825	27	27	27	Carnitine O-palmitoyltransferase 2, mitochondrial	Cpt2	sp|P52825|CPT2_MOUSE Carnitine O-palmitoyltransferase 2, mitochondrial OS=Mus musculus OX=10090 GN=Cpt2 PE=1 SV=2	1	27	27	27	16	15	10	17	15	16	13	16	16	15	10	17	15	16	13	16	16	15	10	17	15	16	13	16	50	50	50	73.98	658	658	0	85.637	By MS/MS	By MS/MS	By MS/MS	By MS/MS	By MS/MS	By MS/MS
P52875	P52875	1	1	1	Transmembrane protein 165	Tmem165	sp|P52875|TM165_MOUSE Transmembrane protein 165 OS=Mus musculus OX=10090 GN=Tmem165 PE=1 SV=2	1	1	1	1	1	1	0	0	0	1	0	0	1	1	0	0	0	1	0	0	1	1	0	0	0	1	0	0	5.6	5.6	5.6	34.79	323	323	0	6.3275	By MS/MS	By MS/MS				By MS/MS
P52912	P52912	7	5	5	Nucleolysin TIA-1	Tia1	sp|P52912|TIA1_MOUSE Nucleolysin TIA-1 OS=Mus musculus OX=10090 GN=Tia1 PE=1 SV=1	1	7	5	5	5	3	3	1	4	6	1	2	4	2	1	0	3	4	0	1	4	2	1	0	3	4	0	1	26.4	20.7	20.7	42.799	386	386	0	40.803	By MS/MS	By MS/MS	By MS/MS	By matching	By MS/MS	By MS/MS
P53026	P53026	15	15	15	60S ribosomal protein L10a	Rpl10a	sp|P53026|RL10A_MOUSE 60S ribosomal protein L10a OS=Mus musculus OX=10090 GN=Rpl10a PE=1 SV=3	1	15	15	15	12	12	11	9	11	12	11	11	12	12	11	9	11	12	11	11	12	12	11	9	11	12	11	11	57.1	57.1	57.1	24.916	217	217	0	52.801	By MS/MS	By MS/MS	By MS/MS	By MS/MS	By MS/MS	By MS/MS
P53395	P53395	8	8	8	Lipoamide acyltransferase component of branched-chain alpha-keto acid dehydrogenase complex, mitochondrial	Dbt	sp|P53395|ODB2_MOUSE Lipoamide acyltransferase component of branched-chain alpha-keto acid dehydrogenase complex, mitochondrial OS=Mus musculus OX=10090 GN=Dbt PE=1 SV=2	1	8	8	8	5	5	1	7	5	5	5	4	5	5	1	7	5	5	5	4	5	5	1	7	5	5	5	4	19.5	19.5	19.5	53.246	482	482	0	18.053	By MS/MS	By MS/MS	By MS/MS	By MS/MS	By MS/MS	By MS/MS
P70403;P53564	P70403;P53564	3;3	3;3	3;3	Protein CASP;Homeobox protein cut-like 1	Cux1	sp|P70403|CASP_MOUSE Protein CASP OS=Mus musculus OX=10090 GN=Cux1 PE=1 SV=2;sp|P53564|CUX1_MOUSE Homeobox protein cut-like 1 OS=Mus musculus OX=10090 GN=Cux1 PE=1 SV=3	2	3	3	3	2	2	1	0	1	2	2	1	2	2	1	0	1	2	2	1	2	2	1	0	1	2	2	1	4	4	4	77.268	678	678;1515	0	5.4702	By MS/MS	By MS/MS	By MS/MS		By MS/MS	By MS/MS
P53612	P53612	2	2	2	Geranylgeranyl transferase type-2 subunit beta	Rabggtb	sp|P53612|PGTB2_MOUSE Geranylgeranyl transferase type-2 subunit beta OS=Mus musculus OX=10090 GN=Rabggtb PE=1 SV=2	1	2	2	2	2	2	2	2	2	2	1	2	2	2	2	2	2	2	1	2	2	2	2	2	2	2	1	2	6.5	6.5	6.5	37.803	339	339	0	6.8738	By MS/MS	By MS/MS	By MS/MS	By MS/MS	By MS/MS	By MS/MS
P53702	P53702	4	4	4	Cytochrome c-type heme lyase	Hccs	sp|P53702|CCHL_MOUSE Cytochrome c-type heme lyase OS=Mus musculus OX=10090 GN=Hccs PE=1 SV=2	1	4	4	4	1	1	2	4	1	1	2	3	1	1	2	4	1	1	2	3	1	1	2	4	1	1	2	3	18.8	18.8	18.8	30.977	272	272	0	13.576	By MS/MS	By MS/MS	By MS/MS	By MS/MS	By matching	By MS/MS
P53798	P53798	2	2	2	Squalene synthase	Fdft1	sp|P53798|FDFT_MOUSE Squalene synthase OS=Mus musculus OX=10090 GN=Fdft1 PE=1 SV=2	1	2	2	2	1	0	2	2	0	0	1	2	1	0	2	2	0	0	1	2	1	0	2	2	0	0	1	2	5.8	5.8	5.8	48.154	416	416	0.0013831	2.7256	By matching		By MS/MS	By MS/MS
P53810	P53810	17	17	15	Phosphatidylinositol transfer protein alpha isoform	Pitpna	sp|P53810|PIPNA_MOUSE Phosphatidylinositol transfer protein alpha isoform OS=Mus musculus OX=10090 GN=Pitpna PE=1 SV=2	1	17	17	15	14	14	9	11	13	10	12	11	14	14	9	11	13	10	12	11	12	12	8	9	11	8	10	9	60.9	60.9	54.6	31.893	271	271	0	123.72	By MS/MS	By MS/MS	By MS/MS	By MS/MS	By MS/MS	By MS/MS
P53811	P53811	11	9	9	Phosphatidylinositol transfer protein beta isoform	Pitpnb	sp|P53811|PIPNB_MOUSE Phosphatidylinositol transfer protein beta isoform OS=Mus musculus OX=10090 GN=Pitpnb PE=1 SV=2	1	11	9	9	10	10	2	6	8	9	5	6	8	8	1	4	6	7	3	4	8	8	1	4	6	7	3	4	52.4	46.1	46.1	31.487	271	271	0	28.645	By MS/MS	By MS/MS	By MS/MS	By MS/MS	By MS/MS	By MS/MS
P53986	P53986	10	10	10	Monocarboxylate transporter 1	Slc16a1	sp|P53986|MOT1_MOUSE Monocarboxylate transporter 1 OS=Mus musculus OX=10090 GN=Slc16a1 PE=1 SV=1	1	10	10	10	7	6	5	3	7	9	3	3	7	6	5	3	7	9	3	3	7	6	5	3	7	9	3	3	18.9	18.9	18.9	53.267	493	493	0	92.792	By MS/MS	By MS/MS	By MS/MS	By MS/MS	By MS/MS	By MS/MS
P53994	P53994	10	10	5	Ras-related protein Rab-2A	Rab2a	sp|P53994|RAB2A_MOUSE Ras-related protein Rab-2A OS=Mus musculus OX=10090 GN=Rab2a PE=1 SV=1	1	10	10	5	10	10	7	5	9	10	5	5	10	10	7	5	9	10	5	5	5	5	3	4	5	5	4	4	56.1	56.1	28.3	23.547	212	212	0	135.38	By MS/MS	By MS/MS	By MS/MS	By MS/MS	By MS/MS	By MS/MS
P53995	P53995	7	7	7	Anaphase-promoting complex subunit 1	Anapc1	sp|P53995|APC1_MOUSE Anaphase-promoting complex subunit 1 OS=Mus musculus OX=10090 GN=Anapc1 PE=1 SV=2	1	7	7	7	5	3	1	0	5	5	0	1	5	3	1	0	5	5	0	1	5	3	1	0	5	5	0	1	5.6	5.6	5.6	215.99	1944	1944	0	12.183	By MS/MS	By MS/MS	By MS/MS		By MS/MS	By MS/MS
P53996	P53996	8	8	8	Cellular nucleic acid-binding protein	Cnbp	sp|P53996|CNBP_MOUSE Cellular nucleic acid-binding protein OS=Mus musculus OX=10090 GN=Cnbp PE=1 SV=2	1	8	8	8	5	5	7	8	5	5	7	8	5	5	7	8	5	5	7	8	5	5	7	8	5	5	7	8	53.9	53.9	53.9	19.592	178	178	0	90.466	By MS/MS	By MS/MS	By MS/MS	By MS/MS	By MS/MS	By MS/MS
P54071	P54071	25	24	24	Isocitrate dehydrogenase [NADP], mitochondrial	Idh2	sp|P54071|IDHP_MOUSE Isocitrate dehydrogenase [NADP], mitochondrial OS=Mus musculus OX=10090 GN=Idh2 PE=1 SV=3	1	25	24	24	19	20	17	22	19	18	23	23	19	19	16	21	18	17	22	22	19	19	16	21	18	17	22	22	49.6	47.6	47.6	50.906	452	452	0	165.78	By MS/MS	By MS/MS	By MS/MS	By MS/MS	By MS/MS	By MS/MS
P54099	P54099	1	1	1	DNA polymerase subunit gamma-1	Polg	sp|P54099|DPOG1_MOUSE DNA polymerase subunit gamma-1 OS=Mus musculus OX=10090 GN=Polg PE=1 SV=3	1	1	1	1	0	0	0	1	0	0	0	1	0	0	0	1	0	0	0	1	0	0	0	1	0	0	0	1	0.7	0.7	0.7	136.76	1218	1218	1	-2				By MS/MS
P54103	P54103	6	6	6	DnaJ homolog subfamily C member 2;DnaJ homolog subfamily C member 2, N-terminally processed	Dnajc2	sp|P54103|DNJC2_MOUSE DnaJ homolog subfamily C member 2 OS=Mus musculus OX=10090 GN=Dnajc2 PE=1 SV=2	1	6	6	6	3	2	3	4	2	2	2	5	3	2	3	4	2	2	2	5	3	2	3	4	2	2	2	5	9.7	9.7	9.7	71.721	621	621	0	9.3457	By MS/MS	By MS/MS	By MS/MS	By MS/MS	By MS/MS	By MS/MS
P54116	P54116	6	6	6	Erythrocyte band 7 integral membrane protein	Stom	sp|P54116|STOM_MOUSE Erythrocyte band 7 integral membrane protein OS=Mus musculus OX=10090 GN=Stom PE=1 SV=3	1	6	6	6	2	4	2	3	3	4	2	2	2	4	2	3	3	4	2	2	2	4	2	3	3	4	2	2	26.4	26.4	26.4	31.375	284	284	0	11.294	By MS/MS	By MS/MS	By matching	By MS/MS	By MS/MS	By MS/MS
P54227	P54227	7	7	6	Stathmin	Stmn1	sp|P54227|STMN1_MOUSE Stathmin OS=Mus musculus OX=10090 GN=Stmn1 PE=1 SV=2	1	7	7	6	6	5	6	6	6	6	5	6	6	5	6	6	6	6	5	6	5	5	5	5	5	5	4	5	40.9	40.9	34.9	17.274	149	149	0	33.13	By MS/MS	By MS/MS	By MS/MS	By MS/MS	By MS/MS	By MS/MS
P54276	P54276	1	1	1	DNA mismatch repair protein Msh6	Msh6	sp|P54276|MSH6_MOUSE DNA mismatch repair protein Msh6 OS=Mus musculus OX=10090 GN=Msh6 PE=1 SV=3	1	1	1	1	1	1	0	0	1	1	0	0	1	1	0	0	1	1	0	0	1	1	0	0	1	1	0	0	0.9	0.9	0.9	151.08	1358	1358	0.00094607	3.0896	By MS/MS	By MS/MS			By MS/MS	By MS/MS
P54285;Q8R0S4;Q8R3Z5;Q8CC27	P54285;Q8R0S4;Q8R3Z5;Q8CC27	2;1;1;1	2;1;1;1	2;1;1;1	Voltage-dependent L-type calcium channel subunit beta-3;Voltage-dependent L-type calcium channel subunit beta-4;Voltage-dependent L-type calcium channel subunit beta-1;Voltage-dependent L-type calcium channel subunit beta-2	Cacnb3;Cacnb4;Cacnb1;Cacnb2	sp|P54285|CACB3_MOUSE Voltage-dependent L-type calcium channel subunit beta-3 OS=Mus musculus OX=10090 GN=Cacnb3 PE=1 SV=2;sp|Q8R0S4|CACB4_MOUSE Voltage-dependent L-type calcium channel subunit beta-4 OS=Mus musculus OX=10090 GN=Cacnb4 PE=1 SV=2;sp|Q8R3Z5|	4	2	2	2	1	1	1	1	1	2	1	1	1	1	1	1	1	2	1	1	1	1	1	1	1	2	1	1	5.6	5.6	5.6	54.571	484	484;519;597;655	0.0163	1.457	By MS/MS	By MS/MS	By matching	By MS/MS	By MS/MS	By MS/MS
P54310	P54310	2	2	2	Hormone-sensitive lipase	Lipe	sp|P54310|LIPS_MOUSE Hormone-sensitive lipase OS=Mus musculus OX=10090 GN=Lipe PE=1 SV=2	1	2	2	2	2	2	0	0	2	2	0	0	2	2	0	0	2	2	0	0	2	2	0	0	2	2	0	0	3	3	3	83.347	759	759	0.0016044	2.6552	By MS/MS	By MS/MS			By MS/MS	By MS/MS
P54320	P54320	5	5	5	Elastin	Eln	sp|P54320|ELN_MOUSE Elastin OS=Mus musculus OX=10090 GN=Eln PE=1 SV=2	1	5	5	5	2	3	2	3	4	4	4	3	2	3	2	3	4	4	4	3	2	3	2	3	4	4	4	3	8.8	8.8	8.8	71.937	860	860	0	16.047	By MS/MS	By MS/MS	By MS/MS	By MS/MS	By MS/MS	By MS/MS
P54369	P54369	1	1	1	Ornithine decarboxylase antizyme 1	Oaz1	sp|P54369|OAZ1_MOUSE Ornithine decarboxylase antizyme 1 OS=Mus musculus OX=10090 GN=Oaz1 PE=1 SV=3	1	1	1	1	1	1	0	1	1	1	1	1	1	1	0	1	1	1	1	1	1	1	0	1	1	1	1	1	7.5	7.5	7.5	25.133	227	227	0.049721	0.91202	By MS/MS	By MS/MS		By MS/MS	By MS/MS	By MS/MS
P54726	P54726	9	6	6	UV excision repair protein RAD23 homolog A	Rad23a	sp|P54726|RD23A_MOUSE UV excision repair protein RAD23 homolog A OS=Mus musculus OX=10090 GN=Rad23a PE=1 SV=2	1	9	6	6	5	6	6	6	6	5	6	6	2	3	3	3	3	2	3	3	2	3	3	3	3	2	3	3	23.1	16	16	39.706	363	363	0	6.7077	By MS/MS	By MS/MS	By MS/MS	By MS/MS	By MS/MS	By MS/MS
P54728	P54728	10	10	7	UV excision repair protein RAD23 homolog B	Rad23b	sp|P54728|RD23B_MOUSE UV excision repair protein RAD23 homolog B OS=Mus musculus OX=10090 GN=Rad23b PE=1 SV=2	1	10	10	7	10	9	5	6	10	10	7	5	10	9	5	6	10	10	7	5	7	6	2	3	7	7	4	2	32.9	32.9	26.7	43.512	416	416	0	45.156	By MS/MS	By MS/MS	By MS/MS	By MS/MS	By MS/MS	By MS/MS
[truncated: 4,622 more rows]
[truncated: 65 more columns]

## Sheet: Volcano_Plot_Data
Gene_name	id	Uniprot	iBAQ KO_1	iBAQ KO_5	iBAQ KO_OD1	iBAQ KO_OS2	iBAQ WT_100	iBAQ WT_3	iBAQ WT_OD5	iBAQ WT_OS4	mean_treatment	mean_control	logFC	t_ord	t_mod	p_ord	p_mod	q_ord	q_mod	df_r	df_0	s2_0	s2	s2_post	categ_Ord	categ_Mod	NegLogPvalMod	NegLogPvalOrd
[truncated: 4,356 more rows]

[truncated: 4 more sheets: Rd1 wt_Exclusive_Proteins, Rd1 mutant_Exclusive_Proteins, GO__All enriched proteins, Metabolic_Process_Proteins]
