# Supplementary material for: Metabolic Analysis of Vitreous/Lens and Retina in Wild Type and Retinal Degeneration Mice
Source: Int J Mol Sci. 2021 Feb 26;22(5):2345. doi: 10.3390/ijms22052345 (PMC7956175; doi:10.3390/ijms22052345)
Supplement: Supplementary file 1 [file ijms-22-02345-s001.zip › Table S2.xlsx]

## Sheet: Sheet1
sample_ID	tissue	type	2-Aminobutyrate	2-Hydroxyisobutyrate	2-Oxoglutarate	2-Oxoisocaproate	3-Aminoisobutyrate	3-Hydroxybutyrate	3-Hydroxyisobutyrate	4-Aminobutyrate	AMP	Acetate	Acetone	Alanine	Alpha-ketoisovaleric acid	Arginine	Ascorbate	Asparagine	Aspartate	Betaine	Carnitine	Choline	Citicoline	Citrate	Creatine	Creatine phosphate	Cysteineglutathione disulfide	Cytidine monophosphate	Dimethylamine	Formate	Fumarate	Glucose	Glutamate	Glutamine	Glutathione	Glycerol	Glycine	Guanosine	Guanosine monophosphate	Histidine	Hypotaurine	Hypoxanthine	Inosine	Isoleucine	Lactate	Leucine	Lysine	Malate	Malonate
ret_rd1wt_p11_1	retina	wt_p11	0.0833333	0.0208333	0.166667	0.0416667	0.0833333	0.833333	0.208333	4.20833	1.29167	1.08333	0.0416667	3.25	0.0208333	1.29167	10.0417	1.125	4.625	0.416667	0.625	1.29167	1.29167	1.54167	24.625	0.791667	2.08333	0.541667	0.0208333	1.29167	0.166667	1.91667	15.5	11.9167	2	1.54167	11.4167	0.583333	4.41667	1.04167	6.45833	0.458333	2.83333	0.291667	34.25	0.25	1.75	1.5	1.08333
ret_rd1wt_p11_2	retina	wt_p11	0.121212	0.030303	0.121212	0.030303	0.121212	1.72727	0.151515	5.39394	1.75758	0.878788	0.0606061	4.60606	0.0151515	0.848485	9.12121	1.0303	5	0.878788	0.878788	1.24242	0.787879	1.87879	26.9091	0.666667	3.21212	0.545455	0.030303	1.06061	0.181818	2.57576	17.0909	10.5152	1.27273	0.909091	14.1818	0.515152	5.39394	1.30303	4.09091	0.424242	3.39394	0.424242	35.9091	0.575758	2	1.27273	1.27273
ret_rd1wt_p11_3	retina	wt_p11	0.14	0.02	0.2	0.02	0.14	1.64	0.2	5.14	1.18	0.86	0.06	4.84	0.01	0.82	10.42	1.04	5.88	0.3	0.76	0.7	1.02	1.72	24.86	2.28	1.92	0.42	0.02	1	0.16	1.86	18.44	10.72	2.66	0.9	14.24	0.12	2.42	1.18	5.02	0.12	0.94	0.4	29.06	0.52	1.48	1.04	1.16
ret_rd1wt_p11_4	retina	wt_p11	0.1875	0.03125	0.15625	0.03125	0.125	1.53125	0.1875	5.25	1.6875	1.15625	0.0625	5.15625	0.015625	1	10.625	1.125	6.25	0.28125	0.71875	1.0625	0.9375	1.65625	27.2812	0.9375	2.21875	0.40625	0.03125	1.5	0.1875	1.78125	20.25	11.4688	2.25	1.1875	15.4688	0.375	4.90625	1.1875	6.3125	0.5	2.40625	0.5	37.3125	0.5625	1.6875	1.0625	1.28125
ret_rd1wt_p11_5	retina	wt_p11	0.145833	0.0208333	0.166667	0.0416667	0.0625	2.66667	0.270833	5.375	1.77083	0.958333	0.0625	5.5	0.0208333	1.33333	8.91667	1.20833	6.79167	0.416667	0.770833	0.8125	0.8125	1.39583	28.375	0.770833	3.625	0.291667	0.0208333	1.04167	0.145833	3.375	19.7917	13.0833	1.625	1.10417	14.9167	0.104167	1.9375	1.35417	5.41667	0.229167	0.625	0.541667	39.5	0.75	2	1	1.33333
ret_rd1wt_p11_6	retina	wt_p11	0.133333	0.0222222	0.0444444	0.0444444	0.0444444	2.71111	0.244444	5.53333	0.955556	0.933333	0.111111	4.88889	0.0111111	1.17778	7.28889	1.22222	4.62222	0.488889	0.688889	0.866667	0.2	1.51111	26.3333	0.555556	2.84444	0.466667	0.0222222	1.06667	0.0888889	1.31111	17.4444	9.68889	0.0666667	1.15556	14.9556	0.511111	4.42222	1.37778	4.86667	0.377778	3.91111	0.488889	42.1111	0.644444	1.35556	0.911111	1.22222
ret_rd1wt_p11_7	retina	wt_p11	0.173913	0.0217391	0.108696	0.0217391	0.0652174	1.43478	0.217391	5.02174	2.91304	0.934783	0.0434783	5.43478	0.0108696	1.17391	11.0435	1.15217	5.3913	0.521739	0.847826	1.19565	1.06522	1.19565	27.7826	0.282609	2.04348	0.565217	0.0217391	0.847826	0.152174	2.71739	18.913	13.6957	2.69565	1.34783	14.913	0.217391	4.76087	1.36957	5.71739	0.413043	1.17391	0.5	36.2826	0.717391	1.80435	1.08696	1.28261
ret_rd1ko_p11_1	retina	ko_p11	0.0638298	0.0212766	0.0851064	0.0106383	0.0851064	0.765957	0.170213	4.70213	3.04255	0.680851	0.0212766	3.95745	0.0212766	1.93617	9.14894	1.21277	6.23404	0.12766	0.744681	0.765957	0.702128	1.3617	24.4681	0.340426	1.82979	0.574468	0.0212766	0.87234	0.0851064	0.638298	17.0638	12.0638	2.59574	0.914894	12.4681	0.106383	3.38298	0.851064	6.14894	0.148936	0.425532	0.553191	30.8936	0.744681	2.95745	0.978723	0.87234
ret_rd1ko_p11_2	retina	ko_p11	0.0754717	0.0188679	0.0943396	0.0377358	0.0754717	0.90566	0.132075	4.35849	0.660377	0.490566	0.0377358	3.33962	0.0188679	1.24528	7.32075	0.886792	4.35849	0.245283	0.679245	0.622642	0.849057	1.41509	22.9434	0.90566	3.09434	0.150943	0.0188679	0.566038	0.0754717	0.90566	15.7736	10.7547	0.245283	0.754717	11.7358	0.169811	1.4717	0.849057	4.03774	0.169811	1.30189	0.358491	27.1132	0.528302	2.24528	0.867925	0.811321
ret_rd1ko_p11_3	retina	ko_p11	0.118644	0.0169492	0.152542	0.0338983	0.118644	1.27119	0.220339	4.47458	0.355932	0.559322	0.0677966	4.16949	0.0338983	1.50847	9.16949	1.10169	4.45763	0.118644	0.779661	0.576271	0.508475	1.52542	23.0678	1.79661	3.54237	0.0677966	0.0169492	0.559322	0.0847458	3.44068	17.7627	13.4068	1	1.05085	12.8305	0.152542	0.813559	0.915254	6.47458	0.0847458	0.847458	0.59322	27.8644	0.677966	2.35593	1.25424	1.0339
ret_rd1ko_p11_4	retina	ko_p11	0.115385	0.0192308	0.211538	0.0576923	0.115385	2.05769	0.211538	4.71154	0.653846	0.788462	0.0384615	4.57692	0.0192308	1.28846	9.15385	0.923077	5.40385	0.0961538	0.634615	0.615385	0.692308	1.34615	25.9231	3.15385	2.38462	0.0769231	0.0192308	1.19231	0.153846	4.05769	19.3462	12.6346	2.48077	1.28846	13.5385	0.0961538	0.692308	0.942308	7.84615	0.153846	0.519231	0.596154	27.5577	0.711538	2.17308	0.884615	1.07692
ret_rd1ko_p11_6	retina	ko_p11	0.152174	0.0434783	0.152174	0.0434783	0.173913	1.63043	0.282609	5.8913	0.608696	1.63043	0.0217391	4.69565	0.0217391	2.13043	7.95652	1.13043	5.23913	0.173913	0.804348	0.826087	0.521739	1.41304	27.3913	1.28261	4.19565	0.0869565	0.0434783	2.06522	0.130435	3.52174	20.9783	11.6087	0.5	0.934783	16.3261	0.369565	2.3913	0.782609	7.82609	0.152174	2.67391	0.695652	34.0217	0.717391	3.17391	0.652174	1.08696
ret_rd1wt_p13_2	retina	wt_p13	0.0769231	0.00961539	0.0961538	0.0384615	0.0384615	1.03846	0.115385	2.53846	0.980769	0.865385	0.0576923	2.25	0.00961539	0.557692	3.73077	0.596154	2.80769	0.269231	0.403846	0.538462	0.0769231	0.634615	12.5769	0.346154	0.673077	0.0769231	0.00961539	1.44231	0.0576923	1.67308	11.1731	4.26923	0.788462	0.615385	6.73077	0.230769	2.86538	0.596154	2.26923	0.192308	1.11538	0.269231	15.6346	0.269231	0.673077	0.326923	0.846154
ret_rd1wt_p13_4	retina	wt_p13	0.12069	0.0344828	0.155172	0.0344828	0.0862069	1.94828	0.137931	5.37931	1.22414	0.758621	0.0517241	3.84483	0.00862069	0.827586	7.10345	0.741379	4.51724	0.396552	0.706897	0.689655	0.965517	1.12069	21.0862	1.32759	1.25862	0.327586	0.0172414	0.706897	0.137931	1.27586	17.7931	6.86207	1.18966	0.862069	12.3103	0.155172	3.01724	1.01724	3.44828	0.172414	0.982759	0.37931	25.7414	0.413793	1	0.862069	1.34483
ret_rd1wt_p13_5	retina	wt_p13	0.0961538	0.0192308	0.134615	0.0192308	0.0769231	1.42308	0.173077	3.76923	2.05769	0.692308	0.0384615	3.23077	0.0192308	0.807692	6.30769	0.673077	4.32692	0.230769	0.557692	0.711538	0.653846	1.09615	18.75	0.865385	1.86538	0.461538	0.0192308	0.730769	0.0961538	3.36538	13.25	8.69231	1.21154	0.923077	10.0962	0.134615	4	0.903846	3.55769	0.192308	1.26923	0.365385	21.8077	0.403846	1	0.903846	1.23077
ret_rd1wt_p13_7	retina	wt_p13	0.132075	0.0377358	0.207547	0.0566038	0.113208	1.71698	0.226415	5.49057	0.45283	0.735849	0.0566038	4.71698	0.0188679	0.981132	8.33962	0.981132	4.75472	0.45283	0.849057	0.754717	0.830189	1.4717	23.9434	2.58491	3.37736	0.0754717	0.0188679	0.641509	0.132075	3.90566	16.4151	11.9245	1.11321	0.981132	12.9623	0.113208	0.867925	1	6.45283	0.150943	0.735849	0.471698	28.5849	0.45283	1.37736	1.20755	1.69811
ret_rd1ko_p13_1	retina	ko_p13	0.111111	0.0222222	0.0666667	0.0222222	0.0888889	2.82222	0.133333	5.73333	1.68889	0.822222	0.0666667	4.33333	0.0111111	2.11111	8.02222	1.22222	5.28889	0.555556	0.533333	1.13333	1.08889	1.35556	25.9333	0.577778	3.95556	0.577778	0.0222222	0.977778	0.155556	0.244444	19.6444	13.9556	0.711111	1.11111	14.3778	0.466667	5.24444	0.8	5.42222	0.311111	3.26667	0.577778	31.2667	0.622222	3.17778	0.844444	1.55556
ret_rd1ko_p13_2	retina	ko_p13	0.128205	0.025641	0.102564	0.0512821	0.0769231	2.94872	0.153846	6.64103	1.33333	1.07692	0.0769231	4.97436	0.0128205	2.23077	7.87179	1.30769	5.64103	0.282051	0.641026	1.28205	1.02564	1.46154	27.2564	0.589744	4.30769	0.615385	0.025641	1.23077	0.230769	0.205128	22.6154	11.9231	0.74359	1.35897	18.1282	0.641026	5.25641	0.897436	6.07692	0.384615	4.66667	0.589744	35.9744	0.589744	3.46154	1.02564	1.84615
ret_rd1ko_p13_3	retina	ko_p13	0.107143	0.0178571	0.125	0.0178571	0.0892857	2.44643	0.160714	5.17857	4.01786	0.946429	0.107143	3.83929	0.00892857	2.125	7.64286	1.17857	5.94643	0.160714	0.553571	0.910714	0.839286	0.732143	26	0.142857	1.64286	0.678571	0.0178571	1.125	0.196429	0.392857	20.3571	14.25	2.69643	0.910714	15.4464	0.0714286	5.375	0.928571	6.44643	0.339286	0.5	0.517857	26.0714	0.535714	4.01786	0.678571	1.78571
ret_rd1ko_p13_4	retina	ko_p13	0.111111	0.0222222	0.266667	0.0666667	0.0888889	2.68889	0.177778	6.6	1.33333	1.35556	0.0666667	4.53333	0.0111111	1.71111	9.15556	1.2	6.11111	0.266667	0.622222	0.822222	0.955556	1.55556	28.2444	1.37778	2.86667	0.666667	0.0222222	1.8	0.2	0.0888889	23.4667	12.9556	1.31111	1.4	19.4	0.333333	3.46667	0.666667	7.02222	0.355556	2.66667	0.555556	36.1556	0.533333	2.77778	1	1.8
ret_rd1ko_p13_5	retina	ko_p13	0.128205	0.025641	0.128205	0.025641	0.102564	4.02564	0.205128	7.71795	5.10256	1.25641	0.102564	5.4359	0.025641	3.4359	10.1026	1.41026	8.02564	0.179487	0.641026	1.17949	1.28205	1.15385	35.1538	0.25641	3.35897	1.10256	0.025641	1.46154	0.282051	1.15385	27.3077	17.4615	3.10256	1.64103	21.5897	0.0384615	5.89744	0.871795	8.02564	0.410256	0.512821	0.666667	41.2821	0.74359	6.02564	0.692308	2.05128
ret_rd1ko_p13_7	retina	ko_p13	0.1875	0.0078125	0.15625	0.0625	0.078125	2.4375	0.171875	3.89062	0.859375	1.0625	0.046875	4.64062	0.03125	1.40625	5.5	0.828125	3.25	0.4375	0.609375	0.5625	1.20312	0.984375	17.7188	0.96875	4.21875	0.0625	0.015625	1.4375	0.171875	1.6875	14.7344	7.9375	0.578125	1.26562	11.5312	0.203125	1.17188	0.765625	5.01562	0.171875	1.46875	0.8125	28.75	1.01562	2.90625	0.484375	1.82812
vl_rd1wt_p11_1	vitreous/lens	wt_p11	0.4375	0.03125	0.1875	0.0625	0.03125	2.5	0.125	0.09375	0.1875	1.4375	0.0625	7.1875	0.0625	1.625	2.3125	0.78125	1.5625	1.75	1.28125	0.21875	2.53125	0.09375	0.8125	0.25	4.21875	0.125	0.015625	1.5625	0.21875	2.34375	10.4375	2.875	8.53125	0.6875	0.9375	0.046875	0.34375	2.84375	1.625	0.0625	0.3125	1.21875	34	1.71875	4.8125	1.15625	1.6875
vl_rd1wt_p11_2	vitreous/lens	wt_p11	0.377778	0.0222222	0.333333	0.0888889	0.0222222	2.17778	0.177778	0.0666667	0.222222	1.11111	0.0444444	7.26667	0.0666667	1.51111	1.95556	0.6	1.73333	1.51111	1.51111	0.155556	2.33333	0.2	0.622222	0.355556	5.24444	0.0888889	0.0111111	1.04444	0.2	3.62222	10.1556	2.73333	10.1556	0.688889	0.933333	0.0333333	0.244444	2.77778	1.8	0.0888889	0.222222	1.22222	32.3556	1.86667	4.48889	1.64444	1.71111
vl_rd1wt_p11_3	vitreous/lens	wt_p11	0.375	0.0416667	0.229167	0.0833333	0.0208333	2.72917	0.1875	0.0625	0.291667	1.20833	0.0625	6.70833	0.0833333	1.47917	1.89583	0.75	1.14583	1.91667	1.79167	0.1875	2.79167	0.25	0.729167	0.3125	4.9375	0.0833333	0.0104167	1.79167	0.25	4.10417	8.16667	3.0625	9.16667	0.895833	1.02083	0.03125	0.229167	2.875	1.75	0.0208333	0.208333	1.08333	38.5	1.60417	4.02083	0.958333	2.16667
vl_rd1wt_p11_4	vitreous/lens	wt_p11	0.4	0.0222222	0.2	0.0888889	0.0222222	2.13333	0.177778	0.0666667	0.133333	1.53333	0.0444444	7.62222	0.0888889	2	2.11111	0.866667	1.64444	1.73333	1.53333	0.2	2.13333	0.133333	0.911111	0.288889	1.8	0.0888889	0.0111111	1.24444	0.177778	4.93333	10.1333	3.26667	9.64444	0.822222	1.22222	0.0333333	0.244444	2.86667	2.28889	0.0222222	0.222222	1.28889	34	2.17778	4.48889	1.4	1.82222
vl_rd1wt_p11_5	vitreous/lens	wt_p11	0.25	0.0208333	0.333333	0.0833333	0.0208333	2.125	0.166667	0.0625	0.270833	1.20833	0.0416667	5.64583	0.0625	1.58333	1.5625	0.5625	1.20833	1.95833	1.33333	0.145833	1.58333	0.166667	0.770833	0.270833	7.02083	0.0833333	0.0104167	1.85417	0.270833	5.5625	7.375	2.33333	6.54167	1.08333	0.895833	0.03125	0.229167	2.5	2.58333	0.0208333	0.208333	0.916667	31.8958	1.375	4.3125	0.9375	1.85417
vl_rd1wt_p11_6	vitreous/lens	wt_p11	0.358974	0.0512821	0.333333	0.102564	0.025641	2.58974	0.205128	0.0769231	0.384615	1.53846	0.0512821	6.84615	0.0769231	2.33333	2.35897	0.74359	1.5641	2.38462	1.74359	0.205128	2.89744	0.333333	0.923077	0.410256	5.76923	0.102564	0.0128205	2.12821	0.333333	6	10.3333	2.89744	10.8974	1.25641	1.12821	0.0384615	0.282051	3.10256	2.97436	0.0769231	0.25641	1.07692	38.7949	1.53846	5.30769	1.5641	2.15385
vl_rd1ko_p11_1	vitreous/lens	ko_p11	0.196078	0.0392157	0.372549	0.0980392	0.0196078	0.980392	0.156863	0.0588235	0.235294	0.627451	0.0392157	5.2549	0.0980392	3.35294	3	0.666667	1.45098	0.882353	1.41176	0.176471	2.68627	0.235294	0.803922	0.294118	2.54902	0.0784314	0.00980392	1.47059	0.254902	4	10	3.05882	8.86275	0.862745	0.823529	0.0588235	0.215686	1.4902	3.78431	0.0980392	0.196078	1.43137	36.6471	2.33333	5.84314	1.19608	1.80392
vl_rd1ko_p11_2	vitreous/lens	ko_p11	0.185185	0.037037	0.388889	0.0925926	0.0185185	1.14815	0.12963	0.0555556	0.240741	0.555556	0.0555556	4.66667	0.0740741	2.68519	2.51852	0.5	1.31481	1	1.42593	0.12963	2.09259	0.185185	0.592593	0.37037	1.51852	0.0740741	0.00925926	1.16667	0.222222	3.59259	9.05556	2.98148	10.3148	0.814815	0.666667	0.0277778	0.203704	1.51852	2.98148	0.0555556	0.185185	1	33.5741	1.92593	5.48148	1.46296	1.64815
vl_rd1ko_p11_3	vitreous/lens	ko_p11	0.1875	0.03125	0.375	0.125	0.03125	1.84375	0.15625	0.09375	0.34375	0.75	0.0625	5.65625	0.09375	2.6875	2.75	0.40625	1.28125	1.5625	1.6875	0.1875	1.8125	0.15625	0.5	0.25	2.78125	0.125	0.015625	1.34375	0.21875	4.3125	9.65625	3.15625	8.65625	1.15625	0.84375	0.046875	0.34375	2.09375	3.34375	0.09375	0.3125	1.46875	32.7188	2.3125	5.0625	1.34375	1.71875
vl_rd1ko_p11_4	vitreous/lens	ko_p11	0.242424	0.0151515	0.151515	0.0909091	0.0151515	1.09091	0.151515	0.0454545	0.227273	0.515152	0.0757576	4.4697	0.0606061	2.16667	1.54545	0.530303	1.09091	0.651515	1.33333	0.151515	1.40909	0.181818	0.651515	0.242424	0.772727	0.0606061	0.00757576	1.22727	0.166667	3.83333	8.18182	2.56061	7.87879	0.69697	0.530303	0.0227273	0.166667	1.43939	3.24242	0.0151515	0.151515	1.36364	28.7424	2.10606	5.07576	0.621212	1.37879
vl_rd1ko_p11_5	vitreous/lens	ko_p11	0.22	0.02	0.3	0.1	0.02	1.3	0.2	0.06	0.28	0.76	0.06	5.08	0.08	2.98	2.66	0.5	1.14	1.08	1.54	0.18	1.98	0.16	0.58	0.34	2.76	0.08	0.01	1.58	0.2	4.66	9.46	3.5	8.84	0.98	0.74	0.03	0.22	1.64	2.84	0.08	0.2	1.5	31.26	2.28	6.04	1.12	1.76
vl_rd1ko_p11_6	vitreous/lens	ko_p11	0.245283	0.0377358	0.377358	0.113208	0.0188679	2.15094	0.169811	0.0566038	0.301887	0.754717	0.0754717	4.90566	0.0754717	2.43396	3.26415	0.471698	1.26415	1.30189	1.67925	0.132075	2.33962	0.245283	0.603774	0.320755	4.20755	0.0754717	0.00943396	1.49057	0.264151	4	9.22642	2.83019	8.43396	1.13208	0.811321	0.0283019	0.207547	1.45283	3.0566	0.0943396	0.188679	1.24528	35.7736	1.84906	6	1.20755	2.13208
vl_rd1wt_p13_1	vitreous/lens	wt_p13	0.404255	0.0425532	0.212766	0.0638298	0.0212766	2.55319	0.191489	0.0638298	0.276596	1.19149	0.0425532	7.78723	0.0638298	1.78723	2.40426	0.723404	1.76596	1.10638	1.14894	0.191489	2.51064	0.12766	0.702128	0.255319	3.34043	0.0851064	0.0106383	1.02128	0.191489	5.21277	10.0426	3.25532	10.1277	1	0.851064	0.0319149	0.234043	2.29787	2.10638	0.0638298	0.212766	1.40426	32.1277	2.12766	4.04255	1.76596	2.10638
vl_rd1wt_p13_2	vitreous/lens	wt_p13	0.342105	0.0263158	0.289474	0.0789474	0.0263158	2.44737	0.157895	0.0789474	0.184211	1.39474	0.0263158	6.21053	0.0526316	1.5	2.36842	0.684211	1.60526	1.15789	1.55263	0.105263	2.02632	0.210526	0.552632	0.289474	5.57895	0.105263	0.0131579	1.07895	0.184211	3.86842	9.23684	2.97368	8.07895	0.789474	0.605263	0.0394737	0.289474	2.18421	1.65789	0.105263	0.263158	1.18421	29.8421	1.81579	4.05263	1.44737	2.10526
vl_rd1wt_p13_3	vitreous/lens	wt_p13	0.4	0.0285714	0.314286	0.0857143	0.0285714	2.05714	0.142857	0.0857143	0.285714	1.48571	0.0285714	5.94286	0.0571429	1.62857	2.48571	0.485714	1.45714	1.05714	1.34286	0.228571	2.65714	0.257143	0.6	0.285714	8.71429	0.114286	0.0142857	1.14286	0.171429	3.91429	9.57143	3.08571	6.05714	0.714286	0.771429	0.0428571	0.314286	2.08571	1.97143	0.0285714	0.285714	1.25714	28.8286	1.82857	4	1.4	2.11429
vl_rd1wt_p13_4	vitreous/lens	wt_p13	0.394737	0.0263158	0.315789	0.0526316	0.0263158	2.92105	0.157895	0.0789474	0.210526	1.31579	0.0263158	7.47368	0.0789474	1.94737	2.84211	0.710526	1.92105	1.42105	1.5	0.157895	3	0.184211	0.605263	0.289474	9.18421	0.105263	0.0131579	0.947368	0.236842	3.97368	10.8158	3.60526	9	0.921053	0.947368	0.0394737	0.289474	2.81579	2.15789	0.131579	0.263158	1.28947	34.9737	1.89474	5.23684	1.81579	2.63158
vl_rd1wt_p13_6	vitreous/lens	wt_p13	0.4375	0.0208333	0.270833	0.0625	0.0208333	2.25	0.125	0.0625	0.208333	1.08333	0.0208333	6.85417	0.0625	1.47917	2.04167	0.625	1.5	1.47917	1.47917	0.166667	1.9375	0.145833	0.416667	0.416667	7.33333	0.0833333	0.0104167	0.979167	0.208333	4.64583	9.47917	3.52083	8.1875	0.791667	0.583333	0.03125	0.229167	2.47917	1.33333	0.0625	0.208333	1.39583	29.3958	1.8125	4.04167	1.5	2.25
vl_rd1ko_p13_1	vitreous/lens	ko_p13	0.388889	0.0277778	0.277778	0.0833333	0.0277778	2.38889	0.138889	0.0833333	0.277778	1.55556	0.0277778	6.38889	0.0833333	2.36111	2.36111	0.555556	1.30556	1.25	1.30556	0.138889	2.27778	0.194444	0.472222	0.194444	7.5	0.111111	0.0138889	1.91667	0.222222	3.19444	8.63889	2.80556	6.69444	1.13889	0.555556	0.0416667	0.305556	1.63889	2.44444	0.0555556	0.277778	1.77778	32.6944	1.88889	4.38889	1.27778	2.75
vl_rd1ko_p13_2	vitreous/lens	ko_p13	0.351852	0.0185185	0.240741	0.0925926	0.0185185	2.87037	0.111111	0.0555556	0.5	1.01852	0.0555556	4.48148	0.0555556	2.72222	2.33333	0.574074	1.25926	0.907407	1.03704	0.203704	1.94444	0.185185	0.611111	0.166667	2.40741	0.0740741	0.00925926	1.2963	0.185185	2	7.38889	2.38889	7.94444	0.703704	0.851852	0.0277778	0.203704	1.42593	2.64815	0.111111	0.185185	1.24074	27.3704	1.59259	4.88889	1.14815	2.53704
vl_rd1ko_p13_3	vitreous/lens	ko_p13	0.35	0.025	0.25	0.075	0.025	2.9	0.1	0.15	0.375	1.625	0.025	5.1	0.05	3.35	2.375	0.475	1.325	1.25	1.55	0.175	1.85	0.2	0.6	0.225	4.525	0.1	0.0125	1.7	0.2	1.975	8.9	3.1	7.875	0.875	0.65	0.0375	0.275	1.375	3.125	0.1	0.25	1.55	32.8	1.95	6.325	1.425	3.3
vl_rd1ko_p13_4	vitreous/lens	ko_p13	0.25	0.00892857	0.178571	0.0892857	0.0178571	3.17857	0.0714286	0.0535714	0.392857	1	0.0535714	4.82143	0.0535714	2.41071	2.28571	0.571429	1.32143	0.928571	1.25	0.142857	1.30357	0.303571	0.678571	0.214286	3.94643	0.0714286	0.00892857	1.60714	0.267857	2.82143	8.94643	3.26786	9.10714	0.732143	0.714286	0.0267857	0.196429	1.89286	2.83929	0.0178571	0.178571	1.41071	28.3214	1.44643	4.98214	1.21429	2.85714
vl_rd1ko_p13_5	vitreous/lens	ko_p13	0.283019	0.0188679	0.283019	0.0754717	0.0188679	3.24528	0.132075	0.0566038	0.45283	1.13208	0.0377358	4.88679	0.0566038	2.09434	2.60377	0.471698	1.5283	0.622642	1.20755	0.226415	2	0.188679	0.528302	0.113208	2.75472	0.0754717	0.00943396	1.77358	0.264151	1.88679	8.33962	3.07547	8.92453	0.90566	0.679245	0.0283019	0.207547	1.39623	2.62264	0.0566038	0.188679	1.18868	34.4151	1.26415	4.35849	1.56604	2.66038
vl_rd1ko_p13_6	vitreous/lens	ko_p13	0.285714	0.0357143	0.339286	0.0892857	0.0178571	3.5	0.125	0.0535714	0.714286	1.01786	0.0357143	5.125	0.0714286	3.26786	2.96429	0.5	1.28571	0.910714	1.35714	0.178571	2.07143	0.178571	0.446429	0.285714	4.60714	0.0714286	0.00892857	1.21429	0.25	2.78571	8.33929	2.76786	8.21429	0.964286	0.803571	0.0267857	0.196429	1.48214	4.28571	0.0535714	0.178571	1.42857	33.1607	1.73214	5.67857	1.48214	3.05357
vl_rd1ko_p13_7	vitreous/lens	ko_p13	0.283019	0.0377358	0.264151	0.0754717	0.0188679	3.35849	0.113208	0.0566038	0.528302	1.11321	0.0377358	5.28302	0.0566038	2.49057	2.64151	0.490566	1.49057	0.886792	1.22642	0.207547	2.33962	0.207547	0.528302	0.169811	5.92453	0.0754717	0.00943396	1.18868	0.245283	2.01887	8.77358	2.88679	6.73585	0.811321	0.811321	0.0283019	0.207547	1.58491	2.84906	0.0943396	0.188679	1.18868	31.7925	1.33962	4.69811	1.43396	2.83019
[truncated: 29 more columns]
